# Supplementary material for: Guidance landscapes unveiled by quantitative proteomics to control reinnervation in adult visual system
Source: Nat Commun. 2022 Oct 13;13:6040. doi: 10.1038/s41467-022-33799-4 (PMC9561644; doi:10.1038/s41467-022-33799-4)
Supplement: Supplementary file 4 — Supplementary Data 1-4 [file 41467_2022_33799_MOESM4_ESM.zip]

Archive with 13 entries (10 files):
- Revised Tables_Vilallongue et al_Sept2022/
- Revised Tables_Vilallongue et al_Sept2022/Supplementary Data 1.xlsx
- __MACOSX/
- __MACOSX/Revised Tables_Vilallongue et al_Sept2022/
- __MACOSX/Revised Tables_Vilallongue et al_Sept2022/._Supplementary Data 1.xlsx
- Revised Tables_Vilallongue et al_Sept2022/Supplementary Data 2.xlsx
- __MACOSX/Revised Tables_Vilallongue et al_Sept2022/._Supplementary Data 2.xlsx
- Revised Tables_Vilallongue et al_Sept2022/Supplementary Data 3.xlsx
- __MACOSX/Revised Tables_Vilallongue et al_Sept2022/._Supplementary Data 3.xlsx
- Revised Tables_Vilallongue et al_Sept2022/Supplementary Data 4.xlsx
- __MACOSX/Revised Tables_Vilallongue et al_Sept2022/._Supplementary Data 4.xlsx
- Revised Tables_Vilallongue et al_Sept2022/~$Table4.xlsx
- __MACOSX/Revised Tables_Vilallongue et al_Sept2022/._~$Table4.xlsx
