# Supplementary material for: Guidance landscapes unveiled by quantitative proteomics to control reinnervation in adult visual system
Source: Nat Commun. 2022 Oct 13;13:6040. doi: 10.1038/s41467-022-33799-4 (PMC9561644; doi:10.1038/s41467-022-33799-4)
Supplement: Supplementary file 4 — Supplementary Data 1-4 [file 41467_2022_33799_MOESM4_ESM.zip › Revised Tables_Vilallongue et al_Sept2022/Supplementary Data 1.xlsx]

## Sheet: Protein sets
Supplementary Data 1: MS-based proteomic characterization of intact brain targets.
accession	protein name	gene name	mol. Weight (Da)	peptides	coverage (%)	specific peptides	vLGN		SCol		dLGN		Chiasm		SCN
							ID in # replicates	iBAQ	ID in # replicates	iBAQ	ID in # replicates	iBAQ	ID in # replicates	iBAQ	ID in # replicates	iBAQ
MYPR_MOUSE	Myelin proteolipid protein	Plp1	30077	14	44.04	14	4	7.46724e+08	4	2.26779e+08	4	4.94543e+08	4	1.63559e+08	4	3.36755e+08
H4_MOUSE	Histone H4	H4c1	11367	21	66.02	21	4	2.52268e+08	4	2.49113e+08	4	1.84801e+08	4	3.98622e+08	4	2.97377e+08
ATPB_MOUSE	ATP synthase subunit beta, mitochondrial	Atp5f1b	56300	81	87.15	81	4	1.79982e+08	4	1.67e+08	4	1.73893e+08	4	1.41024e+08	4	1.84623e+08
G3P_MOUSE	Glyceraldehyde-3-phosphate dehydrogenase	Gapdh	35810	70	95.2	61	4	1.31545e+08	4	1.54197e+08	4	1.60286e+08	4	1.98291e+08	4	1.64639e+08
AT1B1_MOUSE	Sodium/potassium-transporting ATPase subunit beta-1	Atp1b1	35195	30	56.25	30	4	1.4926e+08	4	1.17564e+08	4	1.27376e+08	4	8.53829e+07	4	1.2364e+08
ATPA_MOUSE	ATP synthase subunit alpha, mitochondrial	Atp5f1a	59753	72	81.56	65	4	1.26681e+08	4	1.17134e+08	4	1.15332e+08	4	7.44048e+07	4	1.07634e+08
DPYL2_MOUSE	Dihydropyrimidinase-related protein 2	Dpysl2	62278	78	88.81	71	4	9.83922e+07	4	8.47069e+07	4	9.7442e+07	4	1.29146e+08	4	1.29572e+08
HBA_MOUSE	Hemoglobin subunit alpha	Hba	15085	18	99.3	6	4	4.41353e+07	4	7.72558e+07	4	8.16952e+07	4	2.69404e+08	4	3.19828e+07
KCRB_MOUSE	Creatine kinase B-type	Ckb	42713	54	89.76	52	4	7.3176e+07	4	1.0739e+08	4	1.03328e+08	4	1.06789e+08	4	9.25151e+07
MDHM_MOUSE	Malate dehydrogenase, mitochondrial	Mdh2	35611	38	85.21	38	4	9.32995e+07	4	1.00973e+08	4	9.28099e+07	4	7.42561e+07	4	1.10108e+08
GNAO_MOUSE	Guanine nucleotide-binding protein G(o) subunit alpha	Gnao1	40085	57	76.84	53	4	9.3211e+07	4	1.05623e+08	4	8.20884e+07	4	5.22093e+07	4	1.17273e+08
THY1_MOUSE	Thy-1 membrane glycoprotein	Thy1	18080	7	33.95	7	4	1.12849e+08	4	9.73683e+07	4	1.18734e+08	4	5.81184e+07	4	5.91666e+07
ADT1_MOUSE	ADP/ATP translocase 1	Slc25a4	32904	54	84.56	35	4	7.5685e+07	4	9.57222e+07	4	9.13189e+07	4	5.39102e+07	4	8.42199e+07
PPIA_MOUSE	Peptidyl-prolyl cis-trans isomerase A	Ppia	17971	24	85.37	24	4	5.44387e+07	4	6.42464e+07	4	6.28002e+07	4	1.06026e+08	4	6.38975e+07
KPYM_MOUSE	Pyruvate kinase PKM	Pkm	57845	80	83.99	78	4	5.72186e+07	4	7.37718e+07	4	6.56656e+07	4	8.35354e+07	4	5.12472e+07
AT1A3_MOUSE	Sodium/potassium-transporting ATPase subunit alpha-3	Atp1a3	111692	120	69.3	60	4	7.39493e+07	4	6.3632e+07	4	6.07998e+07	4	4.49337e+07	4	8.37649e+07
1433Z_MOUSE	14-3-3 protein zeta/delta	Ywhaz	27771	42	94.29	34	4	4.73206e+07	4	6.30473e+07	4	8.35482e+07	4	5.12215e+07	4	6.64013e+07
GFAP_MOUSE	Glial fibrillary acidic protein	Gfap	49900	58	76.74	54	4	2.84237e+07	4	5.31122e+07	4	1.35054e+07	4	1.78326e+08	4	3.66629e+07
COX41_MOUSE	Cytochrome c oxidase subunit 4 isoform 1, mitochondrial	Cox4i1	19530	25	83.43	25	4	7.70563e+07	4	7.39449e+07	4	7.24959e+07	4	3.27715e+07	4	5.08491e+07
STXB1_MOUSE	Syntaxin-binding protein 1	Stxbp1	67569	94	83.16	94	4	5.61022e+07	4	6.04464e+07	4	7.08003e+07	4	4.66642e+07	4	6.58773e+07
GPM6A_MOUSE	Neuronal membrane glycoprotein M6-a	Gpm6a	31149	14	35.61	14	4	4.4895e+07	4	4.56711e+07	4	8.25906e+07	4	2.79951e+07	4	8.14282e+07
AATM_MOUSE	Aspartate aminotransferase, mitochondrial	Got2	47411	53	86.98	53	4	6.49474e+07	4	6.87843e+07	4	6.58628e+07	4	3.33126e+07	4	4.44586e+07
ENOA_MOUSE	Alpha-enolase	Eno1	47141	64	92.17	57	4	4.31249e+07	4	5.69031e+07	4	6.36118e+07	4	6.44205e+07	4	4.80688e+07
Q3UY21_MOUSE	Myelin-oligodendrocyte glycoprotein	Mog	28374	18	59.92	18	4	1.09929e+08	4	2.2935e+07	4	7.6934e+07	4	4.76761e+07	4	1.68756e+07
DHE3_MOUSE	Glutamate dehydrogenase 1, mitochondrial	Glud1	61337	64	75.45	64	4	5.5802e+07	4	6.91134e+07	4	4.86614e+07	4	3.33851e+07	4	6.45883e+07
QCR2_MOUSE	Cytochrome b-c1 complex subunit 2, mitochondrial	Uqcrc2	48235	37	81.46	37	4	6.71536e+07	4	6.27415e+07	4	6.10598e+07	4	3.34966e+07	4	4.49481e+07
AT1B2_MOUSE	Sodium/potassium-transporting ATPase subunit beta-2	Atp1b2	33344	17	40.34	17	4	5.70765e+07	4	6.70976e+07	4	4.96997e+07	4	2.6273e+07	4	5.97242e+07
NFL_MOUSE	Neurofilament light polypeptide	Nefl	61508	69	76.06	63	4	9.46468e+07	4	2.26375e+07	4	6.82562e+07	4	5.93545e+07	4	1.16018e+07
Q3U1B1_MOUSE	WD_REPEATS_REGION domain-containing protein	Gnb1	37404	25	82.35	17	4	4.69547e+07	4	5.90567e+07	4	4.08766e+07	4	4.55934e+07	4	5.6526e+07
MPCP_MOUSE	Phosphate carrier protein, mitochondrial	Slc25a3	39632	30	57.42	30	4	6.15283e+07	4	6.36888e+07	4	5.98021e+07	4	2.17719e+07	4	4.10398e+07
STX1B_MOUSE	Syntaxin-1B	Stx1b	33245	61	69.1	61	4	5.27326e+07	4	5.57122e+07	4	4.82768e+07	4	2.94488e+07	4	5.38649e+07
VDAC2_MOUSE	Voltage-dependent anion-selective channel protein 2	Vdac2	31733	27	77.63	27	4	5.16331e+07	4	5.5001e+07	4	4.67552e+07	4	2.89103e+07	4	5.41925e+07
SNP25_MOUSE	Synaptosomal-associated protein 25	Snap25	23315	50	77.67	49	4	7.34377e+07	4	5.0649e+07	4	5.6896e+07	4	2.57578e+07	4	2.96646e+07
RS27A_MOUSE	Ubiquitin-40S ribosomal protein S27a	Rps27a	17951	17	67.95	17	4	2.65443e+07	4	3.09301e+07	4	2.50909e+07	4	8.8016e+07	4	6.40493e+07
1433G_MOUSE	14-3-3 protein gamma	Ywhag	28303	35	84.62	22	4	4.06418e+07	4	4.5425e+07	4	4.17815e+07	4	5.35998e+07	4	5.24151e+07
LDHB_MOUSE	L-lactate dehydrogenase B chain	Ldhb	36572	39	69.46	38	4	3.60395e+07	4	5.04e+07	4	4.0203e+07	4	5.20399e+07	4	5.4455e+07
ALDOC_MOUSE	Fructose-bisphosphate aldolase C	Aldoc	39395	49	91.46	45	4	4.57808e+07	4	6.1587e+07	4	5.43753e+07	4	4.11463e+07	4	3.01605e+07
ATPK_MOUSE	ATP synthase subunit f, mitochondrial	Atp5mf	10344	7	37.5	7	4	6.18728e+07	4	4.45184e+07	4	5.04901e+07	4	3.35575e+07	4	4.24987e+07
COX2_MOUSE	Cytochrome c oxidase subunit 2	Mtco2	25976	17	44.93	17	4	3.83958e+07	4	4.74828e+07	4	4.01068e+07	4	3.69051e+07	4	5.21954e+07
ADT2_MOUSE	ADP/ATP translocase 2	Slc25a5	32931	48	81.21	29	4	5.01853e+07	4	4.92962e+07	4	4.61003e+07	4	2.26533e+07	4	3.567e+07
ATPO_MOUSE	ATP synthase subunit O, mitochondrial	Atp5po	23364	25	69.95	25	4	4.70975e+07	4	4.6367e+07	4	4.39553e+07	4	3.1899e+07	4	3.06113e+07
S6A11_MOUSE	Sodium- and chloride-dependent GABA transporter 3	Slc6a11	69961	24	29.67	23	4	4.1301e+07	4	4.97508e+07	4	3.18225e+07	4	1.76552e+07	4	5.72899e+07
RAB3A_MOUSE	Ras-related protein Rab-3A	Rab3a	24970	26	67.73	23	4	3.71205e+07	4	5.24097e+07	4	5.29535e+07	4	1.99622e+07	4	3.23404e+07
UCHL1_MOUSE	Ubiquitin carboxyl-terminal hydrolase isozyme L1	Uchl1	24838	26	95.07	26	4	2.03008e+07	4	3.09461e+07	4	2.3825e+07	4	6.70662e+07	4	5.23134e+07
ACON_MOUSE	Aconitate hydratase, mitochondrial	Aco2	85464	83	78.46	75	4	4.42666e+07	4	4.57894e+07	4	4.46692e+07	4	2.31813e+07	4	3.46766e+07
ALDOA_MOUSE	Fructose-bisphosphate aldolase A	Aldoa	39356	39	93.13	18	4	3.40773e+07	4	3.85552e+07	4	4.76118e+07	4	3.56974e+07	4	3.52029e+07
SYPH_MOUSE	Synaptophysin	Syp	34025	29	91.4	29	4	3.65166e+07	4	4.6364e+07	4	4.65669e+07	4	2.05239e+07	4	4.09687e+07
QCR1_MOUSE	Cytochrome b-c1 complex subunit 1, mitochondrial	Uqcrc1	52852	44	61.67	43	4	4.64972e+07	4	4.48966e+07	4	4.04711e+07	4	1.92543e+07	4	3.70107e+07
ATPG_MOUSE	ATP synthase subunit gamma, mitochondrial	Atp5f1c	32886	23	47.99	23	4	3.9327e+07	4	4.44042e+07	4	3.67439e+07	4	2.45624e+07	4	4.26735e+07
AATC_MOUSE	Aspartate aminotransferase, cytoplasmic	Got1	46248	38	79.42	38	4	3.3718e+07	4	4.1727e+07	4	4.31591e+07	4	3.90237e+07	4	2.62648e+07
COF1_MOUSE	Cofilin-1	Cfl1	18560	19	74.7	18	4	2.34812e+07	4	3.35889e+07	4	3.16505e+07	4	5.11933e+07	4	3.97623e+07
A8DUK4_MOUSE	Beta-globin	Hbb-bs	15748	27	96.6	7	4	2.76354e+07	4	4.579e+07	4	5.17006e+07	4	5.36078e+07	2	503098
CLH1_MOUSE	Clathrin heavy chain 1	Cltc	191557	195	83.22	159	4	3.56663e+07	4	4.20153e+07	4	3.55335e+07	4	3.08468e+07	4	3.48703e+07
TBA4A_MOUSE	Tubulin alpha-4A chain	Tuba4a	49924	74	95.98	20	4	3.21749e+07	4	2.85251e+07	4	3.79064e+07	4	3.6387e+07	4	3.38052e+07
DNJC5_MOUSE	DnaJ homolog subfamily C member 5	Dnajc5	22101	11	59.09	11	4	2.15162e+07	4	2.78938e+07	4	1.76063e+07	4	3.82181e+07	4	6.13712e+07
AT1A2_MOUSE	Sodium/potassium-transporting ATPase subunit alpha-2	Atp1a2	112217	127	64.22	92	4	3.57093e+07	4	3.69553e+07	4	3.01914e+07	4	1.87282e+07	4	4.10287e+07
PGK1_MOUSE	Phosphoglycerate kinase 1	Pgk1	44550	73	88.49	73	4	2.30122e+07	4	3.45327e+07	4	3.73524e+07	4	4.13692e+07	4	2.43556e+07
AINX_MOUSE	Alpha-internexin	Ina	55383	50	75.45	43	4	5.8302e+07	4	1.50384e+07	4	3.81846e+07	4	3.25577e+07	4	1.17642e+07
ENOG_MOUSE	Gamma-enolase	Eno2	47297	60	95.62	53	4	2.19693e+07	4	3.26654e+07	4	3.4833e+07	4	3.70768e+07	4	2.70604e+07
PRDX2_MOUSE	Peroxiredoxin-2	Prdx2	21779	12	69.19	12	4	2.70645e+07	4	3.32917e+07	4	3.26917e+07	4	3.09531e+07	4	2.91809e+07
NDUA4_MOUSE	Cytochrome c oxidase subunit NDUFA4	Ndufa4	9327	9	78.05	9	4	4.19016e+07	4	3.26672e+07	4	3.43259e+07	4	1.96925e+07	4	2.44065e+07
AT5F1_MOUSE	ATP synthase F(0) complex subunit B1, mitochondrial	Atp5pb	28949	33	71.09	33	4	3.08846e+07	4	3.32632e+07	4	2.73533e+07	4	2.30849e+07	4	3.79165e+07
IDH3A_MOUSE	Isocitrate dehydrogenase [NAD] subunit alpha, mitochondrial	Idh3a	39639	30	46.72	30	4	3.15285e+07	4	3.99635e+07	4	3.50479e+07	4	2.10561e+07	4	2.41298e+07
TBB2A_MOUSE	Tubulin beta-2A chain	Tubb2a	49907	105	86.52	3	4	3.77913e+07	4	3.39019e+07	4	3.53699e+07	4	1.53689e+07	4	2.77946e+07
TBB3_MOUSE	Tubulin beta-3 chain	Tubb3	50419	77	85.56	28	4	2.43996e+07	4	1.85219e+07	4	1.92592e+07	4	4.29009e+07	4	4.38139e+07
CH60_MOUSE	60 kDa heat shock protein, mitochondrial	Hspd1	60955	78	79.41	78	4	2.82893e+07	4	3.16308e+07	4	2.86289e+07	4	2.44473e+07	4	3.56244e+07
ODPB_MOUSE	Pyruvate dehydrogenase E1 component subunit beta, mitochondrial	Pdhb	38937	41	81.06	41	4	3.52619e+07	4	3.51805e+07	4	3.58353e+07	4	1.71802e+07	4	2.40671e+07
VATA_MOUSE	V-type proton ATPase catalytic subunit A	Atp6v1a	68326	95	92.06	95	4	2.53974e+07	4	3.04841e+07	4	2.8867e+07	4	2.79941e+07	4	3.23301e+07
HS90A_MOUSE	Heat shock protein HSP 90-alpha	Hsp90aa1	84788	85	71.76	65	4	2.64681e+07	4	2.86197e+07	4	2.87329e+07	4	3.16883e+07	4	2.95103e+07
PRDX1_MOUSE	Peroxiredoxin-1	Prdx1	22176	28	79.9	27	4	2.36603e+07	4	2.02126e+07	4	2.24016e+07	4	3.81965e+07	4	3.83133e+07
GABT_MOUSE	4-aminobutyrate aminotransferase, mitochondrial	Abat	56452	68	85.8	68	4	2.46386e+07	4	3.46925e+07	4	1.96269e+07	4	2.54914e+07	4	3.82458e+07
TBB5_MOUSE	Tubulin beta-5 chain	Tubb5	49671	90	86.71	9	4	3.02191e+07	4	2.81002e+07	4	2.87266e+07	4	2.72922e+07	4	2.73183e+07
ATP5H_MOUSE	ATP synthase subunit d, mitochondrial	Atp5pd	18749	24	86.96	24	4	2.88559e+07	4	3.15711e+07	4	2.92342e+07	4	2.43447e+07	4	2.27606e+07
PRDX5_MOUSE	Peroxiredoxin-5, mitochondrial	Prdx5	21897	17	57.62	17	4	3.27685e+07	4	3.06888e+07	4	2.93165e+07	4	2.21448e+07	4	2.0465e+07
PGAM1_MOUSE	Phosphoglycerate mutase 1	Pgam1	28832	31	84.65	28	4	1.66028e+07	4	2.67134e+07	4	2.54376e+07	4	3.97047e+07	4	2.58144e+07
COX6C_MOUSE	Cytochrome c oxidase subunit 6C	Cox6c	8469	11	65.79	11	4	4.20189e+07	4	2.40924e+07	4	2.97967e+07	4	1.80514e+07	4	1.52611e+07
ATP5I_MOUSE	ATP synthase subunit e, mitochondrial	Atp5me	8236	6	56.34	6	4	4.30113e+07	4	2.35389e+07	4	2.83569e+07	4	1.97587e+07	4	1.44573e+07
TBB4A_MOUSE	Tubulin beta-4A chain	Tubb4a	49586	84	82.43	24	4	3.2853e+07	4	1.89629e+07	4	2.62518e+07	4	3.16392e+07	4	1.75731e+07
HBB2_MOUSE	Hemoglobin subunit beta-2	Hbb-b2	15878	23	96.6	13	1	1.46378e+07	2	9.32231e+06	1	2.26224e+07	4	6.68851e+07	4	1.34849e+07
FKB1A_MOUSE	Peptidyl-prolyl cis-trans isomerase FKBP1A	Fkbp1a	11923	11	50.93	11	4	1.21683e+07	4	9.79268e+06	4	2.65065e+07	4	4.41371e+07	4	3.41074e+07
CISD1_MOUSE	CDGSH iron-sulfur domain-containing protein 1	Cisd1	12097	11	52.78	11	4	2.91421e+07	4	3.29141e+07	4	1.82778e+07	4	1.92708e+07	4	2.6984e+07
Q3TJE3_MOUSE	Uncharacterized protein	Hk1	102279	91	64.6	77	4	2.43487e+07	4	3.02544e+07	4	2.66513e+07	4	1.89299e+07	4	2.40469e+07
SYN1_MOUSE	Synapsin-1	Syn1	74097	63	85.55	53	4	1.94787e+07	4	2.66138e+07	4	3.26161e+07	4	2.13331e+07	4	2.41751e+07
HS90B_MOUSE	Heat shock protein HSP 90-beta	Hsp90ab1	83281	74	67.68	52	4	2.33196e+07	4	2.24218e+07	4	2.19798e+07	4	2.8168e+07	4	2.65084e+07
NSF_MOUSE	Vesicle-fusing ATPase	Nsf	82613	102	86.96	102	4	2.35266e+07	4	3.05308e+07	4	2.36347e+07	4	2.15628e+07	4	2.23214e+07
VAMP2_MOUSE	Vesicle-associated membrane protein 2	Vamp2	12691	11	70.69	7	4	2.36898e+07	4	2.93098e+07	4	2.76784e+07	4	1.75696e+07	4	2.27929e+07
GDIA_MOUSE	Rab GDP dissociation inhibitor alpha	Gdi1	50522	82	97.99	71	4	1.69366e+07	4	2.19693e+07	4	2.09924e+07	4	3.61714e+07	4	2.46419e+07
ACBP_MOUSE	Acyl-CoA-binding protein	Dbi	10000	10	72.41	10	4	1.44611e+07	4	1.85481e+07	4	1.51555e+07	4	5.66909e+07	4	1.50088e+07
SODM_MOUSE	Superoxide dismutase [Mn], mitochondrial	Sod2	24603	12	53.6	12	4	2.53233e+07	4	3.19218e+07	4	2.99889e+07	4	1.21184e+07	4	1.87267e+07
SNG1_MOUSE	Synaptogyrin-1	Syngr1	25653	4	24.36	4	4	2.726e+07	4	2.58474e+07	4	3.21301e+07	3	1.01772e+07	4	2.12776e+07
VATB2_MOUSE	V-type proton ATPase subunit B, brain isoform	Atp6v1b2	56551	58	83.76	58	4	1.91263e+07	4	2.42683e+07	4	2.63205e+07	4	2.18939e+07	4	2.38146e+07
G6PI_MOUSE	Glucose-6-phosphate isomerase	Gpi	62767	64	76.16	64	4	1.68298e+07	4	2.62852e+07	4	2.54972e+07	4	2.94875e+07	4	1.71912e+07
PEBP1_MOUSE	Phosphatidylethanolamine-binding protein 1	Pebp1	20830	24	95.72	24	4	1.20219e+07	4	2.13864e+07	4	1.50311e+07	4	3.41791e+07	4	2.68958e+07
CH10_MOUSE	10 kDa heat shock protein, mitochondrial	Hspe1	10963	13	84.31	13	4	1.83968e+07	4	1.89376e+07	4	1.66711e+07	4	3.09269e+07	4	1.95914e+07
NFM_MOUSE	Neurofilament medium polypeptide	Nefm	95916	71	58.96	64	4	3.93945e+07	4	9.88714e+06	4	2.97369e+07	4	1.91985e+07	4	5.05122e+06
SYT1_MOUSE	Synaptotagmin-1	Syt1	47418	47	58.67	36	4	1.73767e+07	4	2.90684e+07	4	2.80444e+07	4	9.02268e+06	4	1.96659e+07
ATPMD_MOUSE	ATP synthase membrane subunit DAPIT, mitochondrial	Atp5md	6382	4	44.83	4	4	3.11927e+07	4	2.0331e+07	4	1.51585e+07	4	2.00992e+07	4	1.43314e+07
1433T_MOUSE	14-3-3 protein theta	Ywhaq	27778	31	72.24	26	4	1.26248e+07	4	9.95737e+06	4	1.53875e+07	4	3.40421e+07	4	2.85094e+07
SODC_MOUSE	Superoxide dismutase [Cu-Zn]	Sod1	15943	12	49.35	12	4	1.74805e+07	4	2.51632e+07	4	2.20421e+07	4	2.37599e+07	4	1.17875e+07
PROF2_MOUSE	Profilin-2	Pfn2	15032	12	79.29	12	4	1.99048e+07	4	1.98629e+07	4	2.41008e+07	4	1.6874e+07	4	1.92373e+07
GBB2_MOUSE	Guanine nucleotide-binding protein G(I)/G(S)/G(T) subunit beta-2	Gnb2	37331	30	88.24	21	4	1.76413e+07	4	1.83083e+07	4	1.80598e+07	4	2.02902e+07	4	2.31461e+07
VA0D1_MOUSE	V-type proton ATPase subunit d 1	Atp6v0d1	40301	26	67.81	26	4	1.92477e+07	4	2.503e+07	4	2.34221e+07	4	1.2555e+07	4	1.68025e+07
CY1_MOUSE	Cytochrome c1, heme protein, mitochondrial	Cyc1	35328	22	57.23	22	4	1.95954e+07	4	2.1081e+07	4	2.03054e+07	4	1.41318e+07	4	2.16371e+07
THIL_MOUSE	Acetyl-CoA acetyltransferase, mitochondrial	Acat1	44816	39	67.45	39	4	1.8335e+07	4	2.15944e+07	4	1.91703e+07	4	1.4609e+07	4	2.16992e+07
ROA2_MOUSE	Heterogeneous nuclear ribonucleoproteins A2/B1	Hnrnpa2b1	37403	34	59.77	34	4	1.32717e+07	4	1.55345e+07	4	1.19983e+07	4	1.65215e+07	4	3.6689e+07
NDUB4_MOUSE	NADH dehydrogenase [ubiquinone] 1 beta subcomplex subunit 4	Ndufb4	15081	7	47.29	7	4	2.33973e+07	4	1.81681e+07	4	2.26571e+07	4	7.93846e+06	4	2.03709e+07
1433F_MOUSE	14-3-3 protein eta	Ywhah	28212	34	83.74	26	4	1.9917e+07	4	1.9726e+07	4	2.13002e+07	4	1.3605e+07	4	1.72439e+07
CAH2_MOUSE	Carbonic anhydrase 2	Ca2	29033	22	75.38	22	4	1.92465e+07	4	1.37696e+07	4	2.30577e+07	4	2.88876e+07	4	6.41422e+06
EAA1_MOUSE	Excitatory amino acid transporter 1	Slc1a3	59622	28	30.76	24	4	1.00286e+07	4	1.35713e+07	4	7.40209e+06	4	2.15431e+07	4	3.80395e+07
GSTP1_MOUSE	Glutathione S-transferase P 1	Gstp1	23609	21	60	21	4	1.59248e+07	4	1.59355e+07	4	1.81492e+07	4	2.54669e+07	4	1.43949e+07
QCR7_MOUSE	Cytochrome b-c1 complex subunit 7	Uqcrb	13527	14	63.06	14	4	2.42745e+07	4	2.08119e+07	4	2.24999e+07	4	1.17486e+07	4	9.74652e+06
VATE1_MOUSE	V-type proton ATPase subunit E 1	Atp6v1e1	26157	38	72.57	38	4	1.69979e+07	4	2.41186e+07	4	1.87887e+07	4	1.09109e+07	4	1.77009e+07
CMC1_MOUSE	Calcium-binding mitochondrial carrier protein Aralar1	Slc25a12	74570	55	82.87	50	4	1.90477e+07	4	2.13955e+07	4	1.70657e+07	4	1.32589e+07	4	1.69118e+07
D3YWR7_MOUSE	Dihydropteridine reductase	Qdpr	20008	25	78.31	25	4	2.01644e+07	4	1.28148e+07	4	2.10058e+07	4	2.35547e+07	4	9.69259e+06
Q91VA7_MOUSE	Isocitrate dehydrogenase [NAD] subunit, mitochondrial	Idh3b	42195	53	56.51	53	4	2.15179e+07	4	2.0971e+07	4	2.04313e+07	4	1.00737e+07	4	1.3675e+07
ANXA5_MOUSE	Annexin A5	Anxa5	35752	42	90.6	42	4	1.80758e+07	4	1.34412e+07	4	1.67092e+07	4	1.59185e+07	4	2.22458e+07
NDUS1_MOUSE	NADH-ubiquinone oxidoreductase 75 kDa subunit, mitochondrial	Ndufs1	79777	71	74.69	71	4	1.85239e+07	4	2.01046e+07	4	1.62089e+07	4	1.09189e+07	4	1.92077e+07
GLNA_MOUSE	Glutamine synthetase	Glul	42120	47	69.71	26	4	2.0393e+07	4	2.13202e+07	4	2.09535e+07	4	1.33523e+07	4	8.13115e+06
KCRU_MOUSE	Creatine kinase U-type, mitochondrial	Ckmt1	47004	36	66.75	31	4	2.03037e+07	4	1.75548e+07	4	2.22646e+07	4	1.09528e+07	4	1.02341e+07
DLDH_MOUSE	Dihydrolipoyl dehydrogenase, mitochondrial	Dld	54272	32	63.85	32	4	1.87071e+07	4	1.88486e+07	4	1.82906e+07	4	9.75993e+06	4	1.55605e+07
A0A411P8U6_MOUSE	Myelin basic protein transcript variant X5 (Fragment)	Mbp	31849	19	36.05	5	4	2.43596e+07	4	6.86124e+06	4	1.6964e+07	4	2.77048e+07	4	5.12088e+06
SUCB1_MOUSE	Succinate--CoA ligase [ADP-forming] subunit beta, mitochondrial	Sucla2	50114	51	58.96	51	4	2.05941e+07	4	1.95207e+07	4	1.78031e+07	4	9.78258e+06	4	1.28617e+07
K3W4T3_MOUSE	V-type proton ATPase subunit a	Atp6v0a1	96427	53	43.91	51	4	1.63995e+07	4	1.88052e+07	4	1.93063e+07	4	9.61816e+06	4	1.63534e+07
CALB2_MOUSE	Calretinin	Calb2	31373	36	89.3	35	4	8.07215e+06	4	2.56112e+07	4	9.59929e+06	4	2.81842e+07	4	8.99076e+06
ATP5E_MOUSE	ATP synthase subunit epsilon, mitochondrial	Atp5f1e	5838	1	15.38	1	3	2.29821e+07	3	1.45161e+07	2	1.29615e+07	3	1.53757e+07	4	1.36165e+07
GDIR1_MOUSE	Rho GDP-dissociation inhibitor 1	Arhgdia	23407	18	77.94	18	4	1.24193e+07	4	1.23054e+07	4	1.74479e+07	4	2.23525e+07	4	1.44112e+07
RAC1_MOUSE	Ras-related C3 botulinum toxin substrate 1	Rac1	21450	14	70.31	6	4	1.80361e+07	4	1.65402e+07	4	1.86417e+07	4	1.15583e+07	4	1.32667e+07
CX6B1_MOUSE	Cytochrome c oxidase subunit 6B1	Cox6b1	10071	8	72.09	8	4	1.94694e+07	4	1.43584e+07	4	1.72296e+07	4	1.53192e+07	4	1.13146e+07
QCR9_MOUSE	Cytochrome b-c1 complex subunit 9	Uqcr10	7446	4	54.69	4	4	2.36128e+07	4	1.56408e+07	4	1.66667e+07	4	8.75162e+06	4	1.14683e+07
TBB4B_MOUSE	Tubulin beta-4B chain	Tubb4b	49831	90	82.25	2	4	1.88064e+07	4	1.39134e+07	4	2.12636e+07	4	1.10666e+07	4	1.08438e+07
ODPA_MOUSE	Pyruvate dehydrogenase E1 component subunit alpha, somatic form, mitochondrial	Pdha1	43232	40	60.26	38	4	1.59838e+07	4	1.55914e+07	4	1.59006e+07	4	1.09853e+07	4	1.57518e+07
ATPD_MOUSE	ATP synthase subunit delta, mitochondrial	Atp5f1d	17600	8	61.9	8	4	8.76499e+06	4	9.83524e+06	4	1.2509e+06	4	2.30784e+07	4	2.9069e+07
SPTB2_MOUSE	Spectrin beta chain, non-erythrocytic 1	Sptbn1	274223	269	76.6	250	4	1.68866e+07	4	1.28508e+07	4	1.78242e+07	4	1.07312e+07	4	1.26262e+07
1433B_MOUSE	14-3-3 protein beta/alpha	Ywhab	28086	32	84.55	18	4	8.39838e+06	4	1.03401e+07	4	1.02648e+07	4	1.67519e+07	4	2.24411e+07
AP2M1_MOUSE	AP-2 complex subunit mu	Ap2m1	49655	44	64.14	44	4	1.53782e+07	4	1.53687e+07	4	1.66912e+07	4	9.17892e+06	4	1.04409e+07
RALA_MOUSE	Ras-related protein Ral-A	Rala	23553	22	60.19	20	4	1.51821e+07	4	1.30469e+07	4	1.19433e+07	4	1.1715e+07	4	1.46124e+07
PURA_MOUSE	Transcriptional activator protein Pur-alpha	Pura	34884	22	75.7	20	4	1.39079e+07	4	1.40664e+07	4	1.06216e+07	4	1.17816e+07	4	1.59351e+07
CYC_MOUSE	Cytochrome c, somatic	Cycs	11605	12	64.76	9	4	5.5431e+06	4	6.20308e+06	4	7.62151e+06	4	2.41101e+07	4	2.24566e+07
IDHG1_MOUSE	Isocitrate dehydrogenase [NAD] subunit gamma 1, mitochondrial	Idh3g	42785	30	55.47	30	4	1.71685e+07	4	1.50603e+07	4	1.45562e+07	4	7.63558e+06	4	1.12759e+07
VAT1_MOUSE	Synaptic vesicle membrane protein VAT-1 homolog	Vat1	43097	32	71.67	32	4	7.99018e+06	4	4.56866e+06	4	5.70973e+06	4	1.86611e+07	4	2.82888e+07
NDUAD_MOUSE	NADH dehydrogenase [ubiquinone] 1 alpha subcomplex subunit 13	Ndufa13	16860	22	72.22	22	4	1.4069e+07	4	1.38776e+07	4	1.19154e+07	4	7.59076e+06	4	1.70433e+07
PHB_MOUSE	Prohibitin	Phb	29820	20	79.41	20	4	1.40853e+07	4	1.29482e+07	4	1.30996e+07	4	8.94247e+06	4	1.42907e+07
ODP2_MOUSE	Dihydrolipoyllysine-residue acetyltransferase component of pyruvate dehydrogenase complex, mitochondrial	Dlat	67942	32	56.07	32	4	1.24447e+07	4	1.32127e+07	4	1.19223e+07	4	8.78455e+06	4	1.6668e+07
SDHA_MOUSE	Succinate dehydrogenase [ubiquinone] flavoprotein subunit, mitochondrial	Sdha	72585	42	68.37	42	4	1.53094e+07	4	1.56912e+07	4	1.24812e+07	4	7.81978e+06	4	1.15348e+07
SFXN5_MOUSE	Sideroflexin-5	Sfxn5	37329	23	59.06	23	4	1.53131e+07	4	1.782e+07	4	1.3087e+07	4	4.75543e+06	4	1.15365e+07
TKT_MOUSE	Transketolase	Tkt	67630	47	77.37	47	4	9.84311e+06	4	1.0707e+07	4	9.57723e+06	4	1.99033e+07	4	1.17162e+07
Q3TRH3_MOUSE	Uncharacterized protein	Hspa8	70901	76	78.02	17	4	1.09142e+07	4	1.16462e+07	4	1.2809e+07	4	1.30591e+07	4	1.32023e+07
NDUA8_MOUSE	NADH dehydrogenase [ubiquinone] 1 alpha subcomplex subunit 8	Ndufa8	19992	14	65.12	14	4	1.04925e+07	4	8.16439e+06	4	8.01582e+06	4	1.3914e+07	4	2.09393e+07
CD81_MOUSE	CD81 antigen	Cd81	25815	7	32.2	7	4	1.50702e+07	4	8.30647e+06	4	1.06656e+07	4	1.39534e+07	4	1.24131e+07
RS25_MOUSE	40S ribosomal protein S25	Rps25	13742	4	24	4	4	4.25128e+06	4	3.35699e+06	4	5.09643e+06	4	4.25164e+07	4	4.12747e+06
SNG3_MOUSE	Synaptogyrin-3	Syngr3	24561	11	73.36	11	4	9.12843e+06	4	1.13012e+07	4	7.74363e+06	4	8.53153e+06	4	2.24929e+07
ALBU_MOUSE	Albumin	Alb	68693	54	79.61	52	4	1.62486e+06	4	3.99707e+06	4	2.26483e+06	4	4.79935e+07	4	3.24233e+06
SNAB_MOUSE	Beta-soluble NSF attachment protein	Napb	33557	33	80.2	28	4	1.1879e+07	4	1.48041e+07	4	1.24646e+07	4	9.16745e+06	4	1.06017e+07
VDAC1_MOUSE	Voltage-dependent anion-selective channel protein 1	Vdac1	32351	37	85.47	1	4	1.18579e+07	4	1.37936e+07	4	1.35526e+07	4	6.68345e+06	4	1.287e+07
MAL2_MOUSE	Protein MAL2	Mal2	19094	2	17.71	2	4	9.4773e+06	4	7.62599e+06	4	1.67049e+07	4	8.09247e+06	4	1.64659e+07
MARCS_MOUSE	Myristoylated alanine-rich C-kinase substrate	Marcks	29661	10	51.13	10	3	886012	4	1.12622e+06	4	52521.1	4	2.16039e+07	4	3.46002e+07
DYL2_MOUSE	Dynein light chain 2, cytoplasmic	Dynll2	10350	16	83.15	12	4	1.67453e+07	4	1.23368e+07	4	1.36262e+07	4	8.18174e+06	4	6.55036e+06
4F2_MOUSE	4F2 cell-surface antigen heavy chain	Slc3a2	58337	25	54.56	25	4	1.25148e+07	4	1.33082e+07	4	1.19178e+07	4	7.07593e+06	4	1.2504e+07
ATP5L_MOUSE	ATP synthase subunit g, mitochondrial	Atp5mg	11425	8	50.49	8	4	1.64471e+07	4	1.36609e+07	4	1.13387e+07	4	8.97689e+06	4	5.90395e+06
PFKAM_MOUSE	ATP-dependent 6-phosphofructokinase, muscle type	Pfkm	85269	59	65.9	55	4	1.10478e+07	4	1.24812e+07	4	1.26643e+07	4	8.70517e+06	4	1.12894e+07
SYUB_MOUSE	Beta-synuclein	Sncb	14052	8	91.73	7	4	1.06655e+07	4	2.11301e+07	4	1.40993e+07	4	9.2946e+06	4	965173
SH3G2_MOUSE	Endophilin-A1	Sh3gl2	39955	27	57.1	25	4	9.34632e+06	4	1.37976e+07	4	2.02078e+07	4	5.74897e+06	4	6.62929e+06
PDIA3_MOUSE	Protein disulfide-isomerase A3	Pdia3	56678	42	64.36	42	4	9.99964e+06	4	8.85743e+06	4	1.07487e+07	4	1.1178e+07	4	1.49209e+07
RB11B_MOUSE	Ras-related protein Rab-11B	Rab11b	24489	16	56.42	16	4	1.37467e+07	4	1.59381e+07	4	1.09881e+07	4	4.92786e+06	4	1.00161e+07
NDUA6_MOUSE	NADH dehydrogenase [ubiquinone] 1 alpha subcomplex subunit 6	Ndufa6	15283	7	47.33	7	4	1.12747e+07	4	1.18322e+07	4	9.11507e+06	4	1.15714e+07	4	1.16485e+07
AT1A1_MOUSE	Sodium/potassium-transporting ATPase subunit alpha-1	Atp1a1	112982	87	52.1	52	4	1.43988e+07	4	7.38093e+06	4	1.41907e+07	4	6.40577e+06	4	1.30035e+07
VAMP1_MOUSE	Vesicle-associated membrane protein 1	Vamp1	12890	12	71.19	11	4	1.87282e+07	4	1.87167e+07	4	1.03332e+07	4	4.51677e+06	4	2.98131e+06
EFTU_MOUSE	Elongation factor Tu, mitochondrial	Tufm	49508	41	65.04	41	4	1.12893e+07	4	1.41671e+07	4	1.12094e+07	4	7.57788e+06	4	1.089e+07
RSSA_MOUSE	40S ribosomal protein SA	Rpsa	32838	24	64.07	24	4	1.04556e+07	4	1.0852e+07	4	1.02105e+07	4	1.0706e+07	4	1.24339e+07
PDXK_MOUSE	Pyridoxal kinase	Pdxk	35015	28	75.32	28	4	7.13714e+06	4	1.60748e+07	4	6.60797e+06	4	1.36538e+07	4	1.10858e+07
NDUV1_MOUSE	NADH dehydrogenase [ubiquinone] flavoprotein 1, mitochondrial	Ndufv1	50834	38	72.63	38	4	1.01918e+07	4	1.33607e+07	4	1.07225e+07	4	8.67786e+06	4	1.13471e+07
RAN_MOUSE	GTP-binding nuclear protein Ran	Ran	24423	12	46.3	12	4	9.07863e+06	4	1.0064e+07	4	1.06014e+07	4	1.47538e+07	4	9.73942e+06
GNAI2_MOUSE	Guanine nucleotide-binding protein G(i) subunit alpha-2	Gnai2	40489	35	73.52	20	4	9.82311e+06	4	7.93189e+06	4	7.18729e+06	4	1.36307e+07	4	1.56022e+07
RAB7A_MOUSE	Ras-related protein Rab-7a	Rab7a	23490	22	79.23	22	4	1.14697e+07	4	1.04936e+07	4	1.1061e+07	4	9.83301e+06	4	1.00627e+07
PACN1_MOUSE	Protein kinase C and casein kinase substrate in neurons protein 1	Pacsin1	50575	48	72.56	48	4	1.1041e+07	4	1.15146e+07	4	1.53998e+07	4	6.05843e+06	4	8.08065e+06
DPYL3_MOUSE	Dihydropyrimidinase-related protein 3	Dpysl3	61936	55	77.02	45	4	8.525e+06	4	1.30735e+07	4	1.23025e+07	4	1.22012e+07	4	5.84358e+06
SFXN1_MOUSE	Sideroflexin-1	Sfxn1	35649	25	61.8	23	4	1.24579e+07	4	1.18557e+07	4	1.04336e+07	4	6.69275e+06	4	1.04731e+07
SC6A1_MOUSE	Sodium- and chloride-dependent GABA transporter 1	Slc6a1	67001	19	25.54	19	4	1.08972e+07	4	1.28854e+07	4	7.73849e+06	4	5.56511e+06	4	1.47877e+07
BIP_MOUSE	Endoplasmic reticulum chaperone BiP	Hspa5	72422	40	52.21	38	4	1.16621e+07	4	8.95238e+06	4	9.96935e+06	4	8.53242e+06	4	1.26814e+07
NDUS3_MOUSE	NADH dehydrogenase [ubiquinone] iron-sulfur protein 3, mitochondrial	Ndufs3	30149	22	59.7	22	4	1.18178e+07	4	1.14585e+07	4	9.96345e+06	4	7.86226e+06	4	1.04606e+07
PGRC1_MOUSE	Membrane-associated progesterone receptor component 1	Pgrmc1	21694	13	64.62	12	4	3.84968e+06	4	7.07162e+06	4	2.71224e+06	4	8.7878e+06	4	2.86192e+07
ATP8_MOUSE	ATP synthase protein 8	Mtatp8	7766	2	34.33	2	4	1.57828e+07	4	1.14391e+07	4	1.35891e+07	4	5.20722e+06	3	4.01511e+06
SSDH_MOUSE	Succinate-semialdehyde dehydrogenase, mitochondrial	Aldh5a1	55968	41	66.54	41	4	1.05154e+07	4	1.40366e+07	4	8.02453e+06	4	6.52146e+06	4	1.0316e+07
TERA_MOUSE	Transitional endoplasmic reticulum ATPase	Vcp	89322	93	82.26	93	4	8.72513e+06	4	9.39002e+06	4	9.85751e+06	4	1.10423e+07	4	9.95292e+06
EF1A1_MOUSE	Elongation factor 1-alpha 1	Eef1a1	50114	44	67.53	30	4	7.36221e+06	4	7.15557e+06	4	7.0037e+06	4	1.49996e+07	4	1.22268e+07
AP2S1_MOUSE	AP-2 complex subunit sigma	Ap2s1	17018	12	48.59	12	4	1.24775e+07	4	9.44878e+06	4	9.98647e+06	4	9.08627e+06	4	7.70556e+06
CNTN1_MOUSE	Contactin-1	Cntn1	113388	74	54.02	74	4	1.19278e+07	4	9.01758e+06	4	1.24426e+07	4	7.21478e+06	4	7.96335e+06
FUMH_MOUSE	Fumarate hydratase, mitochondrial	Fh	54357	41	62.72	41	4	1.12485e+07	4	1.28452e+07	4	9.73488e+06	4	6.45106e+06	4	8.03385e+06
NDUAC_MOUSE	NADH dehydrogenase [ubiquinone] 1 alpha subcomplex subunit 12	Ndufa12	17086	15	82.76	15	4	8.71104e+06	4	1.07123e+07	4	8.10124e+06	4	8.62229e+06	4	1.1357e+07
A8DUV1_MOUSE	Alpha-globin	Hbat1	15141	16	88.73	4	3	2.7314e+06	4	4.6763e+06	4	4.07832e+06	4	3.59742e+07
TPIS_MOUSE	Triosephosphate isomerase	Tpi1	32192	30	77.59	8	4	4.08416e+06	4	6.93145e+06	4	6.47983e+06	4	1.72861e+07	4	1.21691e+07
DPYL5_MOUSE	Dihydropyrimidinase-related protein 5	Dpysl5	61516	54	75.89	54	4	8.02252e+06	4	9.44211e+06	4	8.23568e+06	4	1.28403e+07	4	8.18255e+06
GRP75_MOUSE	Stress-70 protein, mitochondrial	Hspa9	73461	52	60.09	52	4	1.02829e+07	4	9.71549e+06	4	9.26643e+06	4	7.10032e+06	4	1.00088e+07
NPTN_MOUSE	Neuroplastin	Nptn	44373	12	32.24	12	4	8.80518e+06	4	1.23077e+07	4	1.45522e+07	4	3.01478e+06	4	7.62629e+06
ODO2_MOUSE	Dihydrolipoyllysine-residue succinyltransferase component of 2-oxoglutarate dehydrogenase complex, mitochondrial	Dlst	48995	32	50.22	32	4	1.18888e+07	4	1.09377e+07	4	1.06012e+07	4	4.62999e+06	4	7.59142e+06
CALM1_MOUSE	Calmodulin-1	Calm1	16838	18	80.54	12	4	7.18264e+06	4	9.3336e+06	4	1.13026e+07	4	7.02776e+06	4	1.06004e+07
NDUS2_MOUSE	NADH dehydrogenase [ubiquinone] iron-sulfur protein 2, mitochondrial	Ndufs2	52626	44	71.27	44	4	9.57682e+06	4	1.05782e+07	4	9.3674e+06	4	6.43416e+06	4	9.45634e+06
BACH_MOUSE	Cytosolic acyl coenzyme A thioester hydrolase	Acot7	42537	26	52.49	26	4	8.45555e+06	4	8.22673e+06	4	9.72754e+06	4	9.61303e+06	4	9.13828e+06
RS20_MOUSE	40S ribosomal protein S20	Rps20	13373	4	28.57	4	4	6.49056e+06	4	6.40238e+06	4	6.22983e+06	4	9.93655e+06	4	1.5586e+07
Q8C2E1_MOUSE	Uncharacterized protein	Ppp2r1a	65319	54	70.97	54	4	7.5677e+06	4	9.247e+06	4	8.69475e+06	4	9.79134e+06	4	9.27916e+06
QCR8_MOUSE	Cytochrome b-c1 complex subunit 8	Uqcrq	9768	4	56.1	4	4	1.21711e+07	4	8.38237e+06	4	8.95286e+06	4	1.1761e+07	4	3.15731e+06
MIP_MOUSE	Lens fiber major intrinsic protein	Mip	28193	1	3.42	1							1	4.43145e+07
GDIB_MOUSE	Rab GDP dissociation inhibitor beta	Gdi2	50537	63	82.7	52	4	8.74649e+06	4	8.11586e+06	4	8.65953e+06	4	1.06952e+07	4	7.97079e+06
OTUB1_MOUSE	Ubiquitin thioesterase OTUB1	Otub1	31270	19	77.12	19	4	5.85973e+06	4	8.59299e+06	4	8.01063e+06	4	9.33361e+06	4	1.20767e+07
UCRI_MOUSE	Cytochrome b-c1 complex subunit Rieske, mitochondrial	Uqcrfs1	29368	17	63.87	17	4	1.06231e+07	4	1.05734e+07	4	9.31447e+06	4	5.94641e+06	4	7.28321e+06
H2A1B_MOUSE	Histone H2A type 1-B	H2ac4	14135	8	58.46	2	4	9.72269e+06	4	1.08065e+07	4	8.67628e+06	4	1.10841e+07	3	3.42249e+06
MTCH2_MOUSE	Mitochondrial carrier homolog 2	Mtch2	33499	16	58.75	16	4	9.11484e+06	4	1.17137e+07	4	1.13677e+07	4	4.5789e+06	4	6.81795e+06
RIDA_MOUSE	2-iminobutanoate/2-iminopropanoate deaminase	Rida	14255	12	86.67	12	4	5.19528e+06	4	1.42567e+07	4	5.41454e+06	4	1.23626e+07	4	6.01921e+06
ETFB_MOUSE	Electron transfer flavoprotein subunit beta	Etfb	27623	16	65.88	16	4	9.87904e+06	4	9.27343e+06	4	6.87499e+06	4	5.82111e+06	4	1.12706e+07
PHB2_MOUSE	Prohibitin-2	Phb2	33296	28	78.93	28	4	8.15095e+06	4	9.17273e+06	4	7.43041e+06	4	7.33142e+06	4	1.10179e+07
MDHC_MOUSE	Malate dehydrogenase, cytoplasmic	Mdh1	36511	24	70.96	10	4	3.90584e+06	4	4.55068e+06	4	4.2049e+06	4	1.23811e+07	4	1.80529e+07
ALDH2_MOUSE	Aldehyde dehydrogenase, mitochondrial	Aldh2	56538	39	69.56	37	4	6.80803e+06	4	1.07729e+07	4	6.40588e+06	4	8.77928e+06	4	1.02563e+07
CLD11_MOUSE	Claudin-11	Cldn11	22114	8	36.23	8	4	3.04576e+06	3	792579	4	1.73163e+06	4	3.15563e+06	4	3.41844e+07
TM9S1_MOUSE	Transmembrane 9 superfamily member 1	Tm9sf1	68928	1	1.49	1	3	1.05873e+07	3	9.8047e+06	4	1.11495e+07	3	1.08039e+07
MIF_MOUSE	Macrophage migration inhibitory factor	Mif	12504	13	93.04	13	4	3.98532e+06	4	6.92997e+06	4	4.13641e+06	4	2.0454e+07	4	6.71329e+06
A0A0A6YX18_MOUSE	V-type proton ATPase subunit H	Atp6v1h	54109	47	77.2	47	4	6.81328e+06	4	1.05815e+07	4	9.39154e+06	4	6.13356e+06	4	9.11778e+06
ARPC4_MOUSE	Actin-related protein 2/3 complex subunit 4	Arpc4	19667	15	68.45	15	4	7.20691e+06	4	9.77343e+06	4	1.08555e+07	4	7.62082e+06	4	6.49386e+06
TBB2B_MOUSE	Tubulin beta-2B chain	Tubb2b	49953	105	86.52	2	4	7.87744e+06	4	1.15423e+07	4	8.17331e+06	3	6.27976e+06	3	7.772e+06
TPPP_MOUSE	Tubulin polymerization-promoting protein	Tppp	23575	11	39.45	11	4	7.42539e+06	4	7.17529e+06	4	1.03746e+07	4	9.22773e+06	4	7.34159e+06
RL27_MOUSE	60S ribosomal protein L27	Rpl27	15798	7	45.59	7	4	9.30042e+06	4	6.92611e+06	4	8.10619e+06	4	7.39308e+06	4	9.79613e+06
COX5A_MOUSE	Cytochrome c oxidase subunit 5A, mitochondrial	Cox5a	16101	11	54.79	11	4	1.05492e+07	4	1.10009e+07	4	1.11872e+07	4	3.17176e+06	4	5.38398e+06
AP2B1_MOUSE	AP-2 complex subunit beta	Ap2b1	104583	99	78.12	68	4	7.06347e+06	4	8.46903e+06	4	9.07271e+06	4	7.90043e+06	4	8.58386e+06
AP180_MOUSE	Clathrin coat assembly protein AP180	Snap91	91851	30	31.96	28	4	7.61409e+06	4	9.63484e+06	4	7.38629e+06	4	9.15245e+06	4	7.05659e+06
SUCA_MOUSE	Succinate--CoA ligase [ADP/GDP-forming] subunit alpha, mitochondrial	Suclg1	36155	16	28.9	16	4	8.62443e+06	4	6.01302e+06	4	4.38968e+06	4	1.22834e+07	4	9.40988e+06
VATD_MOUSE	V-type proton ATPase subunit D	Atp6v1d	28369	19	62.75	19	4	5.62109e+06	4	1.09115e+07	4	1.03126e+07	4	5.90249e+06	4	6.57507e+06
Q9CWS5_MOUSE	GLOBIN domain-containing protein		15090	17	99.3	5	3	2.45414e+06	3	8.36795e+06	3	8.71998e+06	4	1.29725e+07	4	6.7105e+06
VATC1_MOUSE	V-type proton ATPase subunit C 1	Atp6v1c1	43888	42	80.1	42	4	6.83912e+06	4	8.88864e+06	4	9.72047e+06	4	5.91953e+06	4	7.43476e+06
PP2BA_MOUSE	Serine/threonine-protein phosphatase 2B catalytic subunit alpha isoform	Ppp3ca	58644	37	75.24	24	4	7.20297e+06	4	6.51647e+06	4	1.41653e+07	4	5.1924e+06	4	5.65684e+06
SCAM5_MOUSE	Secretory carrier-associated membrane protein 5	Scamp5	26068	5	37.02	5	4	7.03495e+06	4	1.04114e+07	4	6.79608e+06	4	6.80388e+06	4	7.11273e+06
OX2G_MOUSE	OX-2 membrane glycoprotein	Cd200	31256	9	24.1	9	4	3.83768e+06	4	4.87129e+06	4	2.34917e+06	4	9.72105e+06	4	1.69504e+07
GAL3A_MOUSE	Glutamine amidotransferase-like class 1 domain-containing protein 3A, mitochondrial	Gatd3a	28090	17	63.91	17	4	7.11721e+06	4	9.36654e+06	4	7.42283e+06	4	5.60384e+06	4	8.1169e+06
ECHM_MOUSE	Enoyl-CoA hydratase, mitochondrial	Echs1	31474	23	57.59	23	4	5.69231e+06	4	8.26313e+06	4	7.77994e+06	4	5.52904e+06	4	1.02486e+07
VAT1L_MOUSE	Synaptic vesicle membrane protein VAT-1 homolog-like	Vat1l	45817	41	79.86	41	4	4.73986e+06	4	4.25759e+06	4	1.54329e+06	4	1.05013e+07	4	1.63803e+07
GNAI1_MOUSE	Guanine nucleotide-binding protein G(i) subunit alpha-1	Gnai1	40361	36	75.14	21	4	6.7925e+06	4	3.97195e+06	4	4.74271e+06	4	9.0823e+06	4	1.27502e+07
NDUAA_MOUSE	NADH dehydrogenase [ubiquinone] 1 alpha subcomplex subunit 10, mitochondrial	Ndufa10	40603	32	78.31	32	4	7.38182e+06	4	9.24032e+06	4	8.40084e+06	4	6.112e+06	4	6.13957e+06
CBR1_MOUSE	Carbonyl reductase [NADPH] 1	Cbr1	30641	26	78.34	25	4	5.61329e+06	4	8.77587e+06	4	6.37368e+06	4	1.0097e+07	4	6.17583e+06
NIPS1_MOUSE	Protein NipSnap homolog 1	Nipsnap1	33363	17	61.27	17	4	8.97563e+06	4	8.83856e+06	4	8.5266e+06	4	4.68063e+06	4	5.57846e+06
PYGB_MOUSE	Glycogen phosphorylase, brain form	Pygb	96730	76	67.73	63	4	5.47129e+06	4	8.70087e+06	4	5.9641e+06	4	7.32978e+06	4	9.01658e+06
GHC1_MOUSE	Mitochondrial glutamate carrier 1	Slc25a22	34670	20	73.99	18	4	8.20737e+06	4	5.76439e+06	4	9.76285e+06	4	5.2389e+06	4	7.14186e+06
DEST_MOUSE	Destrin	Dstn	18522	15	66.06	15	4	3.5409e+06	4	5.34839e+06	4	5.72178e+06	4	1.26469e+07	4	8.83896e+06
SV2A_MOUSE	Synaptic vesicle glycoprotein 2A	Sv2a	82647	28	43.8	28	4	6.67598e+06	4	9.52034e+06	4	7.18427e+06	4	3.18259e+06	4	9.4048e+06
SFXN3_MOUSE	Sideroflexin-3	Sfxn3	35406	22	60.75	20	4	9.21999e+06	4	8.2188e+06	4	9.88449e+06	4	2.49018e+06	4	6.07513e+06
TCPG_MOUSE	T-complex protein 1 subunit gamma	Cct3	60630	57	64.22	57	4	7.40561e+06	4	6.25954e+06	4	6.19276e+06	4	7.87024e+06	4	7.32094e+06
RTN3_MOUSE	Reticulon-3	Rtn3	103879	35	52.28	35	4	7.77898e+06	4	7.22149e+06	4	7.7481e+06	4	5.26103e+06	4	6.95846e+06
COX5B_MOUSE	Cytochrome c oxidase subunit 5B, mitochondrial	Cox5b	13813	6	23.44	6	4	8.0371e+06	4	7.08625e+06	4	8.58132e+06	4	4.18298e+06	4	6.56272e+06
UBA1_MOUSE	Ubiquitin-like modifier-activating enzyme 1	Uba1	117809	68	69.09	68	4	4.89883e+06	4	6.69296e+06	4	6.21047e+06	4	9.34429e+06	4	7.05397e+06
VATG2_MOUSE	V-type proton ATPase subunit G 2	Atp6v1g2	13651	15	61.86	15	4	7.94314e+06	4	6.96637e+06	4	7.50345e+06	4	7.08306e+06	4	4.52552e+06
NDUA9_MOUSE	NADH dehydrogenase [ubiquinone] 1 alpha subcomplex subunit 9, mitochondrial	Ndufa9	42525	36	69.23	36	4	4.68491e+06	4	9.98417e+06	4	6.75329e+06	4	8.07167e+06	4	4.50688e+06
SDHB_MOUSE	Succinate dehydrogenase [ubiquinone] iron-sulfur subunit, mitochondrial	Sdhb	31814	22	51.77	22	4	8.34276e+06	4	7.76754e+06	4	6.63096e+06	4	4.64934e+06	4	6.56859e+06
HPRT_MOUSE	Hypoxanthine-guanine phosphoribosyltransferase	Hprt1	24570	16	72.48	16	4	4.2071e+06	4	6.95851e+06	4	3.72999e+06	4	1.19487e+07	4	6.78834e+06
NDUS6_MOUSE	NADH dehydrogenase [ubiquinone] iron-sulfur protein 6, mitochondrial	Ndufs6	13020	8	65.52	8	4	6.88977e+06	4	3.81561e+06	4	4.74482e+06	4	7.5475e+06	4	1.0487e+07
CXA1_MOUSE	Gap junction alpha-1 protein	Gja1	43004	20	46.34	20	4	7.27215e+06	4	8.94677e+06	4	3.85259e+06	4	5.49169e+06	4	7.91908e+06
GSTM1_MOUSE	Glutathione S-transferase Mu 1	Gstm1	25970	37	82.11	19	4	4.78177e+06	4	6.64879e+06	4	5.62532e+06	4	9.75146e+06	4	6.3985e+06
UBE2N_MOUSE	Ubiquitin-conjugating enzyme E2 N	Ube2n	17138	12	79.61	12	4	5.00127e+06	4	6.75976e+06	4	5.72646e+06	4	9.84766e+06	4	5.8622e+06
TCPQ_MOUSE	T-complex protein 1 subunit theta	Cct8	59555	50	72.81	50	4	6.49472e+06	4	6.81126e+06	4	5.79616e+06	4	7.12999e+06	4	6.50884e+06
CADM3_MOUSE	Cell adhesion molecule 3	Cadm3	42964	17	47.22	17	4	7.56001e+06	4	7.01156e+06	4	7.76935e+06	4	4.30395e+06	4	6.04221e+06
WDR1_MOUSE	WD repeat-containing protein 1	Wdr1	66407	36	75.58	36	4	5.25654e+06	4	6.9053e+06	4	8.21126e+06	4	5.17876e+06	4	6.9184e+06
RS3_MOUSE	40S ribosomal protein S3	Rps3	26674	22	67.49	22	4	5.33392e+06	4	6.76597e+06	4	6.38893e+06	4	4.44715e+06	4	9.34219e+06
NDUBA_MOUSE	NADH dehydrogenase [ubiquinone] 1 beta subcomplex subunit 10	Ndufb10	21024	20	67.05	20	4	6.03503e+06	4	7.51906e+06	4	5.84384e+06	4	5.24836e+06	4	7.36761e+06
SERA_MOUSE	D-3-phosphoglycerate dehydrogenase	Phgdh	56586	22	47.47	22	4	8.10209e+06	4	5.95111e+06	4	5.78774e+06	4	7.99177e+06	4	4.05213e+06
RS13_MOUSE	40S ribosomal protein S13	Rps13	17222	11	45.03	11	4	5.98124e+06	4	4.73522e+06	4	6.18396e+06	4	7.54428e+06	4	7.32529e+06
MK01_MOUSE	Mitogen-activated protein kinase 1	Mapk1	41276	33	82.68	25	4	6.81851e+06	4	6.56688e+06	4	7.20102e+06	4	5.67453e+06	4	5.42649e+06
CX6A1_MOUSE	Cytochrome c oxidase subunit 6A1, mitochondrial	Cox6a1	12352	5	61.26	5	4	1.07619e+07	4	6.67293e+06	4	8.13827e+06	4	5.99697e+06
CADM4_MOUSE	Cell adhesion molecule 4	Cadm4	42723	14	48.71	14	4	1.0068e+07	4	5.76032e+06	4	7.07548e+06	4	4.54529e+06	4	4.10117e+06
FRIH_MOUSE	Ferritin heavy chain	Fth1	21067	13	63.19	13	4	6.52796e+06	4	8.41738e+06	4	7.75699e+06	4	4.36586e+06	4	4.43636e+06
PRDX3_MOUSE	Thioredoxin-dependent peroxide reductase, mitochondrial	Prdx3	28127	16	56.42	16	4	5.67867e+06	4	7.80972e+06	4	4.64719e+06	4	5.17862e+06	4	8.07798e+06
NDRG1_MOUSE	Protein NDRG1	Ndrg1	43009	27	60.15	27	4	6.28816e+06	4	1.31022e+06	4	3.83524e+06	4	8.63888e+06	4	1.1316e+07
PARK7_MOUSE	Parkinson disease protein 7 homolog	Park7	20021	24	76.72	24	4	5.09077e+06	4	6.62663e+06	4	5.31618e+06	4	1.04525e+07	4	3.86999e+06
STX1A_MOUSE	Syntaxin-1A	Stx1a	33054	32	68.4	32	4	4.3697e+06	4	2.10026e+06	4	1.0166e+07	4	2.66597e+06	4	1.19795e+07
ECHA_MOUSE	Trifunctional enzyme subunit alpha, mitochondrial	Hadha	82670	69	68.15	69	4	5.79853e+06	4	5.85561e+06	4	5.62428e+06	4	5.78782e+06	4	8.17766e+06
NDUV2_MOUSE	NADH dehydrogenase [ubiquinone] flavoprotein 2, mitochondrial	Ndufv2	27285	18	59.68	18	4	8.43509e+06	4	7.91235e+06	4	7.46628e+06	4	2.90374e+06	4	4.28305e+06
LGUL_MOUSE	Lactoylglutathione lyase	Glo1	20810	16	71.74	16	4	3.07826e+06	4	6.80412e+06	4	1.34214e+07	4	5.1073e+06	4	2.43701e+06
STIP1_MOUSE	Stress-induced-phosphoprotein 1	Stip1	62582	61	60.04	61	4	3.99598e+06	4	6.15274e+06	4	4.89173e+06	4	7.09358e+06	4	8.68778e+06
CAZA2_MOUSE	F-actin-capping protein subunit alpha-2	Capza2	32967	18	72.38	16	4	5.51781e+06	4	6.46445e+06	4	6.98031e+06	4	5.91992e+06	4	5.7835e+06
BASP1_MOUSE	Brain acid soluble protein 1	Basp1	22087	14	80.09	14	4	6.82611e+06	4	1.84658e+06	4	3.07396e+06	4	1.0437e+07	4	8.14577e+06
TPPP3_MOUSE	Tubulin polymerization-promoting protein family member 3	Tppp3	18965	13	51.7	13	4	4.58491e+06	4	7.06419e+06	4	5.56452e+06	4	1.04374e+07	4	2.63775e+06
EF1A2_MOUSE	Elongation factor 1-alpha 2	Eef1a2	50454	37	67.39	23	4	4.24457e+06	4	6.32109e+06	4	6.43723e+06	4	7.5729e+06	4	5.60912e+06
RACK1_MOUSE	Receptor of activated protein C kinase 1	Rack1	35077	23	81.07	23	4	4.55755e+06	4	5.08965e+06	4	4.89335e+06	4	3.90474e+06	4	1.15677e+07
MAP6_MOUSE	Microtubule-associated protein 6	Map6	96450	66	69.87	66	4	3.3622e+06	4	4.10498e+06	4	5.60191e+06	4	9.70752e+06	4	7.20921e+06
NEUM_MOUSE	Neuromodulin	Gap43	23632	10	59.03	10	4	8.84342e+06	4	2.21974e+06	4	2.25056e+06	4	7.33796e+06	4	9.22203e+06
HMGB1_MOUSE	High mobility group protein B1	Hmgb1	24894	14	35.81	14	4	2.90076e+06	4	5.59581e+06	4	3.37813e+06	4	1.50252e+07	4	2.74272e+06
SNAG_MOUSE	Gamma-soluble NSF attachment protein	Napg	34732	33	73.4	33	4	5.92763e+06	4	7.31959e+06	4	5.67307e+06	4	4.56767e+06	4	6.14907e+06
RAB2A_MOUSE	Ras-related protein Rab-2A	Rab2a	23548	20	69.81	11	4	5.99348e+06	4	7.28648e+06	4	5.20837e+06	4	4.32464e+06	4	6.74056e+06
AP2A2_MOUSE	AP-2 complex subunit alpha-2	Ap2a2	104017	65	65.03	53	4	5.23325e+06	4	5.82484e+06	4	6.53713e+06	4	5.80426e+06	4	6.05173e+06
DPYL4_MOUSE	Dihydropyrimidinase-related protein 4	Dpysl4	61962	47	85.31	44	4	6.39799e+06	4	6.67593e+06	4	7.39944e+06	4	5.13485e+06	4	3.7703e+06
PGM1_MOUSE	Phosphoglucomutase-1	Pgm1	61418	53	85.41	53	4	3.16439e+06	4	6.62927e+06	4	3.92095e+06	4	8.62653e+06	4	6.97709e+06
SYUA_MOUSE	Alpha-synuclein	Snca	14485	8	52.14	7	4	3.85562e+06	4	3.74953e+06	4	8.05583e+06	4	8.45315e+06	4	5.14828e+06
RS8_MOUSE	40S ribosomal protein S8	Rps8	24205	11	50.96	11	4	3.67043e+06	4	5.26255e+06	4	5.23002e+06	4	7.87266e+06	4	6.68323e+06
GLSK_MOUSE	Glutaminase kidney isoform, mitochondrial	Gls	73964	59	64.99	59	4	5.89401e+06	4	5.56813e+06	4	7.54027e+06	4	3.12232e+06	4	6.52753e+06
NDUC2_MOUSE	NADH dehydrogenase [ubiquinone] 1 subunit C2	Ndufc2	14164	13	65.83	13	4	6.22762e+06	4	5.28726e+06	4	4.29419e+06	4	3.34431e+06	4	9.48701e+06
RL12_MOUSE	60S ribosomal protein L12	Rpl12	17805	7	58.79	7	4	4.61272e+06	4	4.59317e+06	4	4.13441e+06	4	5.65056e+06	4	9.60805e+06
IDHP_MOUSE	Isocitrate dehydrogenase [NADP], mitochondrial	Idh2	50906	37	62.83	36	4	2.60127e+06	4	5.0429e+06	4	2.3608e+06	4	6.7653e+06	4	1.16957e+07
NU1M_MOUSE	NADH-ubiquinone oxidoreductase chain 1	Mtnd1	36059	10	15.09	10	4	6.72505e+06	4	8.52443e+06	4	5.23683e+06	4	2.39981e+06	4	5.35662e+06
EF1G_MOUSE	Elongation factor 1-gamma	Eef1g	50061	23	61.78	23	4	5.20806e+06	4	6.31128e+06	4	6.89799e+06	4	5.03782e+06	4	4.68925e+06
NDUB3_MOUSE	NADH dehydrogenase [ubiquinone] 1 beta subcomplex subunit 3	Ndufb3	11692	6	34.62	6	4	7.47821e+06	4	6.43256e+06	4	4.96366e+06	4	3.40777e+06	4	5.82235e+06
SEP11_MOUSE	Septin-11	Septin11	49695	33	67.29	16	4	5.09949e+06	4	4.52411e+06	4	8.9233e+06	4	4.72041e+06	4	4.74702e+06
SYN2_MOUSE	Synapsin-2	Syn2	63373	52	83.11	15	4	4.23708e+06	4	5.91223e+06	4	6.6658e+06	4	5.78773e+06	4	5.34065e+06
NDUB5_MOUSE	NADH dehydrogenase [ubiquinone] 1 beta subcomplex subunit 5, mitochondrial	Ndufb5	21710	9	33.33	9	4	7.84844e+06	4	6.35239e+06	4	5.90628e+06	4	2.1685e+06	4	5.5022e+06
VIAAT_MOUSE	Vesicular inhibitory amino acid transporter	Slc32a1	57381	20	38.86	20	4	4.74808e+06	4	8.36627e+06	4	1.56496e+06	4	2.69281e+06	4	1.02952e+07
TCPZ_MOUSE	T-complex protein 1 subunit zeta	Cct6a	58004	37	60.08	37	4	5.84224e+06	4	6.24612e+06	4	6.44685e+06	4	5.33871e+06	4	3.68127e+06
KAD1_MOUSE	Adenylate kinase isoenzyme 1	Ak1	21540	20	67.01	20	4	4.88381e+06	4	5.38059e+06	4	5.61706e+06	4	8.69808e+06	4	2.95359e+06
A0A076FSX1_MOUSE	KCC2b variant 2	Slc12a5	123587	57	42.15	51	4	6.68863e+06	4	1.05922e+07	4	4.02406e+06	4	2.04773e+06	4	3.94649e+06
CX7A2_MOUSE	Cytochrome c oxidase subunit 7A2, mitochondrial	Cox7a2	9291	4	56.63	4	4	7.19414e+06	4	2.85588e+06	4	8.15768e+06	4	8.49255e+06	3	418365
HNRPD_MOUSE	Heterogeneous nuclear ribonucleoprotein D0	Hnrnpd	38354	22	31.55	21	4	3.6055e+06	4	5.46115e+06	4	3.46197e+06	4	5.24575e+06	4	9.27891e+06
HINT1_MOUSE	Histidine triad nucleotide-binding protein 1	Hint1	13777	12	77.78	12	4	3.60702e+06	4	7.02268e+06	4	6.78402e+06	4	1.67722e+06	4	7.86955e+06
A0A0J9YUH6_MOUSE	DNA-directed RNA polymerases I and III subunit RPAC2	Polr1d	3791	1	21.21	1			1	2.63265e+07			1	571008
TCPB_MOUSE	T-complex protein 1 subunit beta	Cct2	57477	45	74.21	45	4	3.77989e+06	4	4.93882e+06	4	4.74283e+06	4	7.33489e+06	4	5.98915e+06
SERC_MOUSE	Phosphoserine aminotransferase	Psat1	40473	27	68.38	27	4	6.13584e+06	4	5.10687e+06	4	5.98436e+06	4	7.39966e+06	4	2.12089e+06
H2A2A_MOUSE	Histone H2A type 2-A	Hist2h2aa1	14095	9	58.46	4	4	7.3311e+06	4	6.70029e+06	4	5.29967e+06	4	2.67557e+06	4	4.66211e+06
GTR3_MOUSE	Solute carrier family 2, facilitated glucose transporter member 3	Slc2a3	53479	16	19.47	16	4	6.15287e+06	4	4.5907e+06	4	5.66444e+06	4	4.40866e+06	4	5.76738e+06
RS15A_MOUSE	40S ribosomal protein S15a	Rps15a	14840	9	59.23	9	4	4.6984e+06	4	3.96619e+06	4	3.91723e+06	4	6.82994e+06	4	7.15968e+06
RS16_MOUSE	40S ribosomal protein S16	Rps16	16445	9	50.68	9	4	3.0435e+06	4	5.85452e+06	4	3.26667e+06	4	6.1701e+06	4	8.0821e+06
H10_MOUSE	Histone H1.0	H1-0	20861	4	11.86	4	4	2.39202e+06	4	4.32734e+06	4	1.50853e+06	4	1.29455e+07	4	5.18937e+06
E9QPD7_MOUSE	Pyruvate carboxylase	Pcx	129832	78	66.67	78	4	5.28587e+06	4	7.19428e+06	4	6.27215e+06	4	2.98487e+06	4	4.58588e+06
NCDN_MOUSE	Neurochondrin	Ncdn	78895	41	58.98	41	4	4.15288e+06	4	5.40626e+06	4	4.69369e+06	4	5.8001e+06	4	6.18125e+06
TOM70_MOUSE	Mitochondrial import receptor subunit TOM70	Tomm70	67590	50	66.45	50	4	5.06332e+06	4	6.6173e+06	4	5.60894e+06	4	2.5239e+06	4	6.31907e+06
TENR_MOUSE	Tenascin-R	Tnr	149589	57	48.09	57	4	5.93363e+06	4	4.52694e+06	4	6.07661e+06	4	6.1479e+06	4	3.32359e+06
MMSA_MOUSE	Methylmalonate-semialdehyde dehydrogenase [acylating], mitochondrial	Aldh6a1	57916	47	71.78	47	4	4.72814e+06	4	6.34323e+06	4	4.84549e+06	4	3.99289e+06	4	6.0114e+06
TAGL3_MOUSE	Transgelin-3	Tagln3	22471	22	81.41	19	4	4.03119e+06	4	6.85476e+06	4	5.83342e+06	4	5.23258e+06	4	3.81765e+06
PA1B2_MOUSE	Platelet-activating factor acetylhydrolase IB subunit beta	Pafah1b2	25581	9	46.72	9	4	4.42975e+06	4	5.40454e+06	4	4.4438e+06	4	7.23333e+06	4	4.19051e+06
CSRP1_MOUSE	Cysteine and glycine-rich protein 1	Csrp1	20583	7	46.11	7	4	7.44294e+06	4	5.54507e+06	4	6.29118e+06	4	4.87386e+06	4	1.4672e+06
TCTP_MOUSE	Translationally-controlled tumor protein	Tpt1	19462	10	75.58	10	4	4.38491e+06	4	7.19819e+06	4	5.34344e+06	4	5.96046e+06	4	2.72063e+06
AT2A2_MOUSE	Sarcoplasmic/endoplasmic reticulum calcium ATPase 2	Atp2a2	114858	66	48.66	58	4	4.42783e+06	4	5.00997e+06	4	7.0609e+06	4	2.37901e+06	4	6.72243e+06
TCPA_MOUSE	T-complex protein 1 subunit alpha	Tcp1	60449	45	77.88	45	4	4.67242e+06	4	4.28516e+06	4	4.23226e+06	4	7.17715e+06	4	5.20566e+06
GSTM5_MOUSE	Glutathione S-transferase Mu 5	Gstm5	26635	30	71.43	29	4	4.24329e+06	4	6.19508e+06	4	4.69679e+06	4	6.37718e+06	4	4.00737e+06
SNAA_MOUSE	Alpha-soluble NSF attachment protein	Napa	33190	33	89.83	28	4	5.86136e+06	4	4.69297e+06	4	5.69091e+06	4	3.98119e+06	4	5.16923e+06
NDUA5_MOUSE	NADH dehydrogenase [ubiquinone] 1 alpha subcomplex subunit 5	Ndufa5	13360	12	79.31	12	4	4.70799e+06	4	5.22284e+06	4	6.7176e+06	4	3.19355e+06	4	5.43164e+06
A2AEG6_MOUSE	Neuronal membrane glycoprotein M6-b	Gpm6b	36197	17	28.05	17	4	4.42708e+06	4	3.16725e+06	4	5.92959e+06	4	4.7841e+06	4	6.91227e+06
AP2A1_MOUSE	AP-2 complex subunit alpha-1	Ap2a1	107664	70	69.5	40	4	5.97977e+06	4	6.25799e+06	4	5.3867e+06	4	3.92438e+06	4	3.61148e+06
DDAH1_MOUSE	N(G),N(G)-dimethylarginine dimethylaminohydrolase 1	Ddah1	31381	20	77.19	19	4	4.46067e+06	4	6.89036e+06	4	6.01867e+06	4	5.57495e+06	4	1.98743e+06
LMNA_MOUSE	Prelamin-A/C	Lmna	74238	50	63.46	50	4	5.09775e+06	4	3.45125e+06	4	2.66152e+06	4	3.74199e+06	4	9.94203e+06
GPDM_MOUSE	Glycerol-3-phosphate dehydrogenase, mitochondrial	Gpd2	80954	61	77.17	61	4	4.16934e+06	4	5.33129e+06	4	5.82971e+06	4	3.77475e+06	4	5.78291e+06
NDUB9_MOUSE	NADH dehydrogenase [ubiquinone] 1 beta subcomplex subunit 9	Ndufb9	21984	17	69.27	17	4	5.57282e+06	4	5.52895e+06	4	4.89396e+06	4	4.69613e+06	4	4.1228e+06
ECHB_MOUSE	Trifunctional enzyme subunit beta, mitochondrial	Hadhb	51386	37	57.26	37	4	3.86906e+06	4	5.51306e+06	4	4.24017e+06	4	4.94727e+06	4	6.22608e+06
SEPT6_MOUSE	Septin-6	Septin6	49620	30	56.68	16	4	4.10351e+06	4	5.33595e+06	4	8.41837e+06	4	2.60405e+06	4	4.32363e+06
Q3U2G2_MOUSE	Heat shock 70 kDa protein 4	Hspa4	94209	83	74.47	79	4	4.38837e+06	4	5.20305e+06	4	5.97751e+06	4	4.55321e+06	4	4.49407e+06
CALR_MOUSE	Calreticulin	Calr	47995	27	69.95	27	4	4.58109e+06	4	4.50161e+06	4	3.53856e+06	4	4.86927e+06	4	6.93091e+06
G5E814_MOUSE	NADH dehydrogenase [ubiquinone] 1 alpha subcomplex subunit 11	Ndufa11	15115	7	76.22	7	4	5.80414e+06	4	6.90056e+06	4	3.39952e+06	4	2.50844e+06	4	5.6656e+06
H14_MOUSE	Histone H1.4	H1-4	21977	14	39.27	7	4	3.01092e+06	4	3.28431e+06	4	3.56879e+06	4	9.2874e+06	4	4.91288e+06
Q99N15_MOUSE	17beta-hydroxysteroid dehydrogenase type 10/short chain L-3-hydroxyacyl-CoA dehydrogenase	Hsd17b10	27274	22	88.12	22	4	3.56561e+06	4	4.67984e+06	4	2.7998e+06	4	5.27618e+06	4	7.71203e+06
PSB5_MOUSE	Proteasome subunit beta type-5	Psmb5	28532	15	54.92	15	4	3.66802e+06	4	5.18674e+06	4	3.68381e+06	4	6.22802e+06	4	5.22122e+06
RS18_MOUSE	40S ribosomal protein S18	Rps18	17719	15	54.61	15	4	1.7113e+06	4	2.14945e+06	4	2.3317e+06	4	7.3203e+06	4	1.03633e+07
ARP2_MOUSE	Actin-related protein 2	Actr2	44761	32	63.71	32	4	4.13413e+06	4	5.35214e+06	4	6.77447e+06	4	3.2893e+06	4	4.25438e+06
Q8C845_MOUSE	EF-hand domain-containing protein D2	Efhd2	26800	25	61.25	22	4	2.98373e+06	4	2.75419e+06	4	1.28141e+07	4	4.46879e+06	4	722716
FXYD7_MOUSE	FXYD domain-containing ion transport regulator 7	Fxyd7	8487	2	20	2	4	4.44845e+06	3	4.64219e+06	2	9.97148e+06			1	4.61178e+06
PEA15_MOUSE	Astrocytic phosphoprotein PEA-15	Pea15	15054	10	64.62	10	4	2.17538e+06	4	2.11494e+06	4	1.98692e+06	4	1.17415e+07	4	5.51181e+06
NDUB6_MOUSE	NADH dehydrogenase [ubiquinone] 1 beta subcomplex subunit 6	Ndufb6	15515	9	57.03	9	4	8.758e+06	4	4.72848e+06	4	6.41589e+06	4	1.76506e+06	4	1.83501e+06
RHOG_MOUSE	Rho-related GTP-binding protein RhoG	Rhog	21309	12	59.16	11	4	1.00102e+07	4	1.58855e+06	4	4.72848e+06	4	5.71034e+06	4	1.32458e+06
LXN_MOUSE	Latexin	Lxn	25492	7	42.34	7	4	3.18028e+06	4	7.66837e+06	4	2.85475e+06	4	4.08556e+06	4	5.53036e+06
ARPC2_MOUSE	Actin-related protein 2/3 complex subunit 2	Arpc2	34357	29	73	29	4	4.67595e+06	4	5.52874e+06	4	6.34972e+06	4	2.92349e+06	4	3.81486e+06
DCE2_MOUSE	Glutamate decarboxylase 2	Gad2	65224	51	61.88	51	4	5.15355e+06	4	7.21669e+06	4	1.09802e+06	4	4.25406e+06	4	5.5537e+06
A0A0A6YY91_MOUSE	Neural cell adhesion molecule 1 (Fragment)	Ncam1	116366	59	57.21	21	4	3.85221e+06	4	5.10429e+06	4	3.58553e+06	4	4.09208e+06	4	6.58771e+06
EAA2_MOUSE	Excitatory amino acid transporter 2	Slc1a2	62030	33	52.62	4	4	4.35063e+06	4	5.35972e+06	4	6.53186e+06	4	2.88702e+06	4	4.04791e+06
AUHM_MOUSE	Methylglutaconyl-CoA hydratase, mitochondrial	Auh	33395	16	33.44	16	4	7.67806e+06	4	5.95912e+06	4	5.57473e+06	4	2.05561e+06	4	1.88005e+06
FABP5_MOUSE	Fatty acid-binding protein 5	Fabp5	15137	24	84.44	24	4	2.92913e+06	4	3.97257e+06	4	5.77738e+06	4	7.39421e+06	4	3.04733e+06
PSA_MOUSE	Puromycin-sensitive aminopeptidase	Npepps	103325	59	59.78	59	4	3.88972e+06	4	4.77489e+06	4	5.17164e+06	4	5.2979e+06	4	3.87864e+06
NDUB7_MOUSE	NADH dehydrogenase [ubiquinone] 1 beta subcomplex subunit 7	Ndufb7	16331	13	72.26	13	4	6.11624e+06	4	4.86799e+06	4	3.51097e+06	4	2.79872e+06	4	5.67128e+06
AMPH_MOUSE	Amphiphysin	Amph	75013	25	44.31	25	4	5.16205e+06	4	6.97204e+06	4	6.46348e+06	4	2.38125e+06	4	1.94601e+06
PLLP_MOUSE	Plasmolipin	Pllp	19801	4	21.43	4	4	1.08111e+07	4	2.27604e+06	4	5.46353e+06	4	2.89564e+06	3	1.44986e+06
RS3A_MOUSE	40S ribosomal protein S3a	Rps3a	29885	19	54.17	19	4	3.16536e+06	4	3.02035e+06	4	2.85293e+06	4	5.30196e+06	4	8.46176e+06
SAHH2_MOUSE	S-adenosylhomocysteine hydrolase-like protein 1	Ahcyl1	58951	56	70.57	39	4	4.98599e+06	4	5.84329e+06	4	4.27343e+06	4	2.38728e+06	4	5.10892e+06
LIS1_MOUSE	Platelet-activating factor acetylhydrolase IB subunit alpha	Pafah1b1	46670	31	65.37	31	4	3.20322e+06	4	4.80838e+06	4	5.69896e+06	4	4.50209e+06	4	4.37187e+06
EF2_MOUSE	Elongation factor 2	Eef2	95314	53	57.81	52	4	2.92938e+06	4	3.73627e+06	4	4.16635e+06	4	6.98309e+06	4	4.73404e+06
SCOT1_MOUSE	Succinyl-CoA:3-ketoacid coenzyme A transferase 1, mitochondrial	Oxct1	55989	30	53.46	30	4	4.34188e+06	4	5.23784e+06	4	5.63783e+06	4	3.43397e+06	4	3.86821e+06
ETFA_MOUSE	Electron transfer flavoprotein subunit alpha, mitochondrial	Etfa	35009	21	67.87	21	4	4.49125e+06	4	5.89925e+06	4	3.61256e+06	4	3.45639e+06	4	4.93753e+06
RL11_MOUSE	60S ribosomal protein L11	Rpl11	20252	3	19.66	3	4	3.259e+06	4	2.38526e+06	4	2.6751e+06	4	5.03155e+06	4	9.04343e+06
Q7M6W1_MOUSE	Reticulon	Rtn1	23558	11	48.08	4	4	4.06697e+06	4	4.84202e+06	4	3.24786e+06	4	6.02851e+06	4	4.04686e+06
TCPH_MOUSE	T-complex protein 1 subunit eta	Cct7	59652	45	66.54	45	4	4.54856e+06	4	3.95774e+06	4	4.08219e+06	4	5.27976e+06	4	4.35687e+06
BDH_MOUSE	D-beta-hydroxybutyrate dehydrogenase, mitochondrial	Bdh1	38299	27	57.73	27	4	5.01911e+06	4	5.12399e+06	4	5.86605e+06	4	3.67384e+06	4	2.51049e+06
TCPD_MOUSE	T-complex protein 1 subunit delta	Cct4	58066	38	62.34	38	4	4.50903e+06	4	4.10269e+06	4	4.14393e+06	4	4.98741e+06	4	4.44096e+06
THTR_MOUSE	Thiosulfate sulfurtransferase	Tst	33466	17	49.16	17	4	4.03654e+06	4	7.73185e+06	4	4.79817e+06	4	2.55637e+06	4	3.0531e+06
RL38_MOUSE	60S ribosomal protein L38	Rpl38	8204	4	40	4	4	5.39336e+06	4	3.56762e+06	4	3.8937e+06	4	3.83573e+06	4	5.39753e+06
Q3UBU0_MOUSE	HATPase_c domain-containing protein	Hsp90b1	92476	54	49.25	52	4	4.32756e+06	4	4.31099e+06	4	4.02724e+06	4	4.20986e+06	4	5.18389e+06
ATP68_MOUSE	ATP synthase subunit ATP5MPL, mitochondrial	Atp5mpl	6698	2	13.79	2	3	5.063e+06	2	2.95721e+06	3	4.38412e+06	4	4.3971e+06	3	5.24718e+06
RL22_MOUSE	60S ribosomal protein L22	Rpl22	14759	6	41.41	6	4	4.57014e+06	4	4.06441e+06	4	5.68335e+06	4	3.52379e+06	1	4.06792e+06
ODO1_MOUSE	2-oxoglutarate dehydrogenase, mitochondrial	Ogdh	116449	79	59.34	67	4	5.40216e+06	4	4.54715e+06	4	5.35792e+06	4	2.56226e+06	4	4.03419e+06
Q924B0_MOUSE	Inositol-1-monophosphatase	Impa1	30429	23	68.23	23	4	3.55801e+06	4	5.71458e+06	4	5.33519e+06	4	4.82615e+06	4	2.46234e+06
IVD_MOUSE	Isovaleryl-CoA dehydrogenase, mitochondrial	Ivd	46325	27	59.2	27	4	3.76017e+06	4	4.26532e+06	4	2.55655e+06	4	2.44809e+06	4	8.82041e+06
AT1B3_MOUSE	Sodium/potassium-transporting ATPase subunit beta-3	Atp1b3	31776	18	52.52	18	4	5.07365e+06	4	3.78025e+06	4	3.37717e+06	4	5.12052e+06	4	4.42434e+06
RS28_MOUSE	40S ribosomal protein S28	Rps28	7841	5	40.58	5	4	4.13016e+06	4	2.15141e+06	4	2.58102e+06	3	5.59543e+06	4	7.11341e+06
CNRP1_MOUSE	CB1 cannabinoid receptor-interacting protein 1	Cnrip1	18612	11	84.15	11	4	3.25883e+06	4	4.29896e+06	4	4.76244e+06	4	5.52429e+06	4	3.71847e+06
Q3TD78_MOUSE	NIPSNAP domain-containing protein	Nipsnap2	32871	17	59.07	17	4	3.56325e+06	4	4.97994e+06	4	3.2398e+06	4	5.20343e+06	4	4.51578e+06
RHOB_MOUSE	Rho-related GTP-binding protein RhoB	Rhob	22123	10	66.33	8	4	4.5865e+06	4	2.88937e+06	4	4.07952e+06	4	4.36473e+06	4	5.52475e+06
NDUS5_MOUSE	NADH dehydrogenase [ubiquinone] iron-sulfur protein 5	Ndufs5	12648	9	56.6	9	4	5.36022e+06	4	5.45844e+06	4	3.58544e+06	4	1.21131e+06	4	5.81454e+06
MLP3A_MOUSE	Microtubule-associated proteins 1A/1B light chain 3A	Map1lc3a	14272	4	23.14	2	4	4.48129e+06	4	5.488e+06	4	4.58116e+06	1	4.829e+06	3	1.99894e+06
GSTA4_MOUSE	Glutathione S-transferase A4	Gsta4	25564	12	41.44	12	4	3.11797e+06	4	5.3573e+06	4	4.43732e+06	4	5.94284e+06	4	2.31448e+06
DYHC1_MOUSE	Cytoplasmic dynein 1 heavy chain 1	Dync1h1	532045	370	64.92	370	4	4.77388e+06	4	3.85149e+06	4	5.98586e+06	4	4.0816e+06	4	2.45227e+06
ASGL1_MOUSE	Isoaspartyl peptidase/L-asparaginase	Asrgl1	33950	15	43.25	15	4	3.49289e+06	4	6.65415e+06	4	2.95936e+06	4	4.50564e+06	4	3.42889e+06
MOBP_MOUSE	Myelin-associated oligodendrocyte basic protein	Mobp	19197	4	29.41	4	4	1.50178e+06	4	192149	4	1.72452e+06	4	1.37617e+07	4	3.62564e+06
MIC19_MOUSE	MICOS complex subunit Mic19	Chchd3	26335	16	49.78	16	4	4.79073e+06	4	4.54245e+06	4	5.35656e+06	4	2.33526e+06	4	3.72812e+06
RNK_MOUSE	Ribonuclease kappa	Rnasek	10992	1	9.18	1							1	4.83507e+06	3	1.58573e+07
RL14_MOUSE	60S ribosomal protein L14	Rpl14	23564	6	25.81	6	4	2.74471e+06	4	4.71803e+06	4	3.41244e+06	4	5.15607e+06	4	4.65641e+06
NDKA_MOUSE	Nucleoside diphosphate kinase A	Nme1	17208	18	82.89	11	4	5.07925e+06	4	3.80106e+06	4	4.08605e+06	4	6.09897e+06	4	1.59749e+06
TSN2_MOUSE	Tetraspanin-2	Tspan2	24181	5	13.57	5	4	9.17892e+06	4	1.98606e+06	4	6.44159e+06	4	2.09623e+06	4	941104
GLOD4_MOUSE	Glyoxalase domain-containing protein 4	Glod4	33317	26	68.46	26	4	3.05675e+06	4	4.74597e+06	4	3.62026e+06	4	6.19553e+06	4	2.93641e+06
LMNB1_MOUSE	Lamin-B1	Lmnb1	66786	61	64.46	55	4	3.45524e+06	4	4.46332e+06	4	1.88209e+06	4	3.31871e+06	4	7.30426e+06
F10A1_MOUSE	Hsc70-interacting protein	St13	41656	14	24.8	14	4	3.92312e+06	4	3.85029e+06	4	3.13505e+06	4	3.02206e+06	4	6.48589e+06
DCTN2_MOUSE	Dynactin subunit 2	Dctn2	44117	31	69.15	31	4	4.53359e+06	4	5.36872e+06	4	4.85675e+06	4	3.19162e+06	4	2.43777e+06
SCRN1_MOUSE	Secernin-1	Scrn1	46326	23	60.87	23	4	2.10301e+06	4	3.09109e+06	4	2.98427e+06	4	7.1736e+06	4	4.88524e+06
NDUS7_MOUSE	NADH dehydrogenase [ubiquinone] iron-sulfur protein 7, mitochondrial	Ndufs7	24683	10	51.79	10	4	3.25592e+06	4	4.53002e+06	4	3.26089e+06	4	3.94936e+06	4	5.13643e+06
RL23A_MOUSE	60S ribosomal protein L23a	Rpl23a	17695	8	46.15	8	4	2.07269e+06	4	2.05215e+06	4	1.39295e+06	4	5.63198e+06	4	8.92095e+06
GNAQ_MOUSE	Guanine nucleotide-binding protein G(q) subunit alpha	Gnaq	42158	31	64.62	22	4	3.76027e+06	4	3.43207e+06	4	3.34771e+06	4	4.38495e+06	4	5.11858e+06
MIC26_MOUSE	MICOS complex subunit Mic26	Apoo	22604	10	69.7	10	4	4.05929e+06	4	4.0867e+06	4	4.55629e+06	4	3.43158e+06	4	3.90282e+06
PRIO_MOUSE	Major prion protein	Prnp	27977	10	28.35	10	4	4.52791e+06	4	2.78699e+06	4	2.91344e+06	4	4.14035e+06	4	5.55688e+06
RAB10_MOUSE	Ras-related protein Rab-10	Rab10	22541	17	61.5	14	4	3.54197e+06	4	4.6958e+06	4	4.65213e+06	4	2.9325e+06	4	4.08855e+06
ARP3_MOUSE	Actin-related protein 3	Actr3	47357	32	77.03	26	4	2.92794e+06	4	4.54871e+06	4	4.94068e+06	4	3.84579e+06	4	3.54943e+06
MGST3_MOUSE	Microsomal glutathione S-transferase 3	Mgst3	16958	13	92.81	13	4	4.90222e+06	4	3.59492e+06	4	6.03911e+06	4	2.31757e+06	4	2.91257e+06
AMPL_MOUSE	Cytosol aminopeptidase	Lap3	56141	36	70.91	36	4	5.24961e+06	4	3.75463e+06	4	3.84469e+06	4	3.87537e+06	4	2.99312e+06
CRYM_MOUSE	Ketimine reductase mu-crystallin	Crym	33523	22	72.2	22	4	4.41427e+06	4	726674	4	1.01418e+07	4	1.96207e+06	4	2.43848e+06
GUAD_MOUSE	Guanine deaminase	Gda	51013	39	90.09	39	4	2.79926e+06	4	1.95567e+06	4	5.65768e+06	4	3.74918e+06	4	5.42881e+06
GHC2_MOUSE	Mitochondrial glutamate carrier 2	Slc25a18	34166	19	69.38	17	4	3.06257e+06	4	6.66662e+06	4	2.53475e+06	4	3.14603e+06	4	4.11916e+06
MAP1B_MOUSE	Microtubule-associated protein 1B	Map1b	270255	133	58.81	130	4	3.80268e+06	4	5.1539e+06	4	4.14878e+06	4	3.60043e+06	4	2.81483e+06
ACO13_MOUSE	Acyl-coenzyme A thioesterase 13	Acot13	15183	13	69.29	13	4	4.23186e+06	4	4.97265e+06	4	1.89946e+06	4	3.889e+06	4	4.46894e+06
HS12A_MOUSE	Heat shock 70 kDa protein 12A	Hspa12a	74871	55	64.3	36	4	3.87239e+06	4	3.32639e+06	4	5.90714e+06	4	3.6154e+06	4	2.70882e+06
FSCN1_MOUSE	Fascin	Fscn1	54508	29	68.56	29	4	2.91668e+06	4	2.56674e+06	4	4.76448e+06	4	5.89123e+06	4	3.28522e+06
3HIDH_MOUSE	3-hydroxyisobutyrate dehydrogenase, mitochondrial	Hibadh	35440	27	56.12	27	4	2.44166e+06	4	5.4189e+06	4	3.72612e+06	4	3.3344e+06	4	4.4432e+06
GNAZ_MOUSE	Guanine nucleotide-binding protein G(z) subunit alpha	Gnaz	40850	17	43.94	17	4	3.21688e+06	4	3.61081e+06	4	3.79046e+06	4	2.3453e+06	4	6.27741e+06
RAB3C_MOUSE	Ras-related protein Rab-3C	Rab3c	25872	25	61.67	22	4	2.7168e+06	4	6.88253e+06	4	1.54899e+06	4	3.05179e+06	4	5.02654e+06
COX7C_MOUSE	Cytochrome c oxidase subunit 7C, mitochondrial	Cox7c	7333	2	17.46	2	4	6.4059e+06	4	3.15631e+06	4	4.92715e+06			3	4.68565e+06
FIS1_MOUSE	Mitochondrial fission 1 protein	Fis1	17009	11	48.03	11	4	2.67574e+06	4	2.96338e+06	4	1.69501e+06	4	5.75451e+06	4	6.02284e+06
CAND1_MOUSE	Cullin-associated NEDD8-dissociated protein 1	Cand1	136332	67	57.4	67	4	2.62431e+06	4	4.12166e+06	4	3.91157e+06	4	4.97654e+06	4	3.36427e+06
NECP1_MOUSE	Adaptin ear-binding coat-associated protein 1	Necap1	29639	10	49.09	10	4	3.17579e+06	4	5.12883e+06	4	2.97022e+06	4	5.18068e+06	4	2.45523e+06
NFH_MOUSE	Neurofilament heavy polypeptide	Nefh	116994	48	33.85	43	4	6.82859e+06	4	1.42595e+06	4	4.62718e+06	4	5.06538e+06	4	894452
COX1_MOUSE	Cytochrome c oxidase subunit 1	Mtco1	56910	9	19.07	9	4	4.19022e+06	4	5.28413e+06	4	4.70773e+06	4	3.15763e+06	4	1.4469e+06
PSB6_MOUSE	Proteasome subunit beta type-6	Psmb6	25379	8	44.96	8	4	3.36021e+06	4	3.60545e+06	4	3.88372e+06	4	3.78496e+06	4	3.98307e+06
PHIPL_MOUSE	Phytanoyl-CoA hydroxylase-interacting protein-like	Phyhipl	42341	21	50.93	18	4	2.88065e+06	4	6.07767e+06	4	2.88906e+06	4	2.73901e+06	4	3.53111e+06
B2RXT3_MOUSE	Ogdhl protein	Ogdhl	114561	82	59.5	70	4	4.27752e+06	4	4.61361e+06	4	4.28589e+06	4	1.54132e+06	4	3.37776e+06
AOFA_MOUSE	Amine oxidase [flavin-containing] A	Maoa	59602	36	58.17	36	4	2.82854e+06	4	3.49004e+06	4	2.38823e+06	4	2.36414e+06	4	7.00367e+06
PRAF2_MOUSE	PRA1 family protein 2	Praf2	19478	4	22.47	4	4	3.1587e+06	4	3.58967e+06	4	2.61455e+06	4	3.0743e+06	4	5.60057e+06
RL30_MOUSE	60S ribosomal protein L30	Rpl30	12784	7	51.3	7	4	1.94118e+06	4	1.16461e+06	4	1.89229e+06	4	5.8478e+06	4	7.18421e+06
KCY_MOUSE	UMP-CMP kinase	Cmpk1	22165	17	60.71	17	4	2.69175e+06	4	4.2005e+06	4	3.67501e+06	4	4.43857e+06	4	2.99249e+06
CADM2_MOUSE	Cell adhesion molecule 2	Cadm2	47559	20	50.11	20	4	3.6602e+06	4	5.66026e+06	4	3.9134e+06	4	1.62785e+06	4	3.13133e+06
PSA1_MOUSE	Proteasome subunit alpha type-1	Psma1	29547	22	72.62	22	4	2.88445e+06	4	4.69246e+06	4	3.73264e+06	4	3.44424e+06	4	3.23192e+06
PXL2A_MOUSE	Peroxiredoxin-like 2A	Prxl2a	24395	20	47.71	20	4	3.40846e+06	4	3.9162e+06	4	2.6384e+06	4	3.09871e+06	4	4.89362e+06
THIM_MOUSE	3-ketoacyl-CoA thiolase, mitochondrial	Acaa2	41830	32	72.29	32	4	3.87985e+06	4	3.76865e+06	4	2.84998e+06	4	3.6674e+06	4	3.74701e+06
NB5R3_MOUSE	NADH-cytochrome b5 reductase 3	Cyb5r3	34128	23	71.76	23	4	2.56808e+06	4	3.96015e+06	4	2.13101e+06	4	4.48432e+06	4	4.6807e+06
MPC2_MOUSE	Mitochondrial pyruvate carrier 2	Mpc2	14286	11	50.39	11	4	4.77488e+06	4	4.40684e+06	4	4.70865e+06	4	1.97084e+06	4	1.90653e+06
S100B_MOUSE	Protein S100-B	S100b	10728	6	50	6	4	5.80871e+06	4	3.80189e+06	4	4.09324e+06	4	2.67718e+06	4	1.37485e+06
PSB1_MOUSE	Proteasome subunit beta type-1	Psmb1	26372	19	55.83	19	4	3.06323e+06	4	4.68539e+06	4	4.31668e+06	4	4.91747e+06	3	738491
COR1A_MOUSE	Coronin-1A	Coro1a	50989	15	44.47	15	4	1.56613e+06	4	1.1592e+06	4	3.37108e+06	4	4.99041e+06	4	6.5918e+06
ROA1_MOUSE	Heterogeneous nuclear ribonucleoprotein A1	Hnrnpa1	34196	22	42.19	22	4	4.07929e+06	4	5.2742e+06	4	2.57742e+06	4	2.62284e+06	4	3.09239e+06
TTYH1_MOUSE	Protein tweety homolog 1	Ttyh1	49032	8	23.78	8	4	4.85796e+06	4	4.86629e+06	4	4.31948e+06	4	1.7345e+06	4	1.82226e+06
PSA7_MOUSE	Proteasome subunit alpha type-7	Psma7	27855	17	64.52	17	4	2.48312e+06	4	4.00561e+06	4	3.5069e+06	4	4.04714e+06	4	3.54495e+06
A0A3B2WBL1_MOUSE	Ribosomal protein	Rpl10a	24744	14	44.44	14	4	2.55952e+06	4	2.6602e+06	4	1.80462e+06	4	3.22481e+06	4	7.3075e+06
Q3TXE5_MOUSE	Uncharacterized protein	Canx	67259	34	52.62	34	4	2.51343e+06	4	2.79085e+06	4	1.93718e+06	4	4.31453e+06	4	5.93592e+06
VPS35_MOUSE	Vacuolar protein sorting-associated protein 35	Vps35	91713	46	55.78	46	4	2.58633e+06	4	4.10959e+06	4	3.5304e+06	4	3.38382e+06	4	3.76808e+06
RAB5A_MOUSE	Ras-related protein Rab-5A	Rab5a	23599	14	53.95	10	4	3.6508e+06	4	2.83718e+06	4	2.90957e+06	4	3.89988e+06	4	4.07234e+06
NDUS8_MOUSE	NADH dehydrogenase [ubiquinone] iron-sulfur protein 8, mitochondrial	Ndufs8	24038	11	45.28	11	4	2.69594e+06	4	3.74117e+06	4	2.64531e+06	4	4.22852e+06	4	3.93038e+06
CTBP1_MOUSE	C-terminal-binding protein 1	Ctbp1	47745	19	47.85	14	4	2.77312e+06	4	5.0011e+06	4	5.23815e+06	4	1.85666e+06	4	2.36801e+06
THIO_MOUSE	Thioredoxin	Txn	11675	5	43.81	5	4	2.58185e+06	4	2.63384e+06	4	3.61128e+06	4	4.74623e+06	4	3.59477e+06
Q3THB4_MOUSE	L-lactate dehydrogenase	Ldha	36500	38	79.52	4	4	2.70574e+06	4	3.3157e+06	4	5.07946e+06	4	3.70693e+06	4	2.3519e+06
APOE_MOUSE	Apolipoprotein E	Apoe	35867	15	48.87	15	4	1.97324e+06	4	1.81939e+06	4	1.50043e+06	4	5.2928e+06	4	6.38361e+06
SYUG_MOUSE	Gamma-synuclein	Sncg	13160	8	69.11	8	4	1.51515e+06	4	4.28726e+06	4	2.84635e+06	4	7.78924e+06	4	482664
H2AV_MOUSE	Histone H2A.V	H2az2	13509	6	53.91	4	2	2.67079e+06	4	1.69881e+06	4	1.14181e+06	4	6.70763e+06	4	4.5869e+06
DDX5_MOUSE	Probable ATP-dependent RNA helicase DDX5	Ddx5	69290	39	50.81	28	4	7.81346e+06	4	1.75673e+06	4	3.16723e+06	4	1.26517e+06	4	2.69324e+06
CD9_MOUSE	CD9 antigen	Cd9	25258	6	26.11	6	4	7.92329e+06	4	3.18644e+06	4	1.82985e+06	4	2.77756e+06	2	881417
FABPH_MOUSE	Fatty acid-binding protein, heart	Fabp3	14819	9	54.89	9	3	2.31966e+06	4	2.15395e+06	4	2.92208e+06	4	5.34079e+06	4	3.86132e+06
E9Q7S0_MOUSE	Synaptojanin-1	Synj1	144595	78	68.98	70	4	3.11055e+06	4	4.07836e+06	4	3.99583e+06	4	2.40084e+06	4	3.00916e+06
PGCB_MOUSE	Brevican core protein	Bcan	95815	32	42.36	32	4	4.6758e+06	4	2.9157e+06	4	4.38718e+06	4	3.01972e+06	4	1.52984e+06
IF5A1_MOUSE	Eukaryotic translation initiation factor 5A-1	Eif5a	16832	16	62.99	16	4	1.80112e+06	4	3.52924e+06	4	2.71509e+06	4	6.97097e+06	4	1.50326e+06
PLM_MOUSE	Phospholemman	Fxyd1	10323	1	13.04	1	3	3.72285e+06	3	3.45176e+06			4	4.6597e+06	3	4.64831e+06
PFKAP_MOUSE	ATP-dependent 6-phosphofructokinase, platelet type	Pfkp	85455	60	61.86	55	4	3.16678e+06	4	2.60503e+06	4	4.50308e+06	4	3.50829e+06	4	2.69715e+06
HS74L_MOUSE	Heat shock 70 kDa protein 4L	Hspa4l	94382	63	65.27	59	4	3.39972e+06	4	4.26419e+06	4	3.76258e+06	4	2.6784e+06	4	2.32216e+06
RP3A_MOUSE	Rabphilin-3A	Rph3a	75489	39	56.83	39	4	2.06452e+06	4	5.59817e+06	4	3.5794e+06	4	2.10107e+06	4	2.99836e+06
PIMT_MOUSE	Protein-L-isoaspartate(D-aspartate) O-methyltransferase	Pcmt1	24634	23	66.52	23	4	2.3938e+06	4	3.36578e+06	4	3.43451e+06	4	3.55253e+06	4	3.47411e+06
H2AY_MOUSE	Core histone macro-H2A.1	Macroh2a1	39735	18	51.08	16	4	1.57238e+06	4	3.73889e+06	4	2.19036e+06	4	5.14877e+06	4	3.56214e+06
RS19_MOUSE	40S ribosomal protein S19	Rps19	16085	8	35.17	8	4	2.49956e+06	4	3.63606e+06	4	2.38294e+06	4	4.05577e+06	4	3.62915e+06
NTRI_MOUSE	Neurotrimin	Ntm	37984	12	41.57	12	4	3.85121e+06	4	4.25231e+06	4	2.92878e+06	4	1.59399e+06	4	3.52989e+06
ACBG1_MOUSE	Long-chain-fatty-acid--CoA ligase ACSBG1	Acsbg1	80426	43	55.2	43	4	3.39381e+06	4	3.6851e+06	4	3.57579e+06	4	2.36058e+06	4	3.10454e+06
NDUBB_MOUSE	NADH dehydrogenase [ubiquinone] 1 beta subcomplex subunit 11, mitochondrial	Ndufb11	17444	12	50.99	12	4	2.55965e+06	4	2.15908e+06	4	1.72401e+06	4	2.36007e+06	4	7.28449e+06
DCE1_MOUSE	Glutamate decarboxylase 1	Gad1	66648	51	65.77	51	4	2.43423e+06	4	5.21448e+06	4	963849	4	2.81753e+06	4	4.63508e+06
ARC1A_MOUSE	Actin-related protein 2/3 complex subunit 1A	Arpc1a	41626	23	63.51	22	4	3.12661e+06	4	3.74835e+06	4	5.36229e+06	4	2.29962e+06	4	1.49735e+06
SAM50_MOUSE	Sorting and assembly machinery component 50 homolog	Samm50	51864	27	66.74	27	4	3.58219e+06	4	3.63729e+06	4	3.99992e+06	4	1.85933e+06	4	2.9351e+06
RS14_MOUSE	40S ribosomal protein S14	Rps14	16273	9	59.6	9	4	3.27165e+06	4	3.00061e+06	4	2.62695e+06	4	3.28758e+06	4	3.81973e+06
NDRG2_MOUSE	Protein NDRG2	Ndrg2	40789	36	79.78	18	4	1.38071e+06	4	4.25257e+06	4	2.4299e+06	4	3.80011e+06	4	4.13042e+06
SCAM1_MOUSE	Secretory carrier-associated membrane protein 1	Scamp1	38029	14	39.64	14	4	2.85385e+06	4	3.46593e+06	4	2.86646e+06	4	1.51668e+06	4	5.27533e+06
A0A1D5RLC2_MOUSE	Mpv17-like protein 2 (Fragment)	Mpv17l2	3937	1	36.11	1	4	3.35776e+06	4	3.80608e+06	4	3.95395e+06			1	4.8074e+06
GTR1_MOUSE	Solute carrier family 2, facilitated glucose transporter member 1	Slc2a1	53985	8	10.98	8	4	4.7446e+06	4	3.38075e+06	4	3.29922e+06	4	1.33888e+06	4	3.12513e+06
PSA6_MOUSE	Proteasome subunit alpha type-6	Psma6	27372	16	54.07	16	4	3.31812e+06	4	3.67216e+06	4	3.82694e+06	4	2.63747e+06	4	2.40132e+06
G5E924_MOUSE	Heterogeneous nuclear ribonucleoprotein L (Fragment)	Hnrnpl	66932	34	57.24	34	4	2.81042e+06	4	3.30061e+06	4	1.86992e+06	4	3.17236e+06	4	4.65879e+06
CRYAB_MOUSE	Alpha-crystallin B chain	Cryab	20069	17	72.57	17	4	5.84634e+06	4	1.02083e+06	4	3.12754e+06	4	5.29285e+06	4	508760
RTN4_MOUSE	Reticulon-4	Rtn4	126613	52	65.75	52	4	3.97732e+06	4	2.80915e+06	4	3.92931e+06	4	3.05853e+06	4	1.96963e+06
NDUB8_MOUSE	NADH dehydrogenase [ubiquinone] 1 beta subcomplex subunit 8, mitochondrial	Ndufb8	21876	16	60.22	16	4	6.15199e+06	4	4.54628e+06	4	3.20934e+06	4	1.29859e+06	4	490162
MP2K1_MOUSE	Dual specificity mitogen-activated protein kinase kinase 1	Map2k1	43474	30	74.3	24	4	3.14136e+06	4	3.48336e+06	4	3.88045e+06	4	2.54863e+06	4	2.61709e+06
PIPNA_MOUSE	Phosphatidylinositol transfer protein alpha isoform	Pitpna	31893	21	70.11	19	4	2.6463e+06	4	4.4771e+06	4	4.50117e+06	4	1.8717e+06	4	2.16739e+06
HDHD2_MOUSE	Haloacid dehalogenase-like hydrolase domain-containing protein 2	Hdhd2	28730	11	65.25	11	4	1.7872e+06	4	4.90432e+06	4	4.21286e+06	4	3.5377e+06	4	1.06019e+06
COR1C_MOUSE	Coronin-1C	Coro1c	53121	18	45.57	16	4	2.44883e+06	4	3.78395e+06	4	2.58232e+06	4	3.27089e+06	4	3.28621e+06
COF2_MOUSE	Cofilin-2	Cfl2	18710	14	78.31	13	4	2.9257e+06	4	3.10248e+06	4	3.33827e+06	4	3.0961e+06	4	2.82792e+06
LY6H_MOUSE	Lymphocyte antigen 6H	Ly6h	14669	8	29.5	8	4	2.68049e+06	4	2.29303e+06	4	1.65314e+06	4	3.20366e+06	4	5.41753e+06
AT2B1_MOUSE	Plasma membrane calcium-transporting ATPase 1	Atp2b1	134747	74	51.97	40	4	2.11698e+06	4	2.19283e+06	4	8.94212e+06	4	654372	4	1.25544e+06
RAB5C_MOUSE	Ras-related protein Rab-5C	Rab5c	23413	18	69.44	14	4	2.82842e+06	4	3.88311e+06	4	3.07264e+06	4	3.31252e+06	4	2.01195e+06
IF4A2_MOUSE	Eukaryotic initiation factor 4A-II	Eif4a2	46402	34	65.85	20	4	2.15405e+06	4	2.81883e+06	4	2.52537e+06	4	4.00576e+06	4	3.56654e+06
NDUA2_MOUSE	NADH dehydrogenase [ubiquinone] 1 alpha subcomplex subunit 2	Ndufa2	10916	6	42.42	6	4	3.32916e+06	4	3.09935e+06	4	3.1472e+06	4	2.15941e+06	3	3.32098e+06
COTL1_MOUSE	Coactosin-like protein	Cotl1	15944	10	63.38	10	4	1.09719e+06	4	1.52609e+06	4	1.2578e+06	4	5.89361e+06	4	5.28068e+06
Q91XH5_MOUSE	Sepiapterin reductase	Spr	27928	14	55.73	14	4	2.33695e+06	4	2.23702e+06	4	2.16608e+06	4	5.00547e+06	4	3.30299e+06
LSAMP_MOUSE	Limbic system-associated membrane protein	Lsamp	38086	10	34.31	10	4	2.51551e+06	4	4.11761e+06	4	2.83568e+06	4	2.23151e+06	4	3.34752e+06
FXYD6_MOUSE	FXYD domain-containing ion transport regulator 6	Fxyd6	10374	6	65.96	6	4	3.93727e+06	4	2.57878e+06	4	2.4013e+06	4	1.95449e+06	4	4.11339e+06
IMB1_MOUSE	Importin subunit beta-1	Kpnb1	97184	50	61.3	50	4	2.34407e+06	4	2.66098e+06	4	2.73126e+06	4	2.88945e+06	4	4.31669e+06
CSK21_MOUSE	Casein kinase II subunit alpha	Csnk2a1	45134	22	53.45	22	4	3.15243e+06	4	3.6202e+06	4	3.56132e+06	4	2.0842e+06	4	2.48268e+06
PSB3_MOUSE	Proteasome subunit beta type-3	Psmb3	22965	14	45.85	14	4	2.08331e+06	4	3.08688e+06	4	2.76593e+06	4	4.61162e+06	4	2.34719e+06
TMM65_MOUSE	Transmembrane protein 65	Tmem65	24918	8	29.91	8	4	2.78547e+06	4	4.89272e+06	4	3.19858e+06	4	1.39001e+06	4	2.61359e+06
OAT_MOUSE	Ornithine aminotransferase, mitochondrial	Oat	48355	34	79.73	34	4	3.21103e+06	4	3.79274e+06	4	2.20473e+06	4	2.80552e+06	4	2.81907e+06
D3YZ62_MOUSE	Unconventional myosin-Va	Myo5a	212335	120	55.25	120	4	2.48744e+06	4	4.70161e+06	4	3.41318e+06	4	1.47434e+06	4	2.73348e+06
SMD3_MOUSE	Small nuclear ribonucleoprotein Sm D3	Snrpd3	13916	5	37.3	5	4	2.46153e+06	4	3.42178e+06	4	2.29504e+06	4	2.63603e+06	4	3.91925e+06
CLCB_MOUSE	Clathrin light chain B	Cltb	25172	9	32.75	9	4	2.6831e+06	4	4.0757e+06	4	3.15815e+06	4	1.73726e+06	4	3.06876e+06
Q8K1M3_MOUSE	Protein kinase, cAMP dependent regulatory, type II alpha	Prkar2a	45589	27	63.18	23	4	2.36061e+06	4	4.04342e+06	4	2.44759e+06	4	2.71607e+06	4	3.10826e+06
DOPD_MOUSE	D-dopachrome decarboxylase	Ddt	13077	9	72.88	9	4	1.61764e+06	4	2.94648e+06	4	2.23255e+06	4	5.09638e+06	4	2.74487e+06
PROF1_MOUSE	Profilin-1	Pfn1	14957	15	87.14	6	4	1.5167e+06	4	2.16541e+06	4	2.92859e+06	4	5.98399e+06	4	2.0025e+06
Q3UAF6_MOUSE	Uncharacterized protein	Actb	41811	77	96.53	5	4	2.34165e+06	4	2.4418e+06	4	3.53865e+06	4	2.19447e+06	4	3.98553e+06
DX39B_MOUSE	Spliceosome RNA helicase Ddx39b	Ddx39b	49035	21	54.21	21	4	1.81854e+06	4	2.5749e+06	4	1.75246e+06	4	4.53504e+06	4	3.78892e+06
FUS_MOUSE	RNA-binding protein FUS	Fus	52673	15	24.13	13	4	1.50493e+06	4	1.64656e+06	4	1.27682e+06	4	3.8801e+06	4	6.1572e+06
RL6_MOUSE	60S ribosomal protein L6	Rpl6	33510	11	34.12	11	4	1.58962e+06	4	2.00266e+06	4	2.33915e+06	4	5.51557e+06	4	3.00386e+06
TCPE_MOUSE	T-complex protein 1 subunit epsilon	Cct5	59624	52	71.35	52	4	2.8551e+06	4	2.91773e+06	4	2.9312e+06	4	3.30816e+06	4	2.38139e+06
VGLU1_MOUSE	Vesicular glutamate transporter 1	Slc17a7	61637	16	32.86	13	4	1.84665e+06	4	458509	4	1.10968e+07	1	166178	4	773717
MTAP2_MOUSE	Microtubule-associated protein 2	Map2	199132	125	64.55	116	4	829087	4	4.03646e+06	4	899829	4	5.08703e+06	4	3.48285e+06
BCAT1_MOUSE	Branched-chain-amino-acid aminotransferase, cytosolic	Bcat1	42791	16	31.61	16	4	1.60375e+06	4	3.55162e+06	4	2.04084e+06	4	3.30394e+06	4	3.78833e+06
H2B3A_MOUSE	Histone H2B type 3-A	Hist3h2ba	13994	13	51.59	2	4	2.34131e+06	4	3.24458e+06	4	1.30595e+06	4	2.36472e+06	4	5.01818e+06
VAPB_MOUSE	Vesicle-associated membrane protein-associated protein B	Vapb	26946	11	41.56	10	4	3.20839e+06	4	3.78977e+06	4	2.7651e+06	4	2.38927e+06	4	2.08663e+06
RAB21_MOUSE	Ras-related protein Rab-21	Rab21	24106	14	61.71	14	4	1.97303e+06	4	2.74662e+06	4	1.45264e+06	4	4.60494e+06	4	3.43611e+06
PRAF3_MOUSE	PRA1 family protein 3	Arl6ip5	21558	12	25	12	4	2.62738e+06	4	3.22841e+06	4	1.78921e+06	4	1.93697e+06	4	4.49622e+06
RAB1B_MOUSE	Ras-related protein Rab-1B	Rab1b	22187	18	72.64	13	4	2.416e+06	4	2.64179e+06	4	2.18747e+06	4	3.91482e+06	4	2.85796e+06
FABP7_MOUSE	Fatty acid-binding protein, brain	Fabp7	14893	7	55.3	7	4	2.34545e+06	4	2.53737e+06	4	2.1789e+06	4	5.39531e+06	4	1.49475e+06
1433E_MOUSE	14-3-3 protein epsilon	Ywhae	29174	47	89.02	4	4	1.28136e+06	4	3.00939e+06	4	2.07033e+06	4	4.83624e+06	4	2.71116e+06
RAB14_MOUSE	Ras-related protein Rab-14	Rab14	23897	27	84.65	2	4	2.30677e+06	4	2.00303e+06	4	4.45176e+06	4	2.07629e+06	4	3.05079e+06
FBX2_MOUSE	F-box only protein 2	Fbxo2	33676	15	75.08	15	4	2.70267e+06	4	4.15818e+06	4	2.26309e+06	4	2.55163e+06	4	2.0066e+06
TIM16_MOUSE	Mitochondrial import inner membrane translocase subunit TIM16	Pam16	13785	5	55.2	5	4	421795	4	765015	3	286094	4	575784	2	1.16171e+07
SRSF3_MOUSE	Serine/arginine-rich splicing factor 3	Srsf3	19330	5	28.66	4	4	4.02955e+06	4	4.01559e+06	4	3.76586e+06	4	933561	4	899530
DUS3_MOUSE	Dual specificity protein phosphatase 3	Dusp3	20472	8	78.38	8	4	1.8882e+06	4	3.01388e+06	4	4.72198e+06	4	3.2893e+06	4	694339
Q3TCI7_MOUSE	L-lactate dehydrogenase	Ldha	36500	39	77.71	5	4	1.80443e+06	4	2.16257e+06	4	3.23258e+06	4	4.37381e+06	4	2.01258e+06
PSA3_MOUSE	Proteasome subunit alpha type-3	Psma3	28405	12	44.31	12	4	2.40083e+06	4	3.4423e+06	4	3.01117e+06	4	1.9989e+06	4	2.70252e+06
DTD1_MOUSE	D-aminoacyl-tRNA deacylase 1	Dtd1	23384	11	63.64	11	3	1.47662e+06	4	1.90395e+06	4	1.29279e+06	4	3.86653e+06	4	4.98281e+06
VAPA_MOUSE	Vesicle-associated membrane protein-associated protein A	Vapa	27855	14	54.22	13	4	1.68352e+06	4	2.08839e+06	4	1.93866e+06	4	2.17987e+06	4	5.6244e+06
THOC4_MOUSE	THO complex subunit 4	Alyref	26940	7	47.06	7	4	5.78645e+06	4	3.83181e+06	4	2.58816e+06	4	717614	4	571757
E9QB01_MOUSE	Neural cell adhesion molecule 1	Ncam1	93620	48	53.83	10	4	2.71301e+06	4	2.71448e+06	4	2.21663e+06	4	2.73336e+06	4	2.94235e+06
KCJ10_MOUSE	ATP-sensitive inward rectifier potassium channel 10	Kcnj10	42432	13	29.82	13	4	1.82495e+06	4	3.51406e+06	4	1.93051e+06	4	2.05557e+06	4	3.94248e+06
Q5EBQ0_MOUSE	Voltage-dependent anion channel 3	Vdac3	30884	24	69.37	2	4	2.53243e+06	4	2.97304e+06	4	2.29099e+06	4	1.5157e+06	4	3.95234e+06
CBPE_MOUSE	Carboxypeptidase E	Cpe	53256	26	59.66	26	4	1.28565e+06	4	1.35168e+06	4	1.27569e+06	4	2.03116e+06	4	7.29369e+06
GDAP1_MOUSE	Ganglioside-induced differentiation-associated protein 1	Gdap1	41311	24	51.4	24	4	2.5883e+06	4	3.79971e+06	4	3.97328e+06	4	1.93053e+06	4	932344
CISY_MOUSE	Citrate synthase, mitochondrial	Cs	51737	45	64.22	14	4	1.1764e+06	4	2.32182e+06	4	1.85674e+06	4	4.54629e+06	4	3.3052e+06
MLP3B_MOUSE	Microtubule-associated proteins 1A/1B light chain 3B	Map1lc3b	14617	5	30.4	3	4	2.29847e+06	4	4.3119e+06	4	3.90847e+06	2	1.4962e+06	1	1.16863e+06
H33_MOUSE	Histone H3.3	H3-3a	15328	8	55.88	2	1	557136	4	1.02089e+06	2	1.15495e+06	4	1.04321e+07	2	not quantified
RS21_MOUSE	40S ribosomal protein S21	Rps21	9141	8	59.04	8	4	1.85817e+06	4	897054	4	1.36598e+06	2	885905	4	8.11778e+06
UBP5_MOUSE	Ubiquitin carboxyl-terminal hydrolase 5	Usp5	95833	47	55.01	47	4	1.96779e+06	4	2.14699e+06	4	2.38692e+06	4	3.46537e+06	4	3.15695e+06
Q3V117_MOUSE	ATP-citrate synthase	Acly	120795	69	58.86	69	4	2.28785e+06	4	3.10231e+06	4	2.16815e+06	4	3.35329e+06	4	2.19235e+06
TMOD2_MOUSE	Tropomodulin-2	Tmod2	39511	24	63.25	23	4	3.08691e+06	4	3.35765e+06	4	3.06693e+06	4	1.51944e+06	4	2.05739e+06
DLG4_MOUSE	Disks large homolog 4	Dlg4	80472	41	59.39	38	4	1.92548e+06	4	3.24995e+06	4	4.41984e+06	4	1.56261e+06	4	1.91855e+06
ELAV1_MOUSE	ELAV-like protein 1	Elavl1	36169	18	47.85	18	4	2.71245e+06	4	3.41453e+06	4	2.16249e+06	4	1.82502e+06	4	2.95914e+06
NEGR1_MOUSE	Neuronal growth regulator 1	Negr1	37900	11	40.52	11	4	1.65492e+06	4	2.55671e+06	4	1.78529e+06	4	1.90413e+06	4	5.15285e+06
A2ARP8_MOUSE	Microtubule-associated protein 1A	Map1a	325886	101	47.58	98	4	2.87411e+06	4	3.17257e+06	4	2.81538e+06	4	2.5338e+06	4	1.63575e+06
PLPP_MOUSE	Pyridoxal phosphate phosphatase	Pdxp	31512	21	81.16	21	4	1.58661e+06	4	2.38773e+06	4	1.2315e+06	4	4.75517e+06	4	3.00112e+06
TIM9_MOUSE	Mitochondrial import inner membrane translocase subunit Tim9	Timm9	10344	6	77.53	6	4	3.42241e+06	4	2.90908e+06	4	909152	4	2.73302e+06	3	2.97127e+06
NCEH1_MOUSE	Neutral cholesterol ester hydrolase 1	Nceh1	45740	18	57.6	18	4	2.99457e+06	4	2.36256e+06	4	3.96768e+06	4	1.24012e+06	4	2.32026e+06
DLRB1_MOUSE	Dynein light chain roadblock-type 1	Dynlrb1	10990	5	60.42	5	3	3.92259e+06	4	2.11984e+06	4	3.60652e+06	3	1.44024e+06	3	1.76881e+06
AK1A1_MOUSE	Aldo-keto reductase family 1 member A1	Akr1a1	36587	24	74.77	24	4	1.79438e+06	4	2.46458e+06	4	2.4538e+06	4	4.21547e+06	4	1.9288e+06
GLTP_MOUSE	Glycolipid transfer protein	Gltp	23690	16	75.12	16	4	3.24796e+06	4	750047	4	3.51212e+06	4	4.16697e+06	4	1.13182e+06
PSA4_MOUSE	Proteasome subunit alpha type-4	Psma4	29471	13	66.28	13	4	2.12769e+06	4	3.9081e+06	4	3.39674e+06	4	2.11185e+06	4	1.25608e+06
CSN6_MOUSE	COP9 signalosome complex subunit 6	Cops6	35880	17	59.57	17	4	2.67324e+06	4	3.23535e+06	4	2.65257e+06	4	1.39234e+06	4	2.83756e+06
LGI1_MOUSE	Leucine-rich glioma-inactivated protein 1	Lgi1	63644	20	42.73	20	4	2.84515e+06	4	2.41562e+06	4	3.53006e+06	4	1.75479e+06	4	2.20153e+06
GNA13_MOUSE	Guanine nucleotide-binding protein subunit alpha-13	Gna13	44055	25	57.82	25	4	2.40863e+06	4	2.8654e+06	4	2.33524e+06	4	2.29087e+06	4	2.84187e+06
VAS1_MOUSE	V-type proton ATPase subunit S1	Atp6ap1	51008	13	22.25	13	4	2.04726e+06	4	3.40861e+06	4	2.68378e+06	3	1.77113e+06	4	2.79645e+06
RS4X_MOUSE	40S ribosomal protein S4, X isoform	Rps4x	29598	21	50.19	21	4	1.40505e+06	4	2.35801e+06	4	1.69437e+06	4	3.55979e+06	4	3.67994e+06
PYGM_MOUSE	Glycogen phosphorylase, muscle form	Pygm	97286	66	61.28	51	4	2.76949e+06	4	5.07199e+06	4	3.36766e+06	4	809052	4	628261
Q3UG14_MOUSE	WD_REPEATS_REGION domain-containing protein	Gnb5	38732	20	47.59	20	4	2.51912e+06	4	4.02193e+06	4	3.43223e+06	4	1.36164e+06	4	1.28867e+06
RL7A_MOUSE	60S ribosomal protein L7a	Rpl7a	29977	12	46.99	12	4	965091	4	1.75099e+06	4	2.55426e+06	4	6.20532e+06	4	1.14649e+06
PFKAL_MOUSE	ATP-dependent 6-phosphofructokinase, liver type	Pfkl	85360	41	49.74	36	4	2.42453e+06	4	2.55314e+06	4	4.11354e+06	4	1.60329e+06	4	1.91889e+06
FAS_MOUSE	Fatty acid synthase	Fasn	272428	142	63.94	142	4	2.05248e+06	4	2.12727e+06	4	2.00362e+06	4	3.86543e+06	4	2.55675e+06
RL7_MOUSE	60S ribosomal protein L7	Rpl7	31420	17	48.89	17	4	630421	4	633157	4	970562	4	7.18106e+06	4	3.17699e+06
IDHC_MOUSE	Isocitrate dehydrogenase [NADP] cytoplasmic	Idh1	46674	40	56.52	39	4	1.62796e+06	4	2.25144e+06	4	1.42362e+06	4	4.78799e+06	4	2.48701e+06
LYNX1_MOUSE	Ly-6/neurotoxin-like protein 1	Lynx1	12835	6	31.03	6	4	2.55987e+06	4	1.524e+06	4	7.62672e+06	3	857999
PPIB_MOUSE	Peptidyl-prolyl cis-trans isomerase B	Ppib	23713	19	60.19	19	4	2.83311e+06	4	2.59356e+06	4	2.62143e+06	4	1.87914e+06	4	2.52669e+06
DIRA2_MOUSE	GTP-binding protein Di-Ras2	Diras2	22498	14	69.35	14	4	1.32053e+06	4	3.14452e+06	4	4.59409e+06	4	1.86998e+06	4	1.48533e+06
PP1R7_MOUSE	Protein phosphatase 1 regulatory subunit 7	Ppp1r7	41292	32	76.73	32	4	1.71526e+06	4	3.42363e+06	4	3.014e+06	4	2.50295e+06	4	1.7502e+06
RS9_MOUSE	40S ribosomal protein S9	Rps9	22591	12	41.24	12	4	393315	4	2.68211e+06	4	3.27095e+06	4	4.8915e+06	4	1.15156e+06
B0LAA8_MOUSE	Nucleoside diphosphate kinase (Fragment)	Nme2	16356	17	77.78	10	4	299580	4	1.45036e+06	4	584317	4	4.53676e+06	4	5.51797e+06
LANC2_MOUSE	LanC-like protein 2	Lancl2	50777	34	78.44	34	4	1.78286e+06	4	3.00827e+06	4	3.38205e+06	4	2.23343e+06	4	1.97599e+06
RHOA_MOUSE	Transforming protein RhoA	Rhoa	21782	18	79.79	7	4	2.72257e+06	4	2.59509e+06	4	2.96135e+06	4	2.28341e+06	4	1.80314e+06
SCPDL_MOUSE	Saccharopine dehydrogenase-like oxidoreductase	Sccpdh	47129	24	72.96	24	4	2.98476e+06	4	2.42756e+06	4	2.13247e+06	4	1.86712e+06	4	2.89455e+06
RL35_MOUSE	60S ribosomal protein L35	Rpl35	14553	3	21.95	3	1	483902	2	911153	3	911417	4	7.775e+06	4	2.19696e+06
TALDO_MOUSE	Transaldolase	Taldo1	37387	18	60.53	18	4	1.33097e+06	4	1.2219e+06	4	1.7226e+06	4	6.84962e+06	4	1.10273e+06
GMFB_MOUSE	Glia maturation factor beta	Gmfb	16723	7	50	7	3	514437	4	2.17766e+06	4	1.87447e+06	4	3.72328e+06	4	3.84879e+06
RL13_MOUSE	60S ribosomal protein L13	Rpl13	24305	9	32.23	9	4	1.67261e+06	4	1.99914e+06	4	4.15016e+06	4	2.56023e+06	4	1.69867e+06
BASI_MOUSE	Basigin	Bsg	42445	9	22.62	9	4	2.56591e+06	4	870055	4	3.85846e+06	3	1.57432e+06	4	3.16023e+06
GNAS1_MOUSE	Guanine nucleotide-binding protein G(s) subunit alpha isoforms XLas	Gnas	121505	28	21.98	19	4	2.86889e+06	4	2.40955e+06	4	1.88419e+06	4	2.36009e+06	4	2.43489e+06
RL8_MOUSE	60S ribosomal protein L8	Rpl8	28025	7	35.41	7	4	506161	4	516481	4	2.14032e+06	4	3.90326e+06	4	4.86164e+06
RL23_MOUSE	60S ribosomal protein L23	Rpl23	14865	8	38.57	8	4	2.05559e+06	4	1.82467e+06	4	1.59655e+06	4	3.6997e+06	4	2.73495e+06
ARL8B_MOUSE	ADP-ribosylation factor-like protein 8B	Arl8b	21539	17	67.74	10	4	2.8864e+06	4	2.92862e+06	4	3.11253e+06	4	927816	4	2.02333e+06
SMD1_MOUSE	Small nuclear ribonucleoprotein Sm D1	Snrpd1	13282	3	36.97	3	4	1.09008e+06	4	2.00239e+06	3	1.18063e+06	4	2.71932e+06	4	4.86378e+06
SYSC_MOUSE	Serine--tRNA ligase, cytoplasmic	Sars1	58389	32	60.55	32	4	2.03336e+06	4	2.84582e+06	4	2.22335e+06	4	2.64512e+06	4	2.08125e+06
RL24_MOUSE	60S ribosomal protein L24	Rpl24	17779	6	26.75	6	4	1.77691e+06	4	1.85277e+06	4	1.75998e+06	4	3.44838e+06	4	2.97796e+06
KAP3_MOUSE	cAMP-dependent protein kinase type II-beta regulatory subunit	Prkar2b	46167	32	71.88	28	4	2.13793e+06	4	2.6588e+06	4	3.69579e+06	4	1.85721e+06	4	1.42297e+06
OMGP_MOUSE	Oligodendrocyte-myelin glycoprotein	Omg	49284	9	20.23	9	4	3.08623e+06	4	2.648e+06	4	2.50837e+06	4	1.87224e+06	4	1.63349e+06
PSA5_MOUSE	Proteasome subunit alpha type-5	Psma5	26411	11	49.38	11	4	1.10127e+06	4	1.83689e+06	4	1.76425e+06	4	2.9196e+06	4	4.01313e+06
D3YYM6_MOUSE	40S ribosomal protein S5 (Fragment)	Rps5	20414	8	58.79	8	4	1.65422e+06	4	1.81675e+06	4	1.68899e+06	4	2.79238e+06	4	3.67634e+06
NDUS4_MOUSE	NADH dehydrogenase [ubiquinone] iron-sulfur protein 4, mitochondrial	Ndufs4	19785	8	46.86	8	4	1.97944e+06	4	4.65083e+06	4	1.91993e+06	4	1.17792e+06	4	1.89553e+06
SRSF1_MOUSE	Serine/arginine-rich splicing factor 1	Srsf1	27745	11	37.5	11	4	1.71954e+06	4	2.2271e+06	4	1.50542e+06	4	1.54875e+06	4	4.59e+06
PCBP1_MOUSE	Poly(rC)-binding protein 1	Pcbp1	37498	23	75.28	20	4	1.07465e+06	4	1.64544e+06	4	1.40629e+06	4	4.66309e+06	4	2.72983e+06
ODPX_MOUSE	Pyruvate dehydrogenase protein X component, mitochondrial	Pdhx	53999	20	40.92	20	4	2.48503e+06	4	2.62566e+06	4	3.19208e+06	4	1.24581e+06	4	1.95784e+06
IMPCT_MOUSE	Protein IMPACT	Impact	36276	17	56.6	17	4	1.48672e+06	4	1.576e+06	4	649222	4	4.17833e+06	4	3.6023e+06
ANXA2_MOUSE	Annexin A2	Anxa2	38676	23	68.44	23	4	688302	4	1.70711e+06	4	303072	4	6.60529e+06	4	2.17627e+06
HS105_MOUSE	Heat shock protein 105 kDa	Hsph1	96407	58	60.49	56	4	1.43073e+06	4	1.62387e+06	4	1.95372e+06	4	3.34637e+06	4	3.10759e+06
ECI1_MOUSE	Enoyl-CoA delta isomerase 1, mitochondrial	Eci1	32250	14	49.48	14	4	2.48367e+06	4	3.00411e+06	4	2.88611e+06	4	1.22153e+06	4	1.82773e+06
PDCD6_MOUSE	Programmed cell death protein 6	Pdcd6	21867	11	64.92	11	4	2.31024e+06	4	1.89562e+06	4	1.37399e+06	4	3.09777e+06	4	2.72036e+06
NDUA7_MOUSE	NADH dehydrogenase [ubiquinone] 1 alpha subcomplex subunit 7	Ndufa7	12576	6	52.21	6	4	1.57104e+06	4	1.45506e+06	4	1.22716e+06	2	2.57504e+06	4	4.56097e+06
E9Q3Q6_MOUSE	CD166 antigen	Alcam	63669	27	47.89	27	4	1.40542e+06	4	2.80965e+06	4	753459	4	3.14913e+06	4	3.25987e+06
NU4M_MOUSE	NADH-ubiquinone oxidoreductase chain 4	Mtnd4	51882	16	23.53	16	4	1.07586e+06	4	2.42565e+06	4	2.14226e+06	4	1.16802e+06	4	4.47005e+06
CATD_MOUSE	Cathepsin D	Ctsd	44954	21	44.88	21	4	1.88824e+06	4	2.51976e+06	4	1.59927e+06	4	3.2152e+06	4	2.03588e+06
RL34_MOUSE	60S ribosomal protein L34	Rpl34	13293	3	16.24	3	2	2.95178e+06	2	2.10603e+06	3	2.04853e+06	4	2.3364e+06	2	1.80582e+06
RL27A_MOUSE	60S ribosomal protein L27a	Rpl27a	16605	5	31.08	5	4	1.48109e+06	4	1.8617e+06	4	1.56155e+06	4	3.25558e+06	4	3.08232e+06
TOM22_MOUSE	Mitochondrial import receptor subunit TOM22 homolog	Tomm22	15537	8	66.2	8	4	2.16412e+06	4	2.95218e+06	4	1.64553e+06	4	2.8842e+06	4	1.53796e+06
ILEUA_MOUSE	Leukocyte elastase inhibitor A	Serpinb1a	42575	29	52.77	25	4	4.01207e+06	4	891916	4	3.29664e+06	4	2.63174e+06	4	332620
KAPCA_MOUSE	cAMP-dependent protein kinase catalytic subunit alpha	Prkaca	40571	29	54.13	18	4	2.50125e+06	4	2.81134e+06	4	3.23903e+06	4	1.59493e+06	4	1.01252e+06
PLPP3_MOUSE	Phospholipid phosphatase 3	Plpp3	35216	9	37.82	9	4	1.98359e+06	4	2.97179e+06	4	1.53138e+06	4	1.40285e+06	4	3.26575e+06
F7AEH4_MOUSE	40S ribosomal protein S12	Rps12	15181	8	63.5	8	4	2.02536e+06	4	1.18437e+06	4	997921	4	4.44261e+06	4	2.47751e+06
ARP5L_MOUSE	Actin-related protein 2/3 complex subunit 5-like protein	Arpc5l	16980	8	58.82	8	4	1.95307e+06	4	2.92344e+06	4	3.14187e+06	4	1.67666e+06	4	1.39916e+06
ACTA_MOUSE	Actin, aortic smooth muscle	Acta2	42009	67	92.04	8	4	2.51031e+06	4	2.28461e+06	4	971669	4	5.22511e+06	2	79176.2
TXNL1_MOUSE	Thioredoxin-like protein 1	Txnl1	32237	18	62.63	18	4	1.50343e+06	4	2.18448e+06	4	2.17679e+06	4	2.57196e+06	4	2.60973e+06
SEPT2_MOUSE	Septin-2	Septin2	41526	20	62.88	19	4	3.37601e+06	4	1.96726e+06	4	2.89717e+06	4	1.77655e+06	4	904834
SFPQ_MOUSE	Splicing factor, proline- and glutamine-rich	Sfpq	75442	31	39.91	30	4	1.76945e+06	4	2.10053e+06	4	2.25205e+06	4	1.28618e+06	4	3.50737e+06
TPPC3_MOUSE	Trafficking protein particle complex subunit 3	Trappc3	20302	9	48.89	9	4	1.80472e+06	4	3.04007e+06	4	1.58087e+06	4	1.89638e+06	4	2.47323e+06
AL1L1_MOUSE	Cytosolic 10-formyltetrahydrofolate dehydrogenase	Aldh1l1	98709	64	78.49	60	4	1.73001e+06	4	3.10357e+06	4	2.35907e+06	4	1.69511e+06	4	1.90038e+06
TOM40_MOUSE	Mitochondrial import receptor subunit TOM40 homolog	Tomm40	37895	16	56.51	16	4	1.7303e+06	4	3.13778e+06	4	2.05984e+06	4	1.92602e+06	4	1.90447e+06
DCTN3_MOUSE	Dynactin subunit 3	Dctn3	20978	7	39.78	7	4	2.5485e+06	4	2.33811e+06	4	2.17403e+06	4	1.63651e+06	4	2.00222e+06
AL7A1_MOUSE	Alpha-aminoadipic semialdehyde dehydrogenase	Aldh7a1	58861	24	52.69	24	4	1.66115e+06	4	3.12433e+06	4	2.23424e+06	4	2.25629e+06	4	1.39472e+06
A0A0R4J2C2_MOUSE	Synaptotagmin-2	Syt2	47249	31	54.74	22	4	3.15533e+06	4	4.36655e+06	4	2.47454e+06	4	207854	4	439024
RLA2_MOUSE	60S acidic ribosomal protein P2	Rplp2	11651	5	70.43	5	4	1.85268e+06	4	2.66456e+06	4	2.7142e+06	4	1.85609e+06	4	1.54888e+06
CTNB1_MOUSE	Catenin beta-1	Ctnnb1	85471	39	53.27	33	4	1.59006e+06	4	2.52973e+06	4	3.06807e+06	4	1.76383e+06	4	1.67412e+06
CNTP1_MOUSE	Contactin-associated protein 1	Cntnap1	156312	56	43.9	56	4	3.41758e+06	4	2.42697e+06	4	2.81654e+06	4	1.25011e+06	4	663856
CSN4_MOUSE	COP9 signalosome complex subunit 4	Cops4	46285	26	69.7	26	4	1.56164e+06	4	2.54985e+06	4	2.2763e+06	4	2.71008e+06	4	1.47714e+06
DYN3_MOUSE	Dynamin-3	Dnm3	97190	79	70.1	49	4	2.20067e+06	4	3.25729e+06	4	1.95707e+06	4	1.62606e+06	4	1.44872e+06
CALB1_MOUSE	Calbindin	Calb1	29994	21	67.43	20	3	241494	4	1.42831e+06	4	481305	4	5.83899e+06	4	2.49806e+06
SC6A9_MOUSE	Sodium- and chloride-dependent glycine transporter 1	Slc6a9	76544	6	9.97	6	4	2.10899e+06	4	2.19831e+06	4	1.52952e+06	4	930235	4	3.65011e+06
FLOT1_MOUSE	Flotillin-1	Flot1	47513	41	71.5	41	4	1.36533e+06	4	1.52063e+06	4	2.49307e+06	4	2.72313e+06	4	2.2782e+06
Q0VG47_MOUSE	Heterogeneous nuclear ribonucleoprotein A3	Hnrnpa3	37086	33	49.02	4	4	381586	4	476948	4	298250	4	2.34096e+06	4	6.72434e+06
ENPP6_MOUSE	Glycerophosphocholine cholinephosphodiesterase ENPP6	Enpp6	50618	26	53.41	26	4	4.76236e+06	4	959375	4	2.45751e+06	4	1.80069e+06	4	237188
ENDD1_MOUSE	Endonuclease domain-containing 1 protein	Endod1	55262	20	47.31	20	4	3.57345e+06	4	1.88766e+06	4	2.18877e+06	4	965522	4	1.5425e+06
STMN1_MOUSE	Stathmin	Stmn1	17274	8	33.56	6	4	1.56496e+06	4	2.02613e+06	4	1.82422e+06	4	3.93933e+06	2	797353
HIBCH_MOUSE	3-hydroxyisobutyryl-CoA hydrolase, mitochondrial	Hibch	43038	24	56.62	24	4	1.20244e+06	4	1.69882e+06	4	992408	4	2.1313e+06	4	4.12373e+06
GRHPR_MOUSE	Glyoxylate reductase/hydroxypyruvate reductase	Grhpr	35329	19	55.18	19	4	1.27297e+06	4	1.89775e+06	4	2.24173e+06	4	3.17601e+06	4	1.53105e+06
ROAA_MOUSE	Heterogeneous nuclear ribonucleoprotein A/B	Hnrnpab	30831	15	38.25	15	4	1.42278e+06	4	2.26062e+06	4	1.10879e+06	4	3.14115e+06	4	2.16967e+06
VATF_MOUSE	V-type proton ATPase subunit F	Atp6v1f	13370	15	83.19	15	4	1.54587e+06	4	2.66949e+06	4	2.16287e+06	4	1.41866e+06	4	2.30554e+06
CSN8_MOUSE	COP9 signalosome complex subunit 8	Cops8	23256	9	72.25	9	4	1.68921e+06	4	2.12866e+06	4	1.85559e+06	4	3.08991e+06	4	1.33221e+06
PDIA1_MOUSE	Protein disulfide-isomerase	P4hb	57058	36	63.85	36	4	1.87265e+06	4	1.66167e+06	4	1.6224e+06	4	1.6589e+06	4	3.24062e+06
MATR3_MOUSE	Matrin-3	Matr3	94630	29	37.71	29	4	1.58446e+06	4	2.40854e+06	4	1.412e+06	4	1.92558e+06	4	2.68973e+06
ARF6_MOUSE	ADP-ribosylation factor 6	Arf6	20082	10	66.86	10	4	2.24392e+06	4	2.92279e+06	4	1.47259e+06	4	2.32723e+06	4	1.03075e+06
ACTG_MOUSE	Actin, cytoplasmic 2	Actg1	41793	85	97.6	4	4	1.12684e+06	4	1.79661e+06	4	1.98704e+06	4	2.43905e+06	4	2.64322e+06
RL5_MOUSE	60S ribosomal protein L5	Rpl5	34401	16	36.36	16	4	1.59734e+06	4	1.6097e+06	4	722721	4	3.4673e+06	4	2.56519e+06
FKBP2_MOUSE	Peptidyl-prolyl cis-trans isomerase FKBP2	Fkbp2	15344	8	50.71	8	4	2.32829e+06	4	2.0784e+06	4	1.97646e+06	4	2.16988e+06	3	1.40143e+06
RS10_MOUSE	40S ribosomal protein S10	Rps10	18916	7	42.42	7	4	1.85401e+06	4	2.09606e+06	4	1.47875e+06	4	2.13283e+06	4	2.37426e+06
RL26_MOUSE	60S ribosomal protein L26	Rpl26	17258	4	17.93	4	4	1.39839e+06	4	1.36407e+06	4	1.39189e+06	4	2.06566e+06	2	3.71332e+06
KPCG_MOUSE	Protein kinase C gamma type	Prkcg	78358	44	63.13	41	4	2.70161e+06	4	832600	4	4.98448e+06	4	599815	4	765121
PURB_MOUSE	Transcriptional activator protein Pur-beta	Purb	33901	13	64.81	11	4	1.03327e+06	4	2.11082e+06	4	2.08977e+06	4	1.74686e+06	4	2.89447e+06
ACTZ_MOUSE	Alpha-centractin	Actr1a	42614	27	64.63	15	4	1.82761e+06	4	1.8911e+06	4	1.95225e+06	4	2.08379e+06	4	2.11379e+06
HECAM_MOUSE	Hepatocyte cell adhesion molecule	Hepacam	46367	12	36.6	12	4	1.90902e+06	4	2.29487e+06	4	2.03653e+06	4	2.14999e+06	4	1.45718e+06
CAMKV_MOUSE	CaM kinase-like vesicle-associated protein	Camkv	54819	25	56.84	25	4	1.00972e+06	4	3.3399e+06	4	2.3515e+06	4	1.27819e+06	4	1.84972e+06
GPX4_MOUSE	Phospholipid hydroperoxide glutathione peroxidase	Gpx4	22229	9	44.67	9	4	2.45974e+06	4	2.15952e+06	4	1.96288e+06	4	1.77708e+06	4	1.40515e+06
VP26B_MOUSE	Vacuolar protein sorting-associated protein 26B	Vps26b	39125	18	51.79	17	4	1.21329e+06	4	2.41104e+06	4	2.16189e+06	4	1.68694e+06	4	2.26561e+06
TOLIP_MOUSE	Toll-interacting protein	Tollip	30345	9	54.74	9	4	1.61485e+06	4	1.76741e+06	4	2.14913e+06	4	2.50183e+06	4	1.6448e+06
RL22L_MOUSE	60S ribosomal protein L22-like 1	Rpl22l1	14467	2	29.51	2	1	111697	3	122894	3	75892.1	4	3.73332e+06	3	5.60305e+06
NDRG3_MOUSE	Protein NDRG3	Ndrg3	41555	21	70.93	21	4	1.86944e+06	4	2.14295e+06	4	2.55654e+06	4	1.59462e+06	4	1.47318e+06
LETM1_MOUSE	Mitochondrial proton/calcium exchanger protein	Letm1	82989	37	46.88	37	4	2.22597e+06	4	2.1292e+06	4	2.0833e+06	4	1.03898e+06	4	2.1349e+06
RS7_MOUSE	40S ribosomal protein S7	Rps7	22127	13	56.7	13	4	1.39563e+06	4	2.0175e+06	4	1.5936e+06	4	2.71937e+06	4	1.8817e+06
A0A0R4J094_MOUSE	Fumarylacetoacetate hydrolase domain-containing 2A	Fahd2a	34676	15	59.42	15	4	2.14813e+06	4	2.75008e+06	4	1.52817e+06	4	1.346e+06	4	1.82948e+06
CTNA2_MOUSE	Catenin alpha-2	Ctnna2	105286	72	68.52	61	4	1.2652e+06	4	2.81821e+06	4	2.66978e+06	4	990298	4	1.85076e+06
DC1L1_MOUSE	Cytoplasmic dynein 1 light intermediate chain 1	Dync1li1	56614	35	74.95	34	4	1.68678e+06	4	1.90097e+06	4	1.93797e+06	4	1.78193e+06	4	2.25491e+06
IPYR_MOUSE	Inorganic pyrophosphatase	Ppa1	32667	20	78.89	20	4	1.43353e+06	4	2.30106e+06	4	2.19523e+06	4	2.7359e+06	4	877040
ASNA_MOUSE	ATPase Asna1	Asna1	38823	15	52.59	15	4	1.83554e+06	4	2.01854e+06	4	1.95153e+06	4	1.76171e+06	4	1.95505e+06
GPDA_MOUSE	Glycerol-3-phosphate dehydrogenase [NAD(+)], cytoplasmic	Gpd1	37573	28	68.77	24	4	2.5132e+06	4	1.57567e+06	4	4.05267e+06	4	847490	3	513382
SC22B_MOUSE	Vesicle-trafficking protein SEC22b	Sec22b	24741	17	53.02	17	4	1.8409e+06	4	1.80865e+06	4	1.89085e+06	4	1.61741e+06	4	2.31716e+06
NCALD_MOUSE	Neurocalcin-delta	Ncald	22245	23	75.65	13	4	1.34681e+06	4	1.57686e+06	4	3.39523e+06	4	1.18192e+06	4	1.95659e+06
TSN_MOUSE	Translin	Tsn	26201	10	42.54	10	4	1.20546e+06	4	2.35105e+06	4	781076	4	2.71767e+06	4	2.36532e+06
NCAM2_MOUSE	Neural cell adhesion molecule 2	Ncam2	93204	33	40.14	33	4	2.74845e+06	4	2.22666e+06	4	1.73318e+06	4	653587	4	2.03645e+06
Q3THL7_MOUSE	Uncharacterized protein	Vdac1	30756	37	89.05	1	4	1.89955e+06	4	1.82862e+06	4	1.69866e+06	4	1.4255e+06	4	2.53153e+06
GBG12_MOUSE	Guanine nucleotide-binding protein G(I)/G(S)/G(O) subunit gamma-12	Gng12	7997	6	44.44	6	4	1.72356e+06	4	507140	4	862940	4	5.67219e+06	3	610094
PSB2_MOUSE	Proteasome subunit beta type-2	Psmb2	22906	14	71.14	14	4	1.38152e+06	4	1.54901e+06	4	1.38199e+06	4	3.11784e+06	4	1.93885e+06
A0A2I3BPW0_MOUSE	Protein NDRG2 (Fragment)	Ndrg2	30490	20	75.82	2	4	1.11601e+06	4	2.71289e+06	4	1.7972e+06	4	3.02331e+06	4	673676
RS11_MOUSE	40S ribosomal protein S11	Rps11	18431	9	49.37	2	3	548349	2	719552	3	707871	3	2.16473e+06	4	5.17093e+06
GSTO1_MOUSE	Glutathione S-transferase omega-1	Gsto1	27498	6	43.33	6	4	88046.3	4	184543	4	124282	4	8.70771e+06	4	189049
RAP1A_MOUSE	Ras-related protein Rap-1A	Rap1a	20987	24	83.15	12	4	3.08036e+06	4	1.11698e+06	4	2.00365e+06	4	1.81205e+06	4	1.24468e+06
PABP1_MOUSE	Polyadenylate-binding protein 1	Pabpc1	70671	30	39.31	17	4	1.58257e+06	4	1.64463e+06	4	2.13324e+06	4	1.74271e+06	4	2.10498e+06
SRSF2_MOUSE	Serine/arginine-rich splicing factor 2	Srsf2	25476	9	21.72	9	4	134169	4	2.52664e+06	4	1.68636e+06	4	1.87089e+06	4	2.97969e+06
MYL6_MOUSE	Myosin light polypeptide 6	Myl6	16930	12	60.26	11	4	1.25492e+06	4	1.59534e+06	4	1.9559e+06	4	2.11804e+06	4	2.27126e+06
Q8R5L1_MOUSE	Complement component 1 Q subcomponent-binding protein, mitochondrial	C1qbp	31025	9	43.37	9	4	2.38917e+06	4	2.1759e+06	4	1.21654e+06	4	819973	4	2.57602e+06
PSA2_MOUSE	Proteasome subunit alpha type-2	Psma2	25927	10	44.87	10	4	1.47259e+06	4	2.21092e+06	4	1.55695e+06	4	2.96179e+06	4	927803
6PGD_MOUSE	6-phosphogluconate dehydrogenase, decarboxylating	Pgd	53247	25	51.14	25	4	1.13599e+06	4	1.83371e+06	4	1.49225e+06	4	2.3592e+06	4	2.24394e+06
RAB18_MOUSE	Ras-related protein Rab-18	Rab18	23035	13	64.56	13	4	2.18444e+06	4	1.79615e+06	4	1.31258e+06	4	1.83516e+06	4	1.93438e+06
AIFM1_MOUSE	Apoptosis-inducing factor 1, mitochondrial	Aifm1	66765	29	46.73	29	4	1.77258e+06	4	2.15731e+06	4	2.27016e+06	4	848744	4	1.95228e+06
TADBP_MOUSE	TAR DNA-binding protein 43	Tardbp	44548	14	41.3	14	4	2.2114e+06	4	2.34169e+06	4	1.1375e+06	4	2.77094e+06	4	520625
HINT2_MOUSE	Histidine triad nucleotide-binding protein 2, mitochondrial	Hint2	17320	5	50.31	5	4	855804	4	2.51643e+06	4	1.80946e+06	4	1.6943e+06	3	2.09306e+06
CD82_MOUSE	CD82 antigen	Cd82	29629	6	12.78	6	4	3.59092e+06	4	440027	4	730351	4	2.62321e+06	3	1.56248e+06
MARE1_MOUSE	Microtubule-associated protein RP/EB family member 1	Mapre1	30016	15	56.34	13	4	1.04211e+06	4	1.29047e+06	4	1.54944e+06	4	3.8788e+06	4	1.17764e+06
SH3L3_MOUSE	SH3 domain-binding glutamic acid-rich-like protein 3	Sh3bgrl3	10477	4	55.91	4	4	1.74286e+06	4	1.01374e+06	3	2.0632e+06	3	2.02831e+06	2	2.05454e+06
SORCN_MOUSE	Sorcin	Sri	21627	8	44.44	8	4	1.36286e+06	4	867190	4	673581	4	2.97287e+06	4	3.01053e+06
AL9A1_MOUSE	4-trimethylaminobutyraldehyde dehydrogenase	Aldh9a1	53515	25	49.19	25	4	1.38459e+06	4	1.23813e+06	4	1.0027e+06	4	3.29681e+06	4	1.96397e+06
ANXA7_MOUSE	Annexin A7	Anxa7	49925	19	32.4	19	4	1.24214e+06	4	1.24494e+06	4	2.06558e+06	4	1.415e+06	4	2.87857e+06
ROA3_MOUSE	Heterogeneous nuclear ribonucleoprotein A3	Hnrnpa3	39652	31	46.97	2	4	966824	4	861862	4	901655	3	1.35974e+06	1	4.73071e+06
RPN1_MOUSE	Dolichyl-diphosphooligosaccharide--protein glycosyltransferase subunit 1	Rpn1	68528	30	58.39	30	4	1.70719e+06	4	1.57198e+06	4	1.33719e+06	4	1.67385e+06	4	2.53005e+06
KAD3_MOUSE	GTP:AMP phosphotransferase AK3, mitochondrial	Ak3	25426	17	66.96	17	4	1.98611e+06	4	2.01955e+06	4	1.32781e+06	4	1.58703e+06	4	1.87793e+06
QCR6_MOUSE	Cytochrome b-c1 complex subunit 6, mitochondrial	Uqcrh	10435	2	37.08	2	4	2.4854e+06	4	1.90871e+06	4	1.98182e+06	2	994112	4	1.42462e+06
CYBP_MOUSE	Calcyclin-binding protein	Cacybp	26510	15	62.45	15	4	1.3222e+06	4	1.61406e+06	4	990230	4	3.16597e+06	4	1.69823e+06
CAP2_MOUSE	Adenylyl cyclase-associated protein 2	Cap2	52862	26	66.18	25	4	1.55781e+06	4	2.13326e+06	4	3.63324e+06	4	693920	4	758730
KAP0_MOUSE	cAMP-dependent protein kinase type I-alpha regulatory subunit	Prkar1a	43185	17	47.77	12	4	1.33746e+06	4	1.05236e+06	4	2.10514e+06	4	1.21469e+06	4	3.0351e+06
RS17_MOUSE	40S ribosomal protein S17	Rps17	15524	11	52.59	11	4	1.16424e+06	4	1.15819e+06	4	1.09701e+06	4	3.24613e+06	4	2.07416e+06
PRRT2_MOUSE	Proline-rich transmembrane protein 2	Prrt2	35924	10	37.28	10	4	1.08357e+06	4	1.42498e+06	4	2.21913e+06	4	1.40055e+06	4	2.57614e+06
LMNB2_MOUSE	Lamin-B2	Lmnb2	67318	39	62.42	33	4	1.72084e+06	4	2.13524e+06	4	1.27832e+06	4	920743	4	2.63982e+06
NU3M_MOUSE	NADH-ubiquinone oxidoreductase chain 3	Mtnd3	13219	1	13.04	1	4	1.707e+06	4	1.38546e+06	3	1.31633e+06	2	1.75957e+06	4	2.51084e+06
S6A17_MOUSE	Sodium-dependent neutral amino acid transporter SLC6A17	Slc6a17	81071	24	31.5	24	4	1.40354e+06	4	2.22397e+06	4	1.88943e+06	4	805672	4	2.3418e+06
CEND_MOUSE	Cell cycle exit and neuronal differentiation protein 1	Cend1	14987	2	34.23	2	4	852439	3	314977	4	570672	3	3.05617e+06	4	3.85527e+06
NT5D3_MOUSE	5'-nucleotidase domain-containing protein 3	Nt5dc3	63170	31	54.4	31	4	1.36102e+06	4	2.03093e+06	4	2.71685e+06	4	423837	4	2.10972e+06
PHF24_MOUSE	PHD finger protein 24	Phf24	45223	20	56.5	20	4	1.50242e+06	4	1.67619e+06	4	2.70508e+06	4	1.02621e+06	4	1.73108e+06
MYADM_MOUSE	Myeloid-associated differentiation marker	Myadm	35285	3	13.12	3	4	2.21445e+06	4	1.03991e+06	4	1.52388e+06	3	1.43835e+06	4	2.41692e+06
CANB1_MOUSE	Calcineurin subunit B type 1	Ppp3r1	19300	17	73.53	17	4	1.40667e+06	4	1.67433e+06	4	2.24804e+06	4	1.25177e+06	4	2.03298e+06
ACY2_MOUSE	Aspartoacylase	Aspa	35345	18	63.46	18	4	3.04053e+06	4	682215	4	2.25299e+06	4	2.23147e+06	4	395853
TMEDA_MOUSE	Transmembrane emp24 domain-containing protein 10	Tmed10	24911	13	40.64	13	4	1.42378e+06	4	1.1561e+06	4	1.24294e+06	4	999970	4	3.69632e+06
NDUA1_MOUSE	NADH dehydrogenase [ubiquinone] 1 alpha subcomplex subunit 1	Ndufa1	8139	2	14.29	2	4	1.00939e+06	4	1.50577e+06	4	1.06708e+06	4	2.3659e+06	4	2.56551e+06
MIC25_MOUSE	MICOS complex subunit Mic25	Chchd6	29852	14	56.04	14	4	1.32757e+06	4	2.1099e+06	4	1.13106e+06	4	1.64555e+06	4	2.28092e+06
RHEB_MOUSE	GTP-binding protein Rheb	Rheb	20451	11	52.17	11	4	1.31357e+06	4	2.09075e+06	4	1.61935e+06	4	2.32953e+06	4	1.13638e+06
SKP1_MOUSE	S-phase kinase-associated protein 1	Skp1	18672	14	78.53	14	4	1.99113e+06	4	2.30845e+06	4	1.28742e+06	4	1.03487e+06	3	1.85296e+06
B4GT5_MOUSE	Beta-1,4-galactosyltransferase 5	B4galt5	44814	1	2.06	1	1	4.98624e+06	1	3.4663e+06
SAC1_MOUSE	Phosphatidylinositol-3-phosphatase SAC1	Sacm1l	66944	33	47.53	33	4	2.18051e+06	4	1.64005e+06	4	1.93139e+06	4	988030	4	1.68981e+06
GPD1L_MOUSE	Glycerol-3-phosphate dehydrogenase 1-like protein	Gpd1l	38226	22	62.11	18	4	1.14245e+06	4	1.628e+06	4	2.36406e+06	4	2.0045e+06	4	1.27581e+06
RS6_MOUSE	40S ribosomal protein S6	Rps6	28681	10	27.31	10	4	970390	4	1.54291e+06	4	1.52057e+06	4	3.2776e+06	4	1.09683e+06
CNDP2_MOUSE	Cytosolic non-specific dipeptidase	Cndp2	52767	30	65.47	30	4	967938	4	1.97007e+06	4	1.98098e+06	4	2.2939e+06	4	1.18153e+06
MARC2_MOUSE	Mitochondrial amidoxime reducing component 2	Mtarc2	38194	14	41.12	14	4	1.67843e+06	4	2.56446e+06	4	1.6703e+06	4	729623	4	1.74748e+06
RTN1_MOUSE	Reticulon-1	Rtn1	83572	33	51.41	26	4	874694	4	3.28225e+06	4	2.15894e+06	4	1.27207e+06	4	798114
FUND2_MOUSE	FUN14 domain-containing protein 2	Fundc2	16564	6	45.03	6	4	329689	4	3.62357e+06	4	3.36591e+06	3	434792	3	630583
ACSF2_MOUSE	Medium-chain acyl-CoA ligase ACSF2, mitochondrial	Acsf2	67951	31	50.24	31	4	762883	4	1.56003e+06	4	519293	4	1.73954e+06	4	3.78279e+06
NDRG4_MOUSE	Protein NDRG4	Ndrg4	38509	18	61.08	13	4	2.13801e+06	4	1.32963e+06	4	1.98165e+06	4	1.03839e+06	4	1.86196e+06
ACADM_MOUSE	Medium-chain specific acyl-CoA dehydrogenase, mitochondrial	Acadm	46481	19	44.18	19	4	1.55087e+06	4	1.99885e+06	4	1.29995e+06	4	1.44409e+06	4	2.02863e+06
ACAD9_MOUSE	Complex I assembly factor ACAD9, mitochondrial	Acad9	68722	34	61.44	34	4	1.60446e+06	4	2.28776e+06	4	1.7029e+06	4	1.1299e+06	4	1.59341e+06
TMM11_MOUSE	Transmembrane protein 11, mitochondrial	Tmem11	21312	4	25.79	4	4	1.3984e+06	4	2.15412e+06	4	1.6615e+06	3	1.66e+06	1	1.42181e+06
LARP4_MOUSE	La-related protein 4	Larp4	79763	1	0.97	1	2	3.40467e+06	1	3.26525e+06	2	1.62363e+06
RL4_MOUSE	60S ribosomal protein L4	Rpl4	47154	21	40.57	21	4	406257	4	836023	4	1.73107e+06	4	3.65318e+06	4	1.657e+06
CPLX1_MOUSE	Complexin-1	Cplx1	15122	8	41.79	4	4	1.44608e+06	3	2.29791e+06	4	2.88556e+06	1	758154	2	886125
TOM20_MOUSE	Mitochondrial import receptor subunit TOM20 homolog	Tomm20	16284	3	31.03	3	1	3.41843e+06	4	1.69337e+06	3	1.75252e+06	1	89433.1	1	1.30295e+06
ALDR_MOUSE	Aldo-keto reductase family 1 member B1	Akr1b1	35732	17	58.86	17	4	935094	4	1.18124e+06	4	1.19215e+06	4	2.57482e+06	4	2.33701e+06
RS27_MOUSE	40S ribosomal protein S27	Rps27	9461	4	30.95	4	4	1.20936e+06	4	1.05683e+06	4	931481	4	2.46369e+06	3	2.53678e+06
STX12_MOUSE	Syntaxin-12	Stx12	31195	12	58.76	12	4	1.43833e+06	4	1.83475e+06	4	1.73733e+06	4	1.00298e+06	4	2.17229e+06
ADDB_MOUSE	Beta-adducin	Add2	80642	44	58.76	42	4	1.97458e+06	4	2.27534e+06	4	1.6742e+06	4	1.11815e+06	4	1.13091e+06
CYTB_MOUSE	Cystatin-B	Cstb	11046	4	66.33	4	3	1.15032e+06	4	1.19537e+06	4	1.34513e+06	4	2.07422e+06	2	2.38709e+06
NSF1C_MOUSE	NSFL1 cofactor p47	Nsfl1c	40710	14	47.84	14	4	1.05246e+06	4	1.4141e+06	4	1.38679e+06	4	2.0969e+06	4	2.19841e+06
CENPV_MOUSE	Centromere protein V	Cenpv	27541	8	42.86	8	4	940770	4	1.54629e+06	4	1.04394e+06	4	1.03311e+06	4	3.56668e+06
A0A0R4J2B2_MOUSE	BTB/POZ domain-containing protein KCTD12	Kctd12	35888	16	55.66	14	4	1.38694e+06	4	2.79086e+06	4	1.44052e+06	4	1.46023e+06	4	1.04286e+06
ERP29_MOUSE	Endoplasmic reticulum resident protein 29	Erp29	28823	13	44.27	13	4	1.59676e+06	4	1.45995e+06	4	1.0259e+06	4	1.96812e+06	4	2.06548e+06
HSDL1_MOUSE	Inactive hydroxysteroid dehydrogenase-like protein 1	Hsdl1	36868	11	47.58	11	4	1.22062e+06	4	1.85339e+06	4	735535	4	1.31449e+06	4	2.97927e+06
NU5M_MOUSE	NADH-ubiquinone oxidoreductase chain 5	Mtnd5	68475	10	20.76	10	4	1.18903e+06	4	2.04566e+06	4	1.18979e+06	4	712370	4	2.89119e+06
OXR1_MOUSE	Oxidation resistance protein 1	Oxr1	95912	42	50.92	42	4	2.48288e+06	4	1.26568e+06	4	3.14929e+06	4	544952	4	575546
GD1L1_MOUSE	Ganglioside-induced differentiation-associated protein 1-like 1	Gdap1l1	42318	17	56.22	17	4	1.65785e+06	4	2.05421e+06	4	1.52847e+06	4	1.5389e+06	4	1.21897e+06
TXTP_MOUSE	Tricarboxylate transport protein, mitochondrial	Slc25a1	33931	12	40.19	12	4	1.13082e+06	4	1.99512e+06	4	870364	4	1.47413e+06	4	2.52534e+06
HPCL1_MOUSE	Hippocalcin-like protein 1	Hpcal1	22338	23	81.87	10	4	1.14631e+06	4	2.16065e+06	4	195227	4	3.33685e+06	4	1.14526e+06
TSN7_MOUSE	Tetraspanin-7	Tspan7	27544	5	18.07	5	3	708738	1	1.06457e+06	3	1.64771e+06	4	1.0864e+06	4	3.47556e+06
YKT6_MOUSE	Synaptobrevin homolog YKT6	Ykt6	22314	15	72.73	15	4	928839	4	1.59106e+06	4	1.46789e+06	4	2.40254e+06	4	1.58835e+06
CPNS1_MOUSE	Calpain small subunit 1	Capns1	28463	15	59.85	15	4	753614	4	1.73917e+06	4	1.14281e+06	4	2.65001e+06	4	1.68736e+06
HMOX2_MOUSE	Heme oxygenase 2	Hmox2	35739	24	72.06	24	4	1.87708e+06	4	1.70177e+06	4	2.08427e+06	4	795709	4	1.48718e+06
FLOT2_MOUSE	Flotillin-2	Flot2	47038	35	58.88	35	4	1.32483e+06	4	1.37702e+06	4	2.455e+06	4	1.3959e+06	4	1.38339e+06
AHI1_MOUSE	Jouberin	Ahi1	119650	48	47.85	48	4	195959	4	101489	3	11707.1	4	2.71267e+06	4	4.91042e+06
MTCH1_MOUSE	Mitochondrial carrier homolog 1	Mtch1	41565	13	30.08	13	4	1.47949e+06	4	1.71901e+06	4	1.02023e+06	4	2.34478e+06	3	1.35191e+06
GLO2_MOUSE	Hydroxyacylglutathione hydrolase, mitochondrial	Hagh	34084	13	37.86	13	4	719455	4	1.58639e+06	4	1.21428e+06	4	2.78761e+06	4	1.60198e+06
FKBP4_MOUSE	Peptidyl-prolyl cis-trans isomerase FKBP4	Fkbp4	51572	27	62.23	27	4	922995	4	1.26184e+06	4	1.24977e+06	4	2.34237e+06	4	2.11145e+06
CDK5_MOUSE	Cyclin-dependent-like kinase 5	Cdk5	33288	18	66.78	17	4	1.33704e+06	4	1.60298e+06	4	1.68221e+06	4	1.53877e+06	4	1.71288e+06
NCKP1_MOUSE	Nck-associated protein 1	Nckap1	128784	76	55.32	76	4	1.33046e+06	4	1.6377e+06	4	2.21699e+06	4	1.48812e+06	4	1.17447e+06
K0513_MOUSE	Uncharacterized protein KIAA0513	Kiaa0513	46318	13	35.63	13	4	1.27005e+06	4	2.95577e+06	4	1.79195e+06	4	827101	4	936628
RL17_MOUSE	60S ribosomal protein L17	Rpl17	21423	9	34.24	9	4	521305	4	1.21996e+06	4	1.08881e+06	4	2.0853e+06	4	2.84849e+06
CDS2_MOUSE	Phosphatidate cytidylyltransferase 2	Cds2	51314	10	25.9	9	4	1.66054e+06	4	1.8774e+06	4	1.76198e+06	4	1.14905e+06	4	1.3092e+06
Q05DT0_MOUSE	Add3 protein (Fragment)	Add3	75106	35	45.31	35	4	1.04394e+06	4	1.26654e+06	4	1.45869e+06	4	1.60688e+06	4	2.34424e+06
ST32C_MOUSE	Serine/threonine-protein kinase 32C	Stk32c	55263	10	37.09	10	1	114893	4	231202	4	6.70705e+06	4	437154	4	222536
PCYOX_MOUSE	Prenylcysteine oxidase	Pcyox1	56495	21	47.33	21	4	1.1444e+06	4	1.595e+06	4	1.27359e+06	4	1.4714e+06	4	2.22665e+06
HACD3_MOUSE	Very-long-chain (3R)-3-hydroxyacyl-CoA dehydratase 3	Hacd3	43131	12	28.45	12	4	1.13451e+06	4	1.88712e+06	4	847089	4	695573	4	3.14627e+06
AAK1_MOUSE	AP2-associated protein kinase 1	Aak1	103346	44	64.86	39	4	836691	4	1.53133e+06	4	1.68837e+06	4	1.77867e+06	4	1.86583e+06
PSB4_MOUSE	Proteasome subunit beta type-4	Psmb4	29116	12	47.35	12	4	1.26304e+06	4	2.44258e+06	4	1.82756e+06	4	1.32674e+06	4	829541
SAHH3_MOUSE	Putative adenosylhomocysteinase 3	Ahcyl2	66899	39	52.69	22	4	1.20718e+06	4	1.76231e+06	4	1.16007e+06	4	1.44694e+06	4	2.08467e+06
SV2B_MOUSE	Synaptic vesicle glycoprotein 2B	Sv2b	77457	25	33.67	24	4	1.08053e+06	4	990676	4	4.15517e+06	4	187594	4	1.20684e+06
SCN2B_MOUSE	Sodium channel subunit beta-2	Scn2b	24228	8	37.21	8	4	1.63198e+06	4	1.98469e+06	4	1.90708e+06	4	507501	4	1.58403e+06
THEM4_MOUSE	Acyl-coenzyme A thioesterase THEM4	Them4	26031	13	42.17	13	4	2.0501e+06	4	1.48101e+06	4	1.72855e+06	4	966240	4	1.38531e+06
ILF2_MOUSE	Interleukin enhancer-binding factor 2	Ilf2	43062	22	64.1	22	4	826778	4	2.01013e+06	4	1.28047e+06	4	1.85551e+06	4	1.6289e+06
CPLX2_MOUSE	Complexin-2	Cplx2	15394	7	38.06	3	4	1.16522e+06	4	2.56618e+06	4	2.16199e+06	4	1.6876e+06
Q9D9I3_MOUSE	Uncharacterized protein	Hoxd3os1	14848	1	9.09	1					2	7.56267e+06
GNA11_MOUSE	Guanine nucleotide-binding protein subunit alpha-11	Gna11	42024	23	62.67	14	4	1.12043e+06	4	1.35532e+06	4	1.06833e+06	4	1.79742e+06	4	2.17909e+06
RL3_MOUSE	60S ribosomal protein L3	Rpl3	46110	15	34.49	15	4	829014	4	1.7056e+06	4	1.41252e+06	4	2.23413e+06	4	1.33874e+06
PP2BB_MOUSE	Serine/threonine-protein phosphatase 2B catalytic subunit beta isoform	Ppp3cb	59173	28	59.24	15	4	1.35339e+06	4	1.45382e+06	4	2.37431e+06	4	1.22589e+06	4	1.11197e+06
THTM_MOUSE	3-mercaptopyruvate sulfurtransferase	Mpst	33097	15	55.56	15	4	1.4001e+06	4	2.36872e+06	4	2.11467e+06	4	1.20969e+06	4	418588
EHD3_MOUSE	EH domain-containing protein 3	Ehd3	60821	49	78.13	29	4	1.41971e+06	4	1.73441e+06	4	2.18941e+06	4	1.01068e+06	4	1.12917e+06
MECP2_MOUSE	Methyl-CpG-binding protein 2	Mecp2	52307	18	35.74	11	4	561466	4	1.26338e+06	4	281480	4	2.00743e+06	4	3.36702e+06
ARK72_MOUSE	Aflatoxin B1 aldehyde reductase member 2	Akr7a2	40612	10	32.7	10	4	1.40817e+06	4	1.18685e+06	4	1.14253e+06	4	2.05255e+06	4	1.68296e+06
KAD4_MOUSE	Adenylate kinase 4, mitochondrial	Ak4	25062	10	55.16	10	4	1.0531e+06	4	1.27774e+06	4	1.35929e+06	4	1.77088e+06	4	1.98742e+06
PPAC_MOUSE	Low molecular weight phosphotyrosine protein phosphatase	Acp1	18192	9	62.03	9	4	1.09605e+06	4	1.75251e+06	4	1.12678e+06	4	2.16901e+06	4	1.28858e+06
NNRE_MOUSE	NAD(P)H-hydrate epimerase	Naxe	30973	7	28.01	7	4	798994	4	957040	4	905699	4	3.25773e+06	4	1.49537e+06
RINI_MOUSE	Ribonuclease inhibitor	Rnh1	49816	26	78.51	26	4	780021	4	1.49967e+06	4	749462	4	2.72959e+06	4	1.65394e+06
AL3A2_MOUSE	Aldehyde dehydrogenase family 3 member A2	Aldh3a2	53971	17	30.58	17	4	1.69617e+06	4	1.67648e+06	4	1.76768e+06	4	781423	4	1.47602e+06
SATT_MOUSE	Neutral amino acid transporter A	Slc1a4	56062	11	30.26	11	4	1.14448e+06	4	1.42805e+06	4	895906	4	1.18999e+06	4	2.70951e+06
EF1B_MOUSE	Elongation factor 1-beta	Eef1b	24694	6	44	6	4	857803	4	1.68094e+06	4	1.39533e+06	4	2.17005e+06	4	1.2382e+06
G6PD1_MOUSE	Glucose-6-phosphate 1-dehydrogenase X	G6pdx	59263	35	56.5	35	4	979708	4	1.72963e+06	4	1.0875e+06	4	2.58585e+06	4	905661
Q5J7N1_MOUSE	Kras protein	Kras	21483	18	78.72	8	4	2.01161e+06	4	1.27176e+06	4	1.33643e+06	4	596165	4	2.04731e+06
SYDC_MOUSE	Aspartate--tRNA ligase, cytoplasmic	Dars1	57147	29	56.69	29	4	1.05176e+06	4	1.19866e+06	4	1.57264e+06	4	1.62734e+06	4	1.75779e+06
ASSY_MOUSE	Argininosuccinate synthase	Ass1	46584	31	66.02	31	4	452012	4	929684	3	135027	4	2.85878e+06	4	2.82269e+06
Q9D828_MOUSE	PB1 domain-containing protein	Tfg	42187	16	38.82	16	4	1.63017e+06	4	2.3476e+06	4	1.34831e+06	4	1.30501e+06	2	545492
Q569M7_MOUSE	Cryaa protein	Cryaa	19792	7	34.68	7			1	4.55458e+06			1	2.62154e+06
EPDR1_MOUSE	Mammalian ependymin-related protein 1	Epdr1	25485	7	28.57	7	4	1.74187e+06	4	908787	4	1.21475e+06	4	2.22092e+06	3	1.07341e+06
ARL3_MOUSE	ADP-ribosylation factor-like protein 3	Arl3	20487	11	61.54	11	4	810987	4	1.25648e+06	4	1.29566e+06	4	2.48704e+06	4	1.28233e+06
MTX2_MOUSE	Metaxin-2	Mtx2	29758	12	66.16	12	4	1.21779e+06	4	1.95871e+06	4	1.98273e+06	4	770546	4	1.2e+06
CYB_MOUSE	Cytochrome b	Mt-Cyb	43210	1	2.36	1	4	1.7574e+06	4	2.14115e+06	2	1.14204e+06	3	773293	4	1.31381e+06
ARL8A_MOUSE	ADP-ribosylation factor-like protein 8A	Arl8a	21390	14	62.9	7	4	1.81261e+06	4	1.37723e+06	4	1.88802e+06	4	761504	4	1.28096e+06
ROA0_MOUSE	Heterogeneous nuclear ribonucleoprotein A0	Hnrnpa0	30530	10	39.02	10	4	1.02946e+06	4	2.25024e+06	4	937893	3	679218	4	2.21396e+06
PTPA_MOUSE	Serine/threonine-protein phosphatase 2A activator	Ptpa	36710	14	72.45	14	4	702322	4	1.51646e+06	4	1.02453e+06	4	2.17037e+06	4	1.69337e+06
PUR9_MOUSE	Bifunctional purine biosynthesis protein ATIC	Atic	64217	37	69.09	37	4	308510	4	745711	4	443389	4	3.34753e+06	4	2.25256e+06
PPME1_MOUSE	Protein phosphatase methylesterase 1	Ppme1	42256	16	45.6	16	4	1.1534e+06	4	1.47607e+06	4	1.29343e+06	4	1.66236e+06	4	1.4853e+06
RUXE_MOUSE	Small nuclear ribonucleoprotein E	Snrpe	10804	5	52.17	5	3	1.33569e+06	4	1.0592e+06	2	1.00273e+06	4	2.50768e+06	3	1.14006e+06
VPS29_MOUSE	Vacuolar protein sorting-associated protein 29	Vps29	20496	9	52.2	9	4	1.61414e+06	4	1.7208e+06	4	1.17417e+06	4	879755	3	1.62944e+06
ACYP1_MOUSE	Acylphosphatase-1	Acyp1	11241	6	71.72	6	4	813040	3	1.24361e+06	4	870253	4	3.13661e+06	2	954407
PPID_MOUSE	Peptidyl-prolyl cis-trans isomerase D	Ppid	40743	21	67.03	21	4	1.09405e+06	4	1.47101e+06	4	1.00508e+06	4	1.71874e+06	4	1.72334e+06
CYB5B_MOUSE	Cytochrome b5 type B	Cyb5b	16318	7	60.96	1	4	1.314e+06	4	1.37936e+06	3	1.45871e+06	2	1.07312e+06	4	1.77995e+06
RL10_MOUSE	60S ribosomal protein L10	Rpl10	24604	12	35.51	12	4	984806	4	1.13223e+06	4	1.09409e+06	4	2.15876e+06	4	1.62764e+06
CYTC_MOUSE	Cystatin-C	Cst3	15531	4	20	4	4	1.2502e+06	4	880199	4	779418	4	1.51172e+06	4	2.55074e+06
PSMD5_MOUSE	26S proteasome non-ATPase regulatory subunit 5	Psmd5	55972	26	61.9	26	4	1.10414e+06	4	1.26627e+06	4	926156	4	2.11879e+06	4	1.55336e+06
A0A411ACY8_MOUSE	Voltage-dependent calcium channel alpha2/delta-1 transcript variant 2	Cacna2d1	123260	44	37.86	42	4	653784	4	1.25079e+06	4	1.09607e+06	4	1.4662e+06	4	2.49632e+06
OGT1_MOUSE	UDP-N-acetylglucosamine--peptide N-acetylglucosaminyltransferase 110 kDa subunit	Ogt	116952	42	48.37	37	4	1.62854e+06	4	1.84753e+06	4	2.50995e+06	4	401520	4	546764
PRS4_MOUSE	26S proteasome regulatory subunit 4	Psmc1	49185	23	55.45	23	4	969307	4	1.35412e+06	4	1.17765e+06	4	1.41102e+06	4	1.91542e+06
CSN7A_MOUSE	COP9 signalosome complex subunit 7a	Cops7a	30224	10	53.09	10	4	1.10094e+06	4	1.21728e+06	4	1.50418e+06	4	1.92924e+06	4	1.06405e+06
ETFD_MOUSE	Electron transfer flavoprotein-ubiquinone oxidoreductase, mitochondrial	Etfdh	68091	24	44.64	24	4	1.27869e+06	4	1.17114e+06	4	1.22129e+06	4	464427	4	2.65649e+06
DAD1_MOUSE	Dolichyl-diphosphooligosaccharide--protein glycosyltransferase subunit DAD1	Dad1	12497	3	28.32	3	4	1.15354e+06	4	1.10351e+06	4	867353	4	1.70779e+06	3	1.95684e+06
TPRGL_MOUSE	Tumor protein p63-regulated gene 1-like protein	Tprg1l	29814	10	58.27	10	4	817108	4	1.34903e+06	4	1.66552e+06	4	1.57402e+06	4	1.37602e+06
Q6IWE2_MOUSE	Beta-actin (Fragment)	Actb	8594	11	75.32	1	3	1.60946e+06	3	1.97594e+06	2	2.101e+06	1	1.08473e+06
VP26C_MOUSE	Vacuolar protein sorting-associated protein 26C	Vps26c	32970	4	18.86	4	4	6.43924e+06	4	67544.3	4	66013.6	1	120774	2	69011.2
CTL1_MOUSE	Choline transporter-like protein 1	Slc44a1	73067	16	23.43	16	4	2.45032e+06	4	639333	4	2.08374e+06	4	943678	4	644656
PTPRZ_MOUSE	Receptor-type tyrosine-protein phosphatase zeta	Ptprz1	254405	30	15.7	30	4	1.8045e+06	4	1.41893e+06	4	2.04686e+06	4	919739	4	571075
TM1L2_MOUSE	TOM1-like protein 2	Tom1l2	55663	29	53.45	25	4	805140	4	1.7759e+06	4	1.65834e+06	4	1.5074e+06	4	998131
ATCAY_MOUSE	Caytaxin	Atcay	42178	12	41.4	12	4	1.472e+06	4	1.55718e+06	4	1.96422e+06	4	701543	4	1.04693e+06
CSN2_MOUSE	COP9 signalosome complex subunit 2	Cops2	51597	23	57.56	23	4	972912	4	1.67646e+06	4	2.46868e+06	4	965951	4	648355
OLA1_MOUSE	Obg-like ATPase 1	Ola1	44730	20	64.9	20	4	699899	4	1.16494e+06	4	1.18776e+06	4	1.63514e+06	4	2.03298e+06
G5E884_MOUSE	Non-specific serine/threonine protein kinase	Pak1	60608	41	62.5	25	4	848427	4	1.22493e+06	4	1.54274e+06	4	1.44073e+06	4	1.65373e+06
MCU_MOUSE	Calcium uniporter protein, mitochondrial	Mcu	39682	16	46.86	16	4	1.35808e+06	4	1.72219e+06	4	1.95784e+06	4	549101	4	1.09941e+06
AGK_MOUSE	Acylglycerol kinase, mitochondrial	Agk	46976	21	48.46	21	4	803821	4	1.75856e+06	4	1.14846e+06	4	2.07535e+06	4	881197
Q99NC5_MOUSE	Beta-actin FE-3 (Fragment)	Actb	14983	34	100	1	4	1.61115e+06	4	1.78207e+06	4	1.86972e+06	4	505274	2	892494
ERH_MOUSE	Enhancer of rudimentary homolog	Erh	12259	3	41.35	3	3	1.14038e+06	4	997137	4	1.14671e+06	4	1.12891e+06	3	2.24347e+06
TM256_MOUSE	Transmembrane protein 256	Tmem256	11656	1	24.78	1	4	1.00654e+06	4	1.2799e+06	4	862105	3	1.53353e+06	3	1.95655e+06
ABD12_MOUSE	Lysophosphatidylserine lipase ABHD12	Abhd12	45270	17	49.25	17	4	1.10971e+06	4	1.29102e+06	4	1.29409e+06	4	1.55968e+06	4	1.38287e+06
SRSF7_MOUSE	Serine/arginine-rich splicing factor 7	Srsf7	30818	8	27.34	7	4	1.47687e+06	4	970190	4	985756	4	1.34468e+06	4	1.8583e+06
NHRF1_MOUSE	Na(+)/H(+) exchange regulatory cofactor NHE-RF1	Slc9a3r1	38600	13	37.75	13	4	1.23303e+06	4	1.33303e+06	4	1.0264e+06	4	899247	4	2.1309e+06
OPA1_MOUSE	Dynamin-like 120 kDa protein, mitochondrial	Opa1	111339	77	63.65	34	4	1.54022e+06	4	1.77258e+06	4	1.77323e+06	4	611034	4	916842
SEPT4_MOUSE	Septin-4	Septin4	54936	28	61.92	23	4	1.6609e+06	4	1.07492e+06	4	2.46743e+06	4	974567	4	435530
ARPC3_MOUSE	Actin-related protein 2/3 complex subunit 3	Arpc3	20525	12	50	6	4	699152	4	1.29244e+06	4	1.27814e+06	4	1.39215e+06	4	1.92821e+06
DHB12_MOUSE	Very-long-chain 3-oxoacyl-CoA reductase	Hsd17b12	34742	13	49.04	13	4	701971	4	1.19371e+06	4	672251	4	2.57565e+06	4	1.4428e+06
RL21_MOUSE	60S ribosomal protein L21	Rpl21	18562	2	16.25	2	2	1.50763e+06	4	491805	2	622919	4	3.22451e+06	4	734135
MOT1_MOUSE	Monocarboxylate transporter 1	Slc16a1	53267	8	17.65	8	4	1.01803e+06	4	1.53385e+06	4	965347	4	938875	4	2.11059e+06
Q3UG68_MOUSE	Dolichyl-diphosphooligosaccharide--protein glycosyltransferase 48 kDa subunit	Ddost	48986	16	55.56	16	4	1.52648e+06	4	1.31291e+06	4	1.24711e+06	4	1.40558e+06	4	1.07002e+06
LONM_MOUSE	Lon protease homolog, mitochondrial	Lonp1	105843	51	54.9	51	4	909138	4	1.20951e+06	4	932385	4	475625	4	3.02011e+06
DECR_MOUSE	2,4-dienoyl-CoA reductase, mitochondrial	Decr1	36214	14	39.4	14	4	1.53623e+06	4	1.76621e+06	4	1.19081e+06	4	783915	4	1.26906e+06
IGSF8_MOUSE	Immunoglobulin superfamily member 8	Igsf8	65011	26	53.68	4	2	1.91367e+06	2	1.08125e+06	2	965418	3	1.29676e+06	2	1.2831e+06
NPM_MOUSE	Nucleophosmin	Npm1	32560	9	28.77	9	4	1.89614e+06	4	1.91811e+06	4	308693	4	1.15314e+06	4	1.25657e+06
LIN7C_MOUSE	Protein lin-7 homolog C	Lin7c	21834	16	64.97	10	4	1.32745e+06	4	1.98836e+06	4	1.04743e+06	4	1.05216e+06	4	1.11637e+06
AP3B2_MOUSE	AP-3 complex subunit beta-2	Ap3b2	119193	47	45.56	42	4	1.2969e+06	4	1.66741e+06	4	1.22845e+06	4	967098	4	1.34208e+06
CYFP2_MOUSE	Cytoplasmic FMR1-interacting protein 2	Cyfip2	145659	76	47.33	47	4	1.04479e+06	4	1.5864e+06	4	1.76665e+06	4	867320	4	1.23304e+06
PP1B_MOUSE	Serine/threonine-protein phosphatase PP1-beta catalytic subunit	Ppp1cb	37187	26	73.7	10	4	855718	4	890178	4	1.20749e+06	4	1.41995e+06	4	2.12322e+06
GLU2B_MOUSE	Glucosidase 2 subunit beta	Prkcsh	58793	10	19.39	10	4	954828	4	1.04212e+06	4	1.03228e+06	4	864890	4	2.59075e+06
TMX2_MOUSE	Thioredoxin-related transmembrane protein 2	Tmx2	33943	13	45.08	13	4	1.56123e+06	4	1.34397e+06	4	994391	4	1.42483e+06	4	1.15321e+06
RS29_MOUSE	40S ribosomal protein S29	Rps29	6677	1	14.29	1	4	1.90465e+06			4	1.22972e+06	3	1.36708e+06	2	1.94963e+06
2ABA_MOUSE	Serine/threonine-protein phosphatase 2A 55 kDa regulatory subunit B alpha isoform	Ppp2r2a	51692	21	61.07	16	4	1.13848e+06	4	1.5039e+06	4	1.68535e+06	4	1.3229e+06	4	787443
RTCB_MOUSE	RNA-splicing ligase RtcB homolog	Rtcb	55249	33	59.8	33	4	1.16669e+06	4	1.121e+06	4	970072	4	1.92028e+06	4	1.23904e+06
ESTD_MOUSE	S-formylglutathione hydrolase	Esd	31320	14	69.15	14	4	1.07867e+06	4	1.6087e+06	4	1.02337e+06	4	1.92153e+06	3	767954
RAB5B_MOUSE	Ras-related protein Rab-5B	Rab5b	23707	11	47.91	7	4	1.13163e+06	4	1.27258e+06	4	1.36534e+06	4	1.55937e+06	4	1.06763e+06
Q3UGZ4_MOUSE	Spectrin beta chain	Sptbn2	270935	127	58.17	110	4	1.47227e+06	4	1.61056e+06	4	1.53505e+06	4	605682	4	1.15863e+06
AL1A1_MOUSE	Retinal dehydrogenase 1	Aldh1a1	54468	23	54.09	22	4	870026	4	1.2291e+06	4	2.58421e+06	4	1.49359e+06	3	201452
RGS7_MOUSE	Regulator of G-protein signaling 7	Rgs7	54792	19	46.48	17	4	1.22823e+06	4	1.98542e+06	4	2.33265e+06	4	436705	4	389213
GBG3_MOUSE	Guanine nucleotide-binding protein G(I)/G(S)/G(O) subunit gamma-3	Gng3	8305	8	62.67	8	4	914220	3	76443.6	4	701046	3	1.51683e+06	4	3.1559e+06
GRB2_MOUSE	Growth factor receptor-bound protein 2	Grb2	25238	13	63.13	13	4	1.43063e+06	4	1.3819e+06	4	1.40196e+06	4	989366	4	1.12051e+06
ELAV3_MOUSE	ELAV-like protein 3	Elavl3	39533	14	38.15	8	4	590657	4	461744	4	4.24128e+06	4	620042	4	404441
LASP1_MOUSE	LIM and SH3 domain protein 1	Lasp1	29994	11	48.67	10	4	697258	4	1.21558e+06	4	1.49925e+06	4	1.65953e+06	4	1.21832e+06
RL39_MOUSE	60S ribosomal protein L39	Rpl39	6407	1	19.61	1							1	6.28635e+06
SC61B_MOUSE	Protein transport protein Sec61 subunit beta	Sec61b	9958	1	10.42	1	4	1.48873e+06	3	1.1111e+06	3	969985	2	1.30244e+06	1	1.41216e+06
AP1S2_MOUSE	AP-1 complex subunit sigma-2	Ap1s2	18929	4	35	3	3	472946	4	421645	1	185791	2	599106	2	4.59147e+06
TECR_MOUSE	Very-long-chain enoyl-CoA reductase	Tecr	36090	10	24.35	10	4	560990	4	1.11968e+06	4	526801	4	1.31445e+06	4	2.72747e+06
SYNC_MOUSE	Asparagine--tRNA ligase, cytoplasmic	NARS1	64279	29	59.75	29	4	1.09358e+06	4	1.44325e+06	4	795875	4	1.75823e+06	4	1.15525e+06
NNRD_MOUSE	ATP-dependent (S)-NAD(P)H-hydrate dehydratase	Naxd	36717	16	58.02	16	4	759664	4	1.98202e+06	4	1.62852e+06	4	977804	4	873224
SNP47_MOUSE	Synaptosomal-associated protein 47	Snap47	46524	28	74.82	28	4	1.02724e+06	4	1.25585e+06	4	1.023e+06	4	1.8552e+06	4	1.03217e+06
HCDH_MOUSE	Hydroxyacyl-coenzyme A dehydrogenase, mitochondrial	Hadh	34464	18	63.38	18	4	892596	4	1.93434e+06	4	1.13476e+06	4	1.31372e+06	4	909863
DHB4_MOUSE	Peroxisomal multifunctional enzyme type 2	Hsd17b4	79482	24	41.77	24	4	1.14641e+06	4	1.36515e+06	4	816789	4	1.09445e+06	4	1.76173e+06
GBRL2_MOUSE	Gamma-aminobutyric acid receptor-associated protein-like 2	Gabarapl2	13667	7	45.3	7	4	1.11429e+06	4	677756	4	716362	4	2.55993e+06	4	1.11417e+06
WBP2_MOUSE	WW domain-binding protein 2	Wbp2	28032	6	20.31	6	4	967286	3	1.5682e+06	3	782271	4	1.82566e+06	3	1.02825e+06
ARRB1_MOUSE	Beta-arrestin-1	Arrb1	46973	18	48.8	18	4	778221	4	1.14139e+06	4	766719	4	1.54328e+06	4	1.93412e+06
ALG2_MOUSE	Alpha-1,3/1,6-mannosyltransferase ALG2	Alg2	47405	20	49.64	20	4	884018	4	1.31084e+06	4	602484	4	1.6626e+06	4	1.69816e+06
NB5R1_MOUSE	NADH-cytochrome b5 reductase 1	Cyb5r1	34135	20	66.89	20	4	1.07279e+06	4	1.45392e+06	4	861267	4	498355	4	2.26048e+06
G3X8R0_MOUSE	Receptor expression-enhancing protein	Reep5	21447	7	24.87	7	4	710112	3	1.23871e+06	4	844457	4	1.5586e+06	4	1.7935e+06
TRFE_MOUSE	Serotransferrin	Tf	76724	38	60.11	38	4	729868	4	772490	4	397998	4	4.09609e+06	3	143642
PSD13_MOUSE	26S proteasome non-ATPase regulatory subunit 13	Psmd13	42809	24	59.57	24	4	1.0912e+06	4	1.20784e+06	4	1.09508e+06	4	1.46866e+06	4	1.24203e+06
Q3U6U7_MOUSE	WHEP-TRS domain-containing protein	Wars	53641	35	72	35	4	884157	4	1.32625e+06	4	1.22551e+06	4	1.60475e+06	4	1.06032e+06
RBX1_MOUSE	E3 ubiquitin-protein ligase RBX1	Rbx1	12274	4	17.59	4	4	1.1868e+06	4	927899	4	842253	4	816650	4	2.31747e+06
COR1B_MOUSE	Coronin-1B	Coro1b	53912	13	35.12	13	4	1.35291e+06	4	1.50393e+06	4	1.24598e+06	4	1.49045e+06	4	487468
VGLU2_MOUSE	Vesicular glutamate transporter 2	Slc17a6	64561	17	41.24	14	4	495198	4	1.59979e+06	4	375461	4	1.27089e+06	4	2.33294e+06
AOFB_MOUSE	Amine oxidase [flavin-containing] B	Maob	58558	28	52.12	28	4	1.07675e+06	4	2.11954e+06	4	1.38993e+06	4	613990	4	864501
RL9_MOUSE	60S ribosomal protein L9	Rpl9	21881	9	54.69	9	4	1.20226e+06	4	1.14676e+06	4	958280	4	1.78043e+06	4	976977
CDIPT_MOUSE	CDP-diacylglycerol--inositol 3-phosphatidyltransferase	Cdipt	23599	10	35.21	10	4	1.26261e+06	4	1.40684e+06	4	951522	3	596186	4	1.8303e+06
FRIL1_MOUSE	Ferritin light chain 1	Ftl1	20802	10	49.18	10	4	645144	4	1.31791e+06	4	604513	4	1.3071e+06	4	2.16531e+06
KPCB_MOUSE	Protein kinase C beta type	Prkcb	76751	43	58.12	28	4	1.24765e+06	4	1.32278e+06	4	2.0922e+06	4	561554	4	801914
MIRO1_MOUSE	Mitochondrial Rho GTPase 1	Rhot1	72242	19	38.35	18	4	1.09182e+06	4	1.23532e+06	4	991211	4	1.01654e+06	4	1.68334e+06
RPN2_MOUSE	Dolichyl-diphosphooligosaccharide--protein glycosyltransferase subunit 2	Rpn2	69063	25	47.07	25	4	964827	4	1.41648e+06	4	1.1055e+06	4	1.11253e+06	4	1.41618e+06
DNJA1_MOUSE	DnaJ homolog subfamily A member 1	Dnaja1	44868	28	65.49	28	4	1.07125e+06	4	898980	4	1.1811e+06	4	1.30751e+06	4	1.55615e+06
SMAP1_MOUSE	Stromal membrane-associated protein 1	Smap1	47660	4	11.82	4	4	1.09467e+06	4	1.59147e+06	4	1.37707e+06	3	1.29239e+06	2	632685
STUM_MOUSE	Protein stum homolog	Stum	15005	4	25.53	4	3	332009	3	222940	3	821071	4	1.92022e+06	4	2.68634e+06
CAB39_MOUSE	Calcium-binding protein 39	Cab39	39843	20	50.44	18	4	781275	4	1.16117e+06	4	861917	4	1.47221e+06	4	1.70509e+06
RANG_MOUSE	Ran-specific GTPase-activating protein	Ranbp1	23596	9	56.65	9	4	619208	4	1.13911e+06	4	1.75089e+06	4	1.72904e+06	4	742764
A0A494BA15_MOUSE	Glucosamine-6-phosphate isomerase 1 (Fragment)	Gnpda1	5343	2	34	1	2	1.92695e+06	3	2.38199e+06	4	1.6701e+06
NAC2_MOUSE	Sodium/calcium exchanger 2	Slc8a2	100711	29	34.53	29	4	749567	4	571805	4	2.75865e+06	4	672185	4	1.22159e+06
AHSA1_MOUSE	Activator of 90 kDa heat shock protein ATPase homolog 1	Ahsa1	38117	14	52.66	14	4	652575	4	1.38404e+06	4	1.34389e+06	4	2.14323e+06	4	449347
CLIC4_MOUSE	Chloride intracellular channel protein 4	Clic4	28729	22	77.87	21	4	1.50688e+06	4	767987	4	1.0969e+06	4	1.83943e+06	4	721666
TRIM2_MOUSE	Tripartite motif-containing protein 2	Trim2	81445	29	45.3	28	4	1.07823e+06	4	1.05775e+06	4	1.27348e+06	4	1.30945e+06	4	1.17771e+06
ERLN2_MOUSE	Erlin-2	Erlin2	37873	24	71.18	22	4	1.07909e+06	4	1.64384e+06	4	644687	4	898574	4	1.61745e+06
PACS1_MOUSE	Phosphofurin acidic cluster sorting protein 1	Pacs1	104829	30	45.79	29	4	911144	4	1.15717e+06	4	1.12635e+06	4	1.49944e+06	4	1.18891e+06
RL35A_MOUSE	60S ribosomal protein L35a	Rpl35a	12554	6	22.73	6	3	1.1036e+06	2	927596	1	813558	2	1.02846e+06	4	2.00397e+06
TIM50_MOUSE	Mitochondrial import inner membrane translocase subunit TIM50	Timm50	39776	7	21.81	7	4	1.03021e+06	4	2.10304e+06	4	493961	4	661343	4	1.57714e+06
HEM2_MOUSE	Delta-aminolevulinic acid dehydratase	Alad	36024	21	71.21	21	4	539384	4	1.16691e+06	4	800290	4	2.87659e+06	4	466177
TEBP_MOUSE	Prostaglandin E synthase 3	Ptges3	18721	4	27.5	4	4	1.05643e+06	4	1.70221e+06	4	1.14769e+06	4	867644	3	1.0656e+06
MYEF2_MOUSE	Myelin expression factor 2	Myef2	63295	23	41.12	23	4	932341	4	1.53199e+06	4	1.05341e+06	4	1.10727e+06	4	1.2041e+06
NCPR_MOUSE	NADPH--cytochrome P450 reductase	Por	77044	32	49.71	32	4	979625	4	1.14193e+06	4	1.14396e+06	4	843777	4	1.70424e+06
E9QNN1_MOUSE	ATP-dependent RNA helicase A	Dhx9	149690	50	39.02	50	4	829571	4	1.12084e+06	4	761326	4	937266	4	2.15558e+06
MPP2_MOUSE	MAGUK p55 subfamily member 2	Mpp2	61555	23	49.09	21	4	895472	4	2.35159e+06	4	675317	4	544070	4	1.32963e+06
G3UXW9_MOUSE	COP9 signalosome complex subunit 1	Gps1	58861	21	41.06	21	4	775071	4	897107	4	820050	4	1.84502e+06	4	1.45443e+06
RS26_MOUSE	40S ribosomal protein S26	Rps26	13015	3	31.3	3	4	470010	4	688032	4	491952	4	3.50206e+06	4	615888
HDHD3_MOUSE	Haloacid dehalogenase-like hydrolase domain-containing protein 3	Hdhd3	28027	13	64.54	13	4	927589	4	1.93166e+06	4	1.74091e+06	3	959451	4	198664
RS24_MOUSE	40S ribosomal protein S24	Rps24	15423	4	28.57	4	4	376874	4	593810	4	670748	4	2.60884e+06	4	1.50656e+06
HPCA_MOUSE	Neuron-specific calcium-binding protein hippocalcin	Hpca	22427	24	75.65	10	4	1.38733e+06	4	2.30909e+06	4	1.07863e+06	4	602562	4	365012
GLPK_MOUSE	Glycerol kinase	Gk	61227	22	51.16	22	4	1.30318e+06	4	1.59831e+06	4	1.59928e+06	4	374259	4	807510
NP1L1_MOUSE	Nucleosome assembly protein 1-like 1	Nap1l1	45345	14	46.55	12	4	1.07429e+06	4	1.28378e+06	4	1.25497e+06	4	802025	4	1.25478e+06
IF2G_MOUSE	Eukaryotic translation initiation factor 2 subunit 3, X-linked	Eif2s3x	51065	16	48.52	16	4	933797	4	1.28871e+06	4	1.45202e+06	4	1.06201e+06	4	929583
PSMD3_MOUSE	26S proteasome non-ATPase regulatory subunit 3	Psmd3	60718	26	48.3	26	4	1.02553e+06	4	996223	4	1.05847e+06	4	1.61474e+06	4	969818
TIM13_MOUSE	Mitochondrial import inner membrane translocase subunit Tim13	Timm13	10458	4	53.68	4	4	809967	4	721665	4	828089	4	1.57542e+06	3	1.71548e+06
KAPCB_MOUSE	cAMP-dependent protein kinase catalytic subunit beta	Prkacb	40708	22	55.84	11	4	834834	4	1.38649e+06	4	1.37597e+06	4	1.29484e+06	3	756698
ACTY_MOUSE	Beta-centractin	Actr1b	42281	23	63.3	11	4	1.26645e+06	4	1.63931e+06	4	1.31837e+06	4	613536	4	810690
UBP14_MOUSE	Ubiquitin carboxyl-terminal hydrolase 14	Usp14	56002	23	48.28	23	4	771070	4	994521	4	950331	4	1.54463e+06	4	1.38479e+06
E0CZ72_MOUSE	Kinesin-like protein	Kif2a	83861	26	36.07	26	4	1.21549e+06	4	1.37257e+06	4	1.23574e+06	4	828518	4	991647
RL18_MOUSE	60S ribosomal protein L18	Rpl18	21645	3	19.68	3	2	286371	3	1.05033e+06	4	902847	4	2.0176e+06	3	1.37934e+06
GANAB_MOUSE	Neutral alpha-glucosidase AB	Ganab	106911	39	52.65	39	4	1.05741e+06	4	1.08006e+06	4	935644	4	1.0831e+06	4	1.47906e+06
AQP4_MOUSE	Aquaporin-4	Aqp4	34436	7	20.12	3	4	1.64139e+06	4	1.3032e+06	4	943508	3	1.01431e+06	4	720150
PDC6I_MOUSE	Programmed cell death 6-interacting protein	Pdcd6ip	96024	42	59.15	42	4	768296	4	1.07515e+06	4	1.04375e+06	4	1.40223e+06	4	1.31592e+06
TMX4_MOUSE	Thioredoxin-related transmembrane protein 4	Tmx4	37131	11	32.54	11	4	1.345e+06	4	1.38116e+06	4	497963	4	851397	4	1.51815e+06
ARF4_MOUSE	ADP-ribosylation factor 4	Arf4	20397	15	84.44	6	1	102003	1	9690.8	2	34793.1	4	2.10424e+06	3	3.33975e+06
6PGL_MOUSE	6-phosphogluconolactonase	Pgls	27254	13	87.16	13	4	736037	4	940145	4	1.02674e+06	4	1.15675e+06	4	1.72514e+06
PCP4_MOUSE	Calmodulin regulator protein PCP4	Pcp4	6807	3	41.94	3			1	not quantified	4	3.36386e+06	4	2.21889e+06
G5E895_MOUSE	Aldo-keto reductase family 1, member B10 (aldose reductase)	Akr1b10	35848	14	53.16	14	4	724961	4	770372	4	528834	4	2.06848e+06	4	1.48821e+06
NCS1_MOUSE	Neuronal calcium sensor 1	Ncs1	21879	9	57.37	9	4	1.27214e+06	4	741195	4	1.55771e+06	4	1.01238e+06	4	976473
DYL1_MOUSE	Dynein light chain 1, cytoplasmic	Dynll1	10366	10	83.15	6	4	1.16169e+06	4	882929	4	1.96265e+06	4	1.08652e+06	2	463653
IF2A_MOUSE	Eukaryotic translation initiation factor 2 subunit 1	Eif2s1	36108	21	60.32	21	4	1.23205e+06	4	1.12227e+06	4	1.32899e+06	4	733217	4	1.13804e+06
FHL1_MOUSE	Four and a half LIM domains protein 1	Fhl1	31889	10	49.29	10	4	511317	4	765265	4	294646	4	2.67332e+06	4	1.30606e+06
Q3TGS7_MOUSE	Sorting nexin-12	Snx12	19246	15	74.1	13	4	860132	4	2.03949e+06	4	876083	4	856665	3	914889
PA1B3_MOUSE	Platelet-activating factor acetylhydrolase IB subunit gamma	Pafah1b3	25853	11	78.88	11	4	415612	4	843173	4	258636	4	2.22443e+06	4	1.78717e+06
HNRH1_MOUSE	Heterogeneous nuclear ribonucleoprotein H	Hnrnph1	49199	24	49.89	15	4	565237	4	933027	4	482619	4	1.1359e+06	4	2.40961e+06
D6RJ10_MOUSE	Cilia and flagella-associated protein 46	Cfap46	39229	1	2.33	1			1	3.16622e+06					1	2.35121e+06
UBC12_MOUSE	NEDD8-conjugating enzyme Ubc12	Ube2m	20900	5	30.05	5	4	215273	4	364807	4	310346	4	1.81188e+06	4	2.81463e+06
MLEC_MOUSE	Malectin	Mlec	32342	10	42.61	10	4	902833	4	626458	4	1.01525e+06	4	1.20151e+06	4	1.75742e+06
PGM2L_MOUSE	Glucose 1,6-bisphosphate synthase	Pgm2l1	70279	31	57.81	31	4	720266	4	852208	4	1.36027e+06	4	1.2456e+06	4	1.32234e+06
RAB6B_MOUSE	Ras-related protein Rab-6B	Rab6b	23462	17	53.85	8	4	933799	4	845776	4	742990	3	779678	4	2.19523e+06
DDX3X_MOUSE	ATP-dependent RNA helicase DDX3X	Ddx3x	73101	31	48.79	27	4	832859	4	1.12049e+06	4	766727	4	1.43101e+06	4	1.33916e+06
STRAP_MOUSE	Serine-threonine kinase receptor-associated protein	Strap	38442	16	66	16	4	808052	4	1.27503e+06	4	1.52052e+06	4	1.23109e+06	4	643472
RL13A_MOUSE	60S ribosomal protein L13a	Rpl13a	23464	6	26.11	6	2	401562	4	612197	4	801637	4	2.17587e+06	3	1.46496e+06
CDC37_MOUSE	Hsp90 co-chaperone Cdc37	Cdc37	44593	20	45.38	20	4	1.22115e+06	4	1.03344e+06	4	1.53583e+06	4	1.09279e+06	4	571542
ML12B_MOUSE	Myosin regulatory light chain 12B	Myl12b	19779	12	62.21	5	4	1.0329e+06	4	1.12709e+06	4	1.00097e+06	4	1.04804e+06	3	1.23179e+06
C1TM_MOUSE	Monofunctional C1-tetrahydrofolate synthase, mitochondrial	Mthfd1l	105729	33	45.75	32	4	380393	4	436780	4	218170	4	1.91295e+06	4	2.48438e+06
BPHL_MOUSE	Valacyclovir hydrolase	Bphl	32851	16	58.42	16	4	814819	4	1.07186e+06	4	1.14229e+06	4	998086	4	1.38948e+06
MAOX_MOUSE	NADP-dependent malic enzyme	Me1	63954	35	68.01	35	4	631011	4	933344	4	953039	4	2.37102e+06	4	509685
GSHR_MOUSE	Glutathione reductase, mitochondrial	Gsr	53663	14	45.2	14	4	567625	4	804366	4	983862	4	1.47279e+06	4	1.56021e+06
ROGDI_MOUSE	Protein rogdi homolog	Rogdi	32100	20	67.94	20	4	912911	4	974183	4	1.5245e+06	4	1.00111e+06	4	971786
DHB11_MOUSE	Estradiol 17-beta-dehydrogenase 11	Hsd17b11	32881	12	42.28	12	4	1.40541e+06	4	1.19627e+06	4	1.14655e+06	4	898906	4	731112
CLPP_MOUSE	ATP-dependent Clp protease proteolytic subunit, mitochondrial	Clpp	29800	14	33.82	14	4	732032	4	1.24399e+06	4	426337	4	765983	4	2.18515e+06
ADHX_MOUSE	Alcohol dehydrogenase class-3	Adh5	39548	21	63.1	21	4	518182	4	1.18365e+06	4	958723	4	1.80464e+06	4	882992
Q3U046_MOUSE	WW domain-containing protein (Fragment)	Yap1	25049	1	6.15	1	4	907152	4	1.08421e+06	4	562141	1	1.32694e+06	2	1.45161e+06
PSMD7_MOUSE	26S proteasome non-ATPase regulatory subunit 7	Psmd7	36540	10	49.53	10	4	843350	4	2.02653e+06	4	785377	4	1.4012e+06	3	251577
A1BN54_MOUSE	Alpha actinin 1a	Actn1	102720	65	66.97	40	4	855058	4	1.41449e+06	4	1.31842e+06	4	1.19402e+06	4	520259
PSMD2_MOUSE	26S proteasome non-ATPase regulatory subunit 2	Psmd2	100203	42	45.59	42	4	909336	4	945233	4	632340	4	1.41165e+06	4	1.35966e+06
PHYIP_MOUSE	Phytanoyl-CoA hydroxylase-interacting protein	Phyhip	37555	16	59.09	13	4	359008	4	1.21298e+06	4	884028	4	1.88054e+06	4	917302
PRS10_MOUSE	26S proteasome regulatory subunit 10B	Psmc6	44173	27	60.67	27	4	913286	4	1.36057e+06	4	1.29533e+06	4	1.10336e+06	4	567720
TWF1_MOUSE	Twinfilin-1	Twf1	40079	13	47.71	12	4	703610	4	1.4407e+06	4	1.00783e+06	4	733660	4	1.35072e+06
RT36_MOUSE	28S ribosomal protein S36, mitochondrial	Mrps36	11101	5	70.59	5	3	1.15643e+06	4	1.46121e+06	4	1.07302e+06	1	604036	2	936358
A0A068BEQ2_MOUSE	H2-K region protein 6	H2-Ke6	26587	9	52.12	9	4	661216	4	1.30339e+06	4	603356	4	1.01414e+06	4	1.64783e+06
HNRPM_MOUSE	Heterogeneous nuclear ribonucleoprotein M	Hnrnpm	77649	44	38.55	44	4	734443	4	1.15998e+06	4	631220	4	1.35577e+06	4	1.34794e+06
PRVA_MOUSE	Parvalbumin alpha	Pvalb	11931	6	51.82	6	4	585922	4	1.03342e+06	4	1.74631e+06	4	1.85115e+06
MIC13_MOUSE	MICOS complex subunit MIC13	Micos13	13373	8	80.67	8	4	1.87934e+06	4	615654	4	483891	3	967608	4	1.25476e+06
PSD11_MOUSE	26S proteasome non-ATPase regulatory subunit 11	Psmd11	47437	20	51.66	20	4	1.0663e+06	4	1.29337e+06	4	1.2822e+06	4	839899	4	708545
RENR_MOUSE	Renin receptor	Atp6ap2	39092	8	30.57	8	4	964480	4	860960	4	1.01313e+06	4	949400	4	1.40053e+06
KCC2A_MOUSE	Calcium/calmodulin-dependent protein kinase type II subunit alpha	Camk2a	54115	37	65.69	4	4	847577	4	442662	4	1.43263e+06	3	575826	4	1.88776e+06
DENR_MOUSE	Density-regulated protein	Denr	22166	5	31.31	5	4	245254	4	445858	4	378776	4	2.61211e+06	4	1.50021e+06
HPCL4_MOUSE	Hippocalcin-like protein 4	Hpcal4	22215	20	89.53	17	4	588541	4	578099	4	727471	4	1.63346e+06	4	1.64236e+06
MTPN_MOUSE	Myotrophin	Mtpn	12861	7	83.05	7	4	573381	4	680264	4	990963	4	1.88708e+06	3	1.03317e+06
VATG1_MOUSE	V-type proton ATPase subunit G 1	Atp6v1g1	13724	5	43.22	2							4	2.79508e+06	4	2.34298e+06
ATP5J_MOUSE	ATP synthase-coupling factor 6, mitochondrial	Atp5pf	12496	4	43.52	4	4	1.29855e+06	4	994110	4	1.23008e+06	2	1.08253e+06	2	508861
PCCA_MOUSE	Propionyl-CoA carboxylase alpha chain, mitochondrial	Pcca	79922	42	58.7	42	4	1.46522e+06	4	1.18934e+06	4	833028	4	618826	4	1.00213e+06
HEBP1_MOUSE	Heme-binding protein 1	Hebp1	21067	6	53.68	6	2	992262	3	554349	4	543786	3	1.5188e+06	4	1.48227e+06
SVIP_MOUSE	Small VCP/p97-interacting protein	Svip	8364	2	32.47	2	4	1.40165e+06	1	863593	2	1.07345e+06	4	1.74988e+06
DNPEP_MOUSE	Aspartyl aminopeptidase	Dnpep	52207	22	56.45	22	4	1.0933e+06	4	1.09072e+06	4	1.20157e+06	4	892322	4	808588
LYPA1_MOUSE	Acyl-protein thioesterase 1	Lypla1	24688	7	43.04	7	4	933141	4	739673	4	861100	4	1.33188e+06	3	1.21858e+06
UBQL2_MOUSE	Ubiquilin-2	Ubqln2	67351	15	24.92	11	4	477292	4	1.15844e+06	4	553685	4	1.40204e+06	4	1.46949e+06
MYO1D_MOUSE	Unconventional myosin-Id	Myo1d	116081	59	56.46	59	4	2.61214e+06	4	186874	4	1.33863e+06	4	839931	4	82672.2
LANC1_MOUSE	Glutathione S-transferase LANCL1	Lancl1	45341	11	39.1	11	4	1.02694e+06	4	1.13535e+06	4	1.34934e+06	4	1.16243e+06	3	384128
TAGL_MOUSE	Transgelin	Tagln	22576	15	67.16	15	1	211553	2	273616			4	4.25538e+06	1	304893
DDC_MOUSE	Aromatic-L-amino-acid decarboxylase	Ddc	53874	15	38.54	15	4	461257	4	308173	4	274474	4	1.80809e+06	4	2.18714e+06
PGP_MOUSE	Glycerol-3-phosphate phosphatase	Pgp	34541	14	64.17	14	4	513765	4	1.25641e+06	4	767987	4	1.76531e+06	4	724091
NLTP_MOUSE	Non-specific lipid-transfer protein	Scp2	59126	11	19.56	11	4	652869	4	773330	4	309170	4	1.18133e+06	4	2.10425e+06
RAB35_MOUSE	Ras-related protein Rab-35	Rab35	23025	12	58.21	10	4	710089	4	1.37591e+06	4	635691	4	1.21398e+06	4	1.08088e+06
IF4A3_MOUSE	Eukaryotic initiation factor 4A-III	Eif4a3	46840	20	31.87	17	4	599894	4	808281	4	533709	4	1.08605e+06	4	1.98464e+06
CPNE6_MOUSE	Copine-6	Cpne6	61781	23	52.96	22	4	1.66356e+06	4	782273	4	745282	4	918591	4	878100
ADA22_MOUSE	Disintegrin and metalloproteinase domain-containing protein 22	Adam22	99715	32	33.63	32	4	1.22963e+06	4	1.08957e+06	4	1.4365e+06	4	557869	4	671040
PPM1A_MOUSE	Protein phosphatase 1A	Ppm1a	42433	20	59.16	17	4	1.11367e+06	4	955475	4	1.06284e+06	4	502587	4	1.3369e+06
DBNL_MOUSE	Drebrin-like protein	Dbnl	48700	17	45.18	17	4	498010	4	949967	4	916851	4	1.68863e+06	4	911897
HNRH2_MOUSE	Heterogeneous nuclear ribonucleoprotein H2	Hnrnph2	49280	23	50.56	15	4	344671	4	850509	4	685857	4	1.08711e+06	4	1.99408e+06
RL15_MOUSE	60S ribosomal protein L15	Rpl15	24146	7	38.73	7	4	245103	4	328464	4	260483	4	1.66015e+06	3	2.46225e+06
DYLT3_MOUSE	Dynein light chain Tctex-type 3	Dynlt3	12958	5	78.45	5	4	942457	3	678116	4	1.50304e+06	4	1.0958e+06	2	731160
LAT1_MOUSE	Large neutral amino acids transporter small subunit 1	Slc7a5	55872	6	9.96	6	4	442144	4	750369	2	447171	4	1.3479e+06	4	1.94217e+06
Q91V77_MOUSE	Protein S100	S100a1	10505	10	72.34	10	4	531145	4	1.02024e+06	4	538400	4	2.53128e+06	3	296806
DDB1_MOUSE	DNA damage-binding protein 1	Ddb1	126853	47	41.4	47	4	821503	4	1.12338e+06	4	1.09244e+06	4	753720	4	1.12243e+06
GEPH_MOUSE	Gephyrin	Gphn	83282	47	66.84	47	4	759333	4	2.09105e+06	4	907506	4	550920	4	593764
RLA1_MOUSE	60S acidic ribosomal protein P1	Rplp1	11475	2	51.75	2	4	631605	4	692030	3	542279	4	2.14659e+06	4	877587
RS15_MOUSE	40S ribosomal protein S15	Rps15	17040	7	55.86	7	3	634325	4	379925	4	554510	4	277301	4	3.04101e+06
Q5M9L1_MOUSE	60S ribosomal protein L36	Rpl36	12297	5	30.48	5	3	339143	3	400580	3	479233	4	2.71736e+06	1	947767
PUR6_MOUSE	Multifunctional protein ADE2	Paics	47006	21	55.53	21	4	819736	4	936836	4	1.04258e+06	4	1.34882e+06	4	732161
PPCEL_MOUSE	Prolyl endopeptidase-like	Prepl	83194	32	54.62	32	4	327718	4	591941	4	451413	4	1.55791e+06	4	1.93272e+06
PLPHP_MOUSE	Pyridoxal phosphate homeostasis protein	Plpbp	30049	10	38.32	10	4	921482	4	942689	4	721185	4	1.36397e+06	4	905001
HYOU1_MOUSE	Hypoxia up-regulated protein 1	Hyou1	111181	46	41.94	46	4	444194	4	474297	4	494609	4	1.2657e+06	4	2.1739e+06
CSK2B_MOUSE	Casein kinase II subunit beta	Csnk2b	24942	7	41.4	7	4	835666	4	1.37927e+06	4	1.1224e+06	3	523271	4	986509
SEPT9_MOUSE	Septin-9	Septin9	65575	33	51.63	33	4	707926	4	391301	4	2.42144e+06	4	531573	4	789164
AP3M2_MOUSE	AP-3 complex subunit mu-2	Ap3m2	46916	21	59.57	19	4	757656	4	1.30735e+06	4	927142	4	956656	4	887001
LGI3_MOUSE	Leucine-rich repeat LGI family member 3	Lgi3	61818	14	31.57	14	4	1.94335e+06	4	480516	4	1.32994e+06	4	889295	4	190821
IF4H_MOUSE	Eukaryotic translation initiation factor 4H	Eif4h	27341	9	44.76	9	4	300719	4	576519	4	377563	4	2.39462e+06	4	1.18052e+06
SUCB2_MOUSE	Succinate--CoA ligase [GDP-forming] subunit beta, mitochondrial	Suclg2	46840	20	48.5	20	4	891671	4	1.31975e+06	4	935626	4	503860	4	1.17476e+06
C560_MOUSE	Succinate dehydrogenase cytochrome b560 subunit, mitochondrial	Sdhc	18382	7	38.46	7	4	371063	4	993026	4	1.01458e+06	4	1.95628e+06	4	460366
AT8A1_MOUSE	Phospholipid-transporting ATPase IA	Atp8a1	131413	36	33.76	35	4	782156	4	1.00032e+06	4	869354	4	766666	4	1.37617e+06
E9QM38_MOUSE	Solute carrier family 12 member 2	Slc12a2	130668	49	38.31	49	4	2.1492e+06	4	287920	4	1.35361e+06	4	665181	4	338252
Q32P00_MOUSE	Chromobox homolog 3 (Drosophila HP1 gamma)	Cbx3	20812	10	52.46	5	3	512472	3	892344	3	366389	4	1.25335e+06	4	1.75817e+06
NH2L1_MOUSE	NHP2-like protein 1	Snu13	14174	3	25	3	4	608692	4	545554	4	534431	4	1.57057e+06	4	1.51553e+06
NT5C_MOUSE	5'(3')-deoxyribonucleotidase, cytosolic type	Nt5c	23076	9	50	9	4	822111	4	1.0513e+06	4	1.00622e+06	4	1.57721e+06	2	317475
AUXI_MOUSE	Putative tyrosine-protein phosphatase auxilin	Dnajc6	102299	34	52.67	18	4	737174	4	1.4197e+06	4	1.14419e+06	4	619663	4	845765
SNX27_MOUSE	Sorting nexin-27	Snx27	60989	24	54.36	24	4	986390	4	1.10691e+06	4	867109	4	739433	4	1.05355e+06
NUDT3_MOUSE	Diphosphoinositol polyphosphate phosphohydrolase 1	Nudt3	19030	9	53.57	8	3	426422	4	729405	4	1.40051e+06	4	1.31544e+06	4	876547
NFS1_MOUSE	Cysteine desulfurase, mitochondrial	Nfs1	50570	18	43.14	18	4	864597	4	1.19837e+06	4	693053	4	745285	4	1.24561e+06
HDGR3_MOUSE	Hepatoma-derived growth factor-related protein 3	Hdgfl3	22431	8	36.63	6	4	516293	4	1.12834e+06	4	373427	4	915232	4	1.80012e+06
E9QKC0_MOUSE	Glutamate receptor 2	Gria2	98818	39	47.57	31	4	649169	4	1.30254e+06	4	1.83579e+06	4	308653	4	634210
ETHE1_MOUSE	Persulfide dioxygenase ETHE1, mitochondrial	Ethe1	27739	11	56.3	11	4	711366	4	1.10151e+06	4	746003	4	722914	4	1.44227e+06
IPYR2_MOUSE	Inorganic pyrophosphatase 2, mitochondrial	Ppa2	38115	20	55.45	20	4	930349	4	1.86382e+06	4	875841	4	380224	4	669999
F162A_MOUSE	Protein FAM162A	Fam162a	17725	9	34.19	9	4	1.04208e+06	4	839280	4	903887	4	798429	3	1.12747e+06
SYYC_MOUSE	Tyrosine--tRNA ligase, cytoplasmic	Yars1	59105	38	65.72	38	4	772034	4	979132	4	979913	4	1.12437e+06	4	846735
Q6S392_MOUSE	Plectin 3	Plec	514886	232	54.01	231	4	953938	4	818998	4	1.09526e+06	4	1.38495e+06	4	441614
STX7_MOUSE	Syntaxin-7	Stx7	29821	8	41.38	8	4	775790	4	904827	4	623557	4	712473	4	1.6733e+06
PRS7_MOUSE	26S proteasome regulatory subunit 7	Psmc2	48648	25	54.04	25	4	726537	4	1.00227e+06	4	797370	4	1.12727e+06	4	1.03643e+06
ITPA_MOUSE	Inosine triphosphate pyrophosphatase	Itpa	21897	9	69.7	9	3	213488	4	510259	4	274006	4	2.37178e+06	4	1.31596e+06
P5I11_MOUSE	Tumor protein p53-inducible protein 11	Trp53i11	20911	3	13.76	3	1	461850	4	865091	1	102940	2	2.0648e+06	3	1.18098e+06
NDUB1_MOUSE	NADH dehydrogenase [ubiquinone] 1 beta subcomplex subunit 1	Ndufb1	6954	2	54.39	2							4	1.62553e+06	2	3.04028e+06
LRC59_MOUSE	Leucine-rich repeat-containing protein 59	Lrrc59	34877	10	47.56	10	4	730580	4	1.03196e+06	4	1.17733e+06	4	939562	3	761352
ISC2A_MOUSE	Isochorismatase domain-containing protein 2A	Isoc2a	22417	8	63.11	8	4	634786	4	1.5163e+06	4	901763	4	1.01799e+06	4	564654
Q3TI63_MOUSE	PX domain-containing protein	Snx1	58999	23	44.25	21	4	788874	4	871702	4	682421	4	1.29947e+06	4	986883
SYJ2B_MOUSE	Synaptojanin-2-binding protein	Synj2bp	15815	7	58.62	7	3	875433	3	1.14934e+06	4	894005	4	629952	2	1.08026e+06
CAN2_MOUSE	Calpain-2 catalytic subunit	Capn2	79872	38	55.29	38	4	810124	4	804460	4	977125	4	1.00437e+06	4	1.03147e+06
IF4E_MOUSE	Eukaryotic translation initiation factor 4E	Eif4e	25053	6	37.79	6	4	864448	4	1.0277e+06	4	810326	4	585602	4	1.3183e+06
WDR7_MOUSE	WD repeat-containing protein 7	Wdr7	163450	52	43.79	52	4	811070	4	976844	4	1.16278e+06	4	765176	4	889948
Q3UAS2_MOUSE	F-actin-capping protein subunit alpha	Capza1	32940	15	67.48	13	4	956453	4	1.02533e+06	4	704170	4	765874	4	1.14657e+06
MGLL_MOUSE	Monoglyceride lipase	Mgll	33388	19	63.7	19	4	518702	4	2.2196e+06	4	1.26659e+06	4	308996	4	282859
PDE6D_MOUSE	Retinal rod rhodopsin-sensitive cGMP 3',5'-cyclic phosphodiesterase subunit delta	Pde6d	17348	6	33.33	6	3	844713	4	1.04711e+06	4	631235	4	1.46994e+06	3	588109
Q3TVX7_MOUSE	MARVEL domain-containing protein	Sypl	26751	6	17.7	6	4	1.41843e+06	2	587006	4	668321	3	373743	3	1.49766e+06
SYIM_MOUSE	Isoleucine--tRNA ligase, mitochondrial	Iars2	112804	44	44.07	44	4	751160	4	1.33696e+06	4	949028	4	645412	4	849412
TM163_MOUSE	Transmembrane protein 163	Tmem163	31193	9	25	9	4	912736	4	2.03551e+06	4	524380	4	573153	3	472126
RAC3_MOUSE	Ras-related C3 botulinum toxin substrate 3	Rac3	21379	11	62.5	3	3	1.1345e+06	3	504068	2	530590	4	1.94261e+06	4	392688
H12_MOUSE	Histone H1.2	H1-2	21267	11	30.66	3	4	806569	4	718177	4	606493	4	1.55148e+06	4	821433
RASH_MOUSE	GTPase HRas	Hras	21298	16	75.13	3	3	1.23513e+06	4	739464	4	1.10174e+06	4	638983	4	764439
WDR37_MOUSE	WD repeat-containing protein 37	Wdr37	55046	15	41.13	15	4	910605	4	1.2998e+06	4	726873	4	976346	4	562890
P5CR2_MOUSE	Pyrroline-5-carboxylate reductase 2	Pycr2	33659	9	32.19	9	4	537879	4	880186	4	662961	4	680350	4	1.71155e+06
BIEA_MOUSE	Biliverdin reductase A	Blvra	33525	17	61.36	17	4	599082	4	940048	4	869605	4	1.17753e+06	4	845215
ENTP2_MOUSE	Ectonucleoside triphosphate diphosphohydrolase 2	Entpd2	54319	10	27.07	10	4	268338	4	445174	4	93587.5	4	1.2831e+06	4	2.32033e+06
PSD12_MOUSE	26S proteasome non-ATPase regulatory subunit 12	Psmd12	52895	27	56.14	27	4	763341	4	835692	4	810555	4	1.22893e+06	4	771733
D3Z7U4_MOUSE	Methyl-CpG-binding protein 2	Mecp2	20331	9	53.97	2	3	1.24167e+06	4	1.38902e+06	3	521528	3	295581	3	958685
PSDE_MOUSE	26S proteasome non-ATPase regulatory subunit 14	Psmd14	34577	10	42.58	10	4	919117	4	1.21632e+06	4	819998	4	498462	4	951922
PPP5_MOUSE	Serine/threonine-protein phosphatase 5	Ppp5c	56877	24	47.09	24	4	625580	4	726455	4	1.59856e+06	4	775256	4	679058
NDUA3_MOUSE	NADH dehydrogenase [ubiquinone] 1 alpha subcomplex subunit 3	Ndufa3	9331	3	41.67	3	1	974948	3	754554	2	938359	3	1.73592e+06
ABR_MOUSE	Active breakpoint cluster region-related protein	Abr	97667	34	44.82	33	4	912789	4	1.07443e+06	4	947392	4	766445	4	688468
COR2B_MOUSE	Coronin-2B	Coro2b	54936	20	47.92	20	4	539492	4	897032	4	1.52609e+06	4	459500	4	957437
CC50A_MOUSE	Cell cycle control protein 50A	Tmem30a	41061	11	36.81	11	4	862191	4	758024	4	1.07465e+06	4	681257	4	992291
HNRPC_MOUSE	Heterogeneous nuclear ribonucleoproteins C1/C2	Hnrnpc	34385	19	49.2	11	4	297173	4	1.24757e+06	4	380705	4	1.13982e+06	4	1.29589e+06
DPP10_MOUSE	Inactive dipeptidyl peptidase 10	Dpp10	90827	32	36.76	29	4	782365	4	1.18314e+06	4	1.04937e+06	4	465178	4	866129
APOA1_MOUSE	Apolipoprotein A-I	Apoa1	30616	10	46.21	10	4	458927	4	811456	3	287744	4	2.37906e+06	3	404925
DCTN4_MOUSE	Dynactin subunit 4	Dctn4	53057	14	47.75	14	4	825046	4	1.06252e+06	4	987646	4	683821	4	778672
IF4A1_MOUSE	Eukaryotic initiation factor 4A-I	Eif4a1	46154	26	52.46	12	4	460024	4	631821	4	633694	4	1.78077e+06	4	830766
PNPH_MOUSE	Purine nucleoside phosphorylase	Pnp	32277	19	52.25	19	4	529176	4	1.0644e+06	4	763513	4	1.45732e+06	4	506098
LERL1_MOUSE	Leptin receptor overlapping transcript-like 1	Leprotl1	14414	1	9.92	1					2	567870	1	1.18982e+06	4	2.55633e+06
PRPS1_MOUSE	Ribose-phosphate pyrophosphokinase 1	Prps1	34834	22	70.13	10	1	148303	1	34667.8	1	25762.2	4	1.32896e+06	4	2.77046e+06
UCHL3_MOUSE	Ubiquitin carboxyl-terminal hydrolase isozyme L3	Uchl3	26152	13	68.7	13	4	291669	4	508964	4	724936	4	923509	4	1.85332e+06
RAP2A_MOUSE	Ras-related protein Rap-2a	Rap2a	20642	20	77.05	10	4	965227	4	703703	4	1.20553e+06	4	610570	4	811401
LKHA4_MOUSE	Leukotriene A-4 hydrolase	Lta4h	69051	32	54.83	32	4	519110	4	956483	4	633849	4	1.14251e+06	4	1.03697e+06
RS23_MOUSE	40S ribosomal protein S23	Rps23	15808	4	35.66	4	4	824736	4	821418	4	776627	3	831027	2	1.0262e+06
A0A2I3BQP6_MOUSE	Calcium/calmodulin-dependent protein kinase type II subunit gamma	Camk2g	63240	26	51.33	12	4	750480	4	1.3177e+06	4	1.03183e+06	4	573782	4	605783
D1FNM8_MOUSE	Calcium-transporting ATPase	Atp2b4	128548	56	35.68	33	4	821144	4	481605	4	701832	4	865335	4	1.39935e+06
LRC57_MOUSE	Leucine-rich repeat-containing protein 57	Lrrc57	26760	11	48.12	11	4	1.15003e+06	4	529761	4	1.3599e+06	4	465602	4	756846
RSMB_MOUSE	Small nuclear ribonucleoprotein-associated protein B	Snrpb	23656	8	22.08	8	4	322623	4	541654	4	473467	4	1.2908e+06	4	1.63064e+06
PRS8_MOUSE	26S proteasome regulatory subunit 8	Psmc5	45626	24	56.16	24	4	618969	4	1.05347e+06	4	1.10948e+06	4	702894	4	768442
D39U1_MOUSE	Epimerase family protein SDR39U1	Sdr39u1	31458	13	41.98	13	4	491468	4	899662	4	731745	4	811991	4	1.30137e+06
CXG3_MOUSE	Gap junction gamma-3 protein	Gjc3	30293	9	37.55	9	4	1.79955e+06	3	381713	4	1.09626e+06	3	404387	1	545524
NEUA_MOUSE	N-acylneuraminate cytidylyltransferase	Cmas	48058	18	46.53	18	4	355973	4	655391	4	448176	4	1.22566e+06	4	1.53121e+06
ATAD3_MOUSE	ATPase family AAA domain-containing protein 3	Atad3	66742	26	39.93	26	4	958551	4	1.17707e+06	4	940379	4	231965	4	905687
SCAM3_MOUSE	Secretory carrier-associated membrane protein 3	Scamp3	38458	7	26.93	7	4	687923	4	936205	4	872061	4	985416	4	727176
RAB3B_MOUSE	Ras-related protein Rab-3B	Rab3b	24757	15	53.88	12	4	184068	4	268011	4	135465	4	752863	4	2.86729e+06
CMTD1_MOUSE	Catechol O-methyltransferase domain-containing protein 1	Comtd1	28961	12	56.87	12	4	627209	4	812306	4	292150	4	1.18103e+06	4	1.28989e+06
Q3U8Y7_MOUSE	AAA domain-containing protein	Psmc3	47338	28	51.06	28	4	683181	4	986573	4	528035	4	1.35429e+06	4	623187
CSN5_MOUSE	COP9 signalosome complex subunit 5	Cops5	37549	20	61.08	20	4	804509	4	1.03201e+06	4	743446	4	921643	4	666189
CPSF5_MOUSE	Cleavage and polyadenylation specificity factor subunit 5	Nudt21	26240	11	49.78	11	4	826763	4	1.16046e+06	4	557135	4	920743	4	697877
GBRB1_MOUSE	Gamma-aminobutyric acid receptor subunit beta-1	Gabrb1	54100	15	26.58	7	3	2.51972e+06	4	1.33953e+06	4	54897	2	132737	3	112398
MARE3_MOUSE	Microtubule-associated protein RP/EB family member 3	Mapre3	31966	25	66.19	2	4	396141	4	545350	4	484130	4	1.61377e+06	4	1.1094e+06
SGTA_MOUSE	Small glutamine-rich tetratricopeptide repeat-containing protein alpha	Sgta	34322	11	36.19	11	4	813433	4	1.17763e+06	4	764648	4	348110	4	1.04232e+06
NDUV3_MOUSE	NADH dehydrogenase [ubiquinone] flavoprotein 3, mitochondrial	Ndufv3	11813	3	36.54	2	3	920289	3	849344	1	1.36232e+06	3	408918	4	582148
PDC10_MOUSE	Programmed cell death protein 10	Pdcd10	24716	10	40.09	10	4	700981	4	827666	4	1.00456e+06	4	639165	2	932136
ATOX1_MOUSE	Copper transport protein ATOX1	Atox1	7338	3	47.06	3			2	279550	3	414325	4	3.09235e+06	1	317582
ATX10_MOUSE	Ataxin-10	Atxn10	53707	25	59.58	25	4	272432	4	327931	4	230575	4	1.82517e+06	4	1.4427e+06
E9QAQ5_MOUSE	Glycogen synthase kinase-3 beta	Gsk3b	47990	21	61.89	16	4	290588	4	803025	4	718872	4	641559	4	1.63662e+06
A2BFF9_MOUSE	Cytoplasmic dynein 1 intermediate chain 2	Dync1i2	71424	19	44.2	18	4	939718	4	754013	4	889775	4	849486	4	605532
TMM47_MOUSE	Transmembrane protein 47	Tmem47	19995	2	8.84	2	1	506348					1	1.29856e+06	4	2.2276e+06
NP1L4_MOUSE	Nucleosome assembly protein 1-like 4	Nap1l4	42679	16	53.6	14	4	576736	4	682002	4	560410	4	1.17996e+06	4	1.03209e+06
PHP14_MOUSE	14 kDa phosphohistidine phosphatase	Phpt1	13997	7	63.71	7	4	89145.9	4	120165	4	95100.5	4	2.0426e+06	4	1.68238e+06
ABI1_MOUSE	Abl interactor 1	Abi1	52288	16	31.39	13	4	592071	4	1.16191e+06	4	1.08173e+06	4	736918	4	454654
JAM3_MOUSE	Junctional adhesion molecule C	Jam3	34838	9	35.48	9	4	1.42947e+06	4	66289.7	4	700914	4	1.35669e+06	2	470066
DDX17_MOUSE	Probable ATP-dependent RNA helicase DDX17	Ddx17	72399	34	46.77	23	4	586281	4	680076	4	411650	4	939176	4	1.4032e+06
HAP1_MOUSE	Huntingtin-associated protein 1	Hap1	70116	25	41.56	25	4	192046	3	59768.9	1	151303	4	1.55682e+06	4	2.0566e+06
ARF5_MOUSE	ADP-ribosylation factor 5	Arf5	20530	21	78.89	11	4	705843	4	932936	4	913517	4	706496	4	753831
ANM1_MOUSE	Protein arginine N-methyltransferase 1	Prmt1	42436	19	50.67	16	4	501121	4	773430	4	954250	4	1.33086e+06	4	451346
PSMD6_MOUSE	26S proteasome non-ATPase regulatory subunit 6	Psmd6	45536	28	69.15	28	4	834182	4	951849	4	839257	4	748657	4	631014
A2AFG7_MOUSE	Neural cell adhesion molecule L1	L1cam	139822	29	33.04	29	4	680852	4	761796	4	838999	4	948345	4	773327
WDFY1_MOUSE	WD repeat and FYVE domain-containing protein 1	Wdfy1	46218	15	38.78	15	4	569264	4	770548	4	382561	4	674937	4	1.6014e+06
OCAD1_MOUSE	OCIA domain-containing protein 1	Ociad1	27610	14	59.51	14	4	927795	4	993131	4	675842	4	731545	4	666677
PLCB1_MOUSE	1-phosphatidylinositol 4,5-bisphosphate phosphodiesterase beta-1	Plcb1	138396	60	55.02	60	4	553368	4	1.55164e+06	4	959678	4	426140	4	492618
A0A0R4J117_MOUSE	Immunoglobulin superfamily member 8	Igsf8	65006	25	53.68	3	4	426739	4	294764	4	704916	1	130852	1	2.42291e+06
HNRL2_MOUSE	Heterogeneous nuclear ribonucleoprotein U-like protein 2	Hnrnpul2	84940	28	37.58	28	4	817133	4	1.08507e+06	4	723228	4	537098	4	813387
RS2_MOUSE	40S ribosomal protein S2	Rps2	31231	8	34.81	8	3	163901	4	1.02008e+06	4	1.33448e+06	4	1.01242e+06	4	444717
2A5E_MOUSE	Serine/threonine-protein phosphatase 2A 56 kDa regulatory subunit epsilon isoform	Ppp2r5e	54713	23	44.75	17	4	715085	4	783913	4	854252	4	927361	4	692437
CSKI1_MOUSE	Caskin-1	Caskin1	150495	46	42.98	46	4	582237	4	1.24798e+06	4	790225	4	709015	4	640211
DMXL2_MOUSE	DmX-like protein 2	Dmxl2	338209	117	43.87	116	4	649218	4	835224	4	1.1385e+06	4	578351	4	763366
V9GXM1_MOUSE	ADP-ribosylation factor GTPase-activating protein 1	Arfgap1	46540	25	70.28	25	4	623291	4	1.26615e+06	4	1.25837e+06	4	273342	4	520538
AP3D1_MOUSE	AP-3 complex subunit delta-1	Ap3d1	135081	52	46.46	46	4	475359	4	1.10017e+06	4	558165	4	827608	4	965133
PP1G_MOUSE	Serine/threonine-protein phosphatase PP1-gamma catalytic subunit	Ppp1cc	36984	21	55.73	2	4	1.08521e+06	2	982168	2	758367	4	570936	3	529490
SH3L2_MOUSE	SH3 domain-binding glutamic acid-rich-like protein 2	Sh3bgrl2	12255	5	56.07	5	4	693094	4	905846	4	680136	4	1.22348e+06	4	419091
ERGI1_MOUSE	Endoplasmic reticulum-Golgi intermediate compartment protein 1	Ergic1	32562	7	28.62	7	4	496790	4	670540	4	493128	4	526072	4	1.72712e+06
Q3U8W9_MOUSE	Uncharacterized protein	Hnrnpr	70878	26	38.13	21	4	493846	4	911325	4	635497	4	704036	4	1.16786e+06
CSN3_MOUSE	COP9 signalosome complex subunit 3	Cops3	47832	18	48.23	18	4	451356	4	598157	4	448460	4	1.2901e+06	4	1.12306e+06
KI21A_MOUSE	Kinesin-like protein KIF21A	Kif21a	186536	54	36.78	42	4	691182	4	508006	4	629586	4	1.08588e+06	4	989098
BTBDH_MOUSE	BTB/POZ domain-containing protein 17	Btbd17	52602	17	47.49	17	4	622917	4	892303	4	2.09991e+06	4	190059	1	95890.5
AR6P1_MOUSE	ADP-ribosylation factor-like protein 6-interacting protein 1	Arl6ip1	23437	2	11.82	2	3	863164			2	503870	3	2.5262e+06
PLD3_MOUSE	5'-3' exonuclease PLD3	Pld3	54389	6	17.83	6	4	888452	4	667432	4	586570	4	870188	4	878128
PP1A_MOUSE	Serine/threonine-protein phosphatase PP1-alpha catalytic subunit	Ppp1ca	37540	26	73.33	8	4	665413	4	644710	4	778554	4	717331	4	1.07535e+06
DHRS4_MOUSE	Dehydrogenase/reductase SDR family member 4	Dhrs4	29885	10	39.43	10	4	993221	4	1.24629e+06	4	571471	4	449585	3	614028
RAP2B_MOUSE	Ras-related protein Rap-2b	Rap2b	20504	16	77.05	7	4	649336	4	244082	4	830582	4	742759	4	1.40029e+06
GNAI3_MOUSE	Guanine nucleotide-binding protein G(i) subunit alpha	Gnai3	40538	22	65.54	12	4	447815	4	437115	4	703312	4	618762	4	1.65231e+06
H32_MOUSE	Histone H3.2	H3c2	15388	10	55.88	4	1	205759	4	352630	2	382988	4	2.81048e+06	2	104445
PIN1_MOUSE	Peptidyl-prolyl cis-trans isomerase NIMA-interacting 1	Pin1	18370	12	67.88	9	4	623555	4	615523	4	1.17433e+06	4	1.03353e+06	3	406018
PLCX3_MOUSE	PI-PLC X domain-containing protein 3	Plcxd3	36314	11	40.81	11	4	350829	4	590180	4	249887	4	1.64863e+06	4	1.00432e+06
LIN7A_MOUSE	Protein lin-7 homolog A	Lin7a	25993	17	50.21	10	4	188430	4	834519	4	485489	4	751684	4	1.57947e+06
CUL3_MOUSE	Cullin-3	Cul3	88948	40	47.14	40	4	541934	4	609277	4	805284	4	962276	4	919207
MP2K4_MOUSE	Dual specificity mitogen-activated protein kinase kinase 4	Map2k4	44114	18	53.4	18	4	718184	4	704941	4	828594	4	895083	4	686741
SPEE_MOUSE	Spermidine synthase	Srm	33995	15	49.34	15	4	604588	4	651293	4	717734	4	1.20401e+06	4	655807
EIF3F_MOUSE	Eukaryotic translation initiation factor 3 subunit F	Eif3f	37984	14	42.38	14	4	603730	4	720420	4	579740	4	1.0468e+06	4	872759
FPPS_MOUSE	Farnesyl pyrophosphate synthase	Fdps	40582	11	47.59	11	4	547970	4	733447	4	558359	4	1.30989e+06	4	672531
PTPRN_MOUSE	Receptor-type tyrosine-protein phosphatase-like N	Ptprn	106083	22	34.63	22	4	67091.4	4	37356.7	2	not quantified	4	1.11077e+06	4	2.59328e+06
AP1G1_MOUSE	AP-1 complex subunit gamma-1	Ap1g1	91350	29	34.55	29	4	659584	4	1.07841e+06	4	826504	4	694142	4	545094
GGT7_MOUSE	Glutathione hydrolase 7	Ggt7	70251	19	32.48	19	4	231006	4	469406	4	781853	4	141057	3	2.17946e+06
DP13A_MOUSE	DCC-interacting protein 13-alpha	Appl1	79328	21	38.76	21	4	715527	4	806737	4	671484	4	810818	4	790964
HOME1_MOUSE	Homer protein homolog 1	Homer1	41413	20	57.38	20	4	491502	4	1.04712e+06	4	1.58613e+06	3	180976	4	489644
STML2_MOUSE	Stomatin-like protein 2, mitochondrial	Stoml2	38385	20	62.32	20	4	784874	4	768077	4	638653	4	460614	4	1.14185e+06
TIF1B_MOUSE	Transcription intermediary factor 1-beta	Trim28	88847	24	37.05	24	4	232814	4	510871	4	242371	4	1.52025e+06	4	1.28748e+06
EXOG_MOUSE	Nuclease EXOG, mitochondrial	Exog	41384	13	42.39	13	4	741263	4	1.03356e+06	4	774169	4	382516	4	838485
CATB_MOUSE	Cathepsin B	Ctsb	37280	12	44.84	12	4	815506	4	754206	4	631833	4	1.09871e+06	4	469218
PFD1_MOUSE	Prefoldin subunit 1	Pfdn1	14255	3	22.95	3	2	402860	3	624948	4	424960	3	1.62674e+06	2	674202
ATP6_MOUSE	ATP synthase subunit a	Mtatp6	25096	1	4.42	1			1	3.75249e+06
MTFP1_MOUSE	Mitochondrial fission process protein 1	Mtfp1	18314	6	34.34	6	4	1.13471e+06	4	654773	4	581249	3	668558	2	701089
RPGP1_MOUSE	Rap1 GTPase-activating protein 1	Rap1gap	73433	23	50.53	22	4	677745	4	1.05762e+06	4	1.16447e+06	4	575874	4	262376
VMA21_MOUSE	Vacuolar ATPase assembly integral membrane protein Vma21	Vma21	11365	3	24.75	3	4	833620	4	466595	3	393658	4	800240	2	1.22413e+06
PRP19_MOUSE	Pre-mRNA-processing factor 19	Prpf19	55239	16	46.63	16	4	471044	4	920780	4	585366	4	656996	4	1.08079e+06
SND1_MOUSE	Staphylococcal nuclease domain-containing protein 1	Snd1	102088	41	58.13	41	4	458843	4	520152	4	542333	4	820035	4	1.36186e+06
XPO2_MOUSE	Exportin-2	Cse1l	110455	38	49.23	38	4	468155	4	619525	4	558818	4	1.04423e+06	4	1.0112e+06
DNJB4_MOUSE	DnaJ homolog subfamily B member 4	Dnajb4	37782	11	38.28	10	3	199167	4	172069	3	172893	4	113429	3	3.04437e+06
DLG2_MOUSE	Disks large homolog 2	Dlg2	94880	45	48.47	38	4	498797	4	1.34099e+06	4	768635	4	470322	4	621720
INO1_MOUSE	Inositol-3-phosphate synthase 1	Isyna1	60932	12	27.47	12	3	101809	4	340521	4	78795.5	4	2.21053e+06	4	966171
A0A0G2JGS4_MOUSE	Calcium/calmodulin-dependent protein kinase type II subunit delta	Camk2d	60003	31	56.66	14	4	694563	4	965018	4	647079	4	364985	4	1.02448e+06
ACOT9_MOUSE	Acyl-coenzyme A thioesterase 9, mitochondrial	Acot9	50560	26	41.91	26	4	549867	4	750358	4	419216	4	605349	4	1.33747e+06
TMX1_MOUSE	Thioredoxin-related transmembrane protein 1	Tmx1	31396	5	26.26	5	4	996238	4	1.00824e+06	3	600283	3	543622	3	505940
CLCA_MOUSE	Clathrin light chain A	Clta	25604	8	25.11	1							1	1.38446e+06	2	2.26568e+06
APMAP_MOUSE	Adipocyte plasma membrane-associated protein	Apmap	46434	21	57.59	21	4	837724	4	790948	4	807479	4	510255	4	698722
HP1B3_MOUSE	Heterochromatin protein 1-binding protein 3	Hp1bp3	60867	21	38.09	13	4	63696.6	4	342289	4	102846	4	541817	3	2.59414e+06
KCD16_MOUSE	BTB/POZ domain-containing protein KCTD16	Kctd16	48972	13	30.68	12	4	335368	4	2.09556e+06	4	661565	1	113847	3	437043
EMC2_MOUSE	ER membrane protein complex subunit 2	Emc2	34935	7	27.61	7	4	719181	3	633588	4	301692	4	865579	4	1.11977e+06
RUVB1_MOUSE	RuvB-like 1	Ruvbl1	50214	16	44.3	16	4	646964	4	636855	4	617432	4	768782	4	958823
PDE1B_MOUSE	Calcium/calmodulin-dependent 3',5'-cyclic nucleotide phosphodiesterase 1B	Pde1b	61226	24	51.03	22	4	484267	4	1.39135e+06	4	651968	4	426995	4	649251
GBG4_MOUSE	Guanine nucleotide-binding protein G(I)/G(S)/G(O) subunit gamma-4	Gng4	8405	2	44	2	4	198956	4	194476	1	107780	4	2.40181e+06	2	694430
ECHD1_MOUSE	Ethylmalonyl-CoA decarboxylase	Echdc1	35467	12	45.03	12	3	629057	4	925894	4	242171	4	1.13913e+06	3	641866
PDK3_MOUSE	[Pyruvate dehydrogenase (acetyl-transferring)] kinase isozyme 3, mitochondrial	Pdk3	47923	20	56.39	18	4	1.33371e+06	4	929655	4	907156	4	189585	4	210431
Q8CAD1_MOUSE	Ras-binding protein DA-Raf	Araf	20885	8	40.32	8	4	548277	4	640133	4	372117	4	582195	4	1.42289e+06
DC1L2_MOUSE	Cytoplasmic dynein 1 light intermediate chain 2	Dync1li2	54218	23	61.99	22	4	1.32218e+06	4	634837	4	974998	4	292778	4	336746
ADDA_MOUSE	Alpha-adducin	Add1	80647	45	61.36	2	1	595523	2	890508	3	748730	4	809777	4	514136
CRIP2_MOUSE	Cysteine-rich protein 2	Crip2	22727	4	33.65	4	4	146995	4	289684	4	1.09315e+06	4	1.38541e+06	4	633885
LAMP1_MOUSE	Lysosome-associated membrane glycoprotein 1	Lamp1	43865	6	13.3	6	4	249423	3	355220	3	168620	4	1.46375e+06	4	1.3017e+06
SCMC2_MOUSE	Calcium-binding mitochondrial carrier protein SCaMC-2	Slc25a25	52621	24	55.86	24	4	689304	4	649427	4	395943	4	583495	4	1.21601e+06
COPZ1_MOUSE	Coatomer subunit zeta-1	Copz1	20198	7	44.07	7	3	380878	4	906472	4	712823	4	882223	4	645761
PRS6B_MOUSE	26S proteasome regulatory subunit 6B	Psmc4	47408	22	60.53	22	4	517855	4	756497	4	618119	4	986643	4	648732
LEGL_MOUSE	Galectin-related protein	Lgalsl	18956	6	50	6	4	403715	4	981058	4	524681	4	958371	3	659189
LFG2_MOUSE	Protein lifeguard 2	Faim2	35258	2	7.26	2	4	556508	4	355412	3	452588	1	1.13045e+06	3	1.01836e+06
OPA3_MOUSE	Optic atrophy 3 protein homolog	Opa3	20110	4	29.61	4	3	747753	3	776767	3	764449	4	543915	4	679880
AP1M1_MOUSE	AP-1 complex subunit mu-1	Ap1m1	48543	18	51.77	18	4	578895	4	783176	4	762680	4	658797	4	726222
P5CR3_MOUSE	Pyrroline-5-carboxylate reductase 3	Pycr3	28721	4	21.53	4	4	396961	4	1.26166e+06	4	869117	4	609230	4	370613
AFG32_MOUSE	AFG3-like protein 2	Afg3l2	89519	34	51.75	33	4	702113	4	835515	4	668113	4	462645	4	830869
COXM1_MOUSE	COX assembly mitochondrial protein homolog	Cmc1	12553	1	9.43	1	1	1.14086e+06	2	977753	1	869003			2	500305
MCCA_MOUSE	Methylcrotonoyl-CoA carboxylase subunit alpha, mitochondrial	Mccc1	79344	33	49.09	33	4	550698	4	664885	4	583300	4	583943	4	1.10296e+06
TRA2B_MOUSE	Transformer-2 protein homolog beta	Tra2b	33666	9	28.12	9	4	289791	4	397153	4	221256	4	456928	4	2.09709e+06
ANXA3_MOUSE	Annexin A3	Anxa3	36384	19	59.75	19	4	942125	4	589356	4	458884	4	715259	4	741535
RAB8A_MOUSE	Ras-related protein Rab-8A	Rab8a	23668	12	42.51	3	4	890224	4	674130	4	542835	4	616057	4	721211
SSRD_MOUSE	Translocon-associated protein subunit delta	Ssr4	18937	5	25.58	5	4	849446	4	231240	4	359316	4	764829	4	1.2387e+06
HNRDL_MOUSE	Heterogeneous nuclear ribonucleoprotein D-like	Hnrnpdl	33559	13	42.19	12	4	541283	4	677185	4	813517	4	500341	4	907088
UB2V1_MOUSE	Ubiquitin-conjugating enzyme E2 variant 1	Ube2v1	16355	10	57.82	3	2	686305	4	301586	3	1.2353e+06	3	728901	4	480806
PSMD1_MOUSE	26S proteasome non-ATPase regulatory subunit 1	Psmd1	105730	44	48.9	44	4	653956	4	723767	4	527301	4	906938	4	614804
GSK3A_MOUSE	Glycogen synthase kinase-3 alpha	Gsk3a	51661	16	45.51	11	4	434994	4	749476	4	424877	4	584426	4	1.22842e+06
RER1_MOUSE	Protein RER1	Rer1	22988	4	29.59	4	1	992424	2	199962	2	188280	3	643804	4	1.39574e+06
ACADV_MOUSE	Very long-chain specific acyl-CoA dehydrogenase, mitochondrial	Acadvl	70875	25	49.7	25	4	602821	4	524588	4	455558	4	524908	4	1.30681e+06
DHRS1_MOUSE	Dehydrogenase/reductase SDR family member 1	Dhrs1	34005	17	61.34	17	4	558262	4	539940	4	480377	4	681695	4	1.15439e+06
PPM1F_MOUSE	Protein phosphatase 1F	Ppm1f	49611	14	39.38	14	4	513577	4	567194	4	480038	4	1.28876e+06	4	557560
PI51C_MOUSE	Phosphatidylinositol 4-phosphate 5-kinase type-1 gamma	Pip5k1c	72408	30	48.56	27	4	465843	4	717391	4	1.00824e+06	4	570681	4	614721
RL28_MOUSE	60S ribosomal protein L28	Rpl28	15733	4	21.17	4	1	183918	3	178986	2	385930	4	1.48594e+06	4	1.12827e+06
NTF2_MOUSE	Nuclear transport factor 2	Nutf2	14478	6	51.18	6	3	459897	3	804189	2	455389	3	542695	1	1.10038e+06
RGS6_MOUSE	Regulator of G-protein signaling 6	Rgs6	54531	22	55.51	20	4	849788	4	1.02297e+06	4	1.3159e+06	3	53026.7	3	114727
GCST_MOUSE	Aminomethyltransferase, mitochondrial	Amt	44009	10	32.01	10	2	1.26252e+06	3	1.5223e+06	2	65615.9	4	215001	4	290183
S23A2_MOUSE	Solute carrier family 23 member 2	Slc23a2	70049	6	11.73	6	3	1.00341e+06	4	803128	4	1.27133e+06	4	62356.6	3	213643
H13_MOUSE	Histone H1.3	H1-3	22100	12	38.46	2	3	454027	1	623148	3	398062	2	1.05388e+06	2	816007
GPX1_MOUSE	Glutathione peroxidase 1	Gpx1	22329	13	65.67	13	4	386484	4	684874	4	425564	4	1.06769e+06	4	777762
RL18A_MOUSE	60S ribosomal protein L18a	Rpl18a	20732	6	27.27	6	4	261208	4	523083	4	484117	4	940614	4	1.13033e+06
FAAA_MOUSE	Fumarylacetoacetase	Fah	46176	16	57.52	16	4	845927	4	283015	4	717842	4	1.17431e+06	4	315043
RAP1B_MOUSE	Ras-related protein Rap-1b	Rap1b	20825	18	83.15	6	4	493873	4	560673	4	565112	4	709640	4	995106
CYGB_MOUSE	Cytoglobin	Cygb	21466	7	42.11	7	4	724863	4	615195	4	490719	4	900807	4	590957
SCN1B_MOUSE	Sodium channel subunit beta-1	Scn1b	24650	4	16.06	4	4	806932	4	502185	4	885826	4	295212	3	827131
E9Q7C9_MOUSE	Kinesin light chain	Klc1	63734	31	46.61	21	4	716338	4	671897	4	696221	4	541777	4	684219
D3YWT1_MOUSE	Heterogeneous nuclear ribonucleoprotein H3	Hnrnph3	35182	9	35.35	8	4	487403	4	788285	4	365577	4	378079	4	1.27668e+06
LPPRC_MOUSE	Leucine-rich PPR motif-containing protein, mitochondrial	Lrpprc	156615	78	57.83	78	4	769668	4	722995	4	641496	4	458376	4	695275
NUDC_MOUSE	Nuclear migration protein nudC	Nudc	38358	11	32.23	11	1	274667	4	727198	3	380043	4	1.35181e+06	4	551576
SPRL1_MOUSE	SPARC-like protein 1	Sparcl1	72287	15	36.77	15	4	1.04925e+06	4	662336	4	806955	4	380284	4	386283
SYN3_MOUSE	Synapsin-3	Syn3	63315	24	44.91	22	4	583365	4	1.23186e+06	4	478500	4	602006	4	381522
GBG2_MOUSE	Guanine nucleotide-binding protein G(I)/G(S)/G(O) subunit gamma-2	Gng2	7850	4	78.87	4	4	487611	3	361722	4	437490	3	1.05079e+06	4	939006
BLMH_MOUSE	Bleomycin hydrolase	Blmh	52511	23	56.04	23	4	461431	4	650781	4	876330	4	878332	4	405550
VISL1_MOUSE	Visinin-like protein 1	Vsnl1	22142	34	85.86	4	4	1.03921e+06	4	926197	4	646175	4	371042	3	288425
PSMD8_MOUSE	26S proteasome non-ATPase regulatory subunit 8	Psmd8	39930	11	37.11	11	4	870762	4	690544	4	670768	4	610664	4	422635
A0A1W2P882_MOUSE	Plasma membrane calcium-transporting ATPase 1 (Fragment)	Atp2b1	31277	11	50.18	4	4	480905	4	619563	4	1.67276e+06	2	190164	1	295367
INPP_MOUSE	Inositol polyphosphate 1-phosphatase	Inpp1	43346	11	36.62	11	4	286746	4	868738	4	507317	4	1.02805e+06	4	554227
S7A14_MOUSE	Probable cationic amino acid transporter	Slc7a14	83984	11	16.08	11	4	349929	4	346979	4	369889	4	697940	4	1.47178e+06
PDIA4_MOUSE	Protein disulfide-isomerase A4	Pdia4	71982	30	43.89	30	4	450839	4	567062	4	492827	4	548824	4	1.17488e+06
ACDSB_MOUSE	Short/branched chain specific acyl-CoA dehydrogenase, mitochondrial	Acadsb	47874	15	35.65	13	4	594738	4	895619	4	537127	4	527135	4	678790
ST4A1_MOUSE	Sulfotransferase 4A1	Sult4a1	33054	18	55.99	18	4	564851	4	866172	4	1.05059e+06	4	399492	4	348730
NCAN_MOUSE	Neurocan core protein	Ncan	137200	23	20.11	23	4	761769	4	624516	4	570075	4	442879	4	823156
MCTS1_MOUSE	Malignant T-cell-amplified sequence 1	Mcts1	20555	9	58.56	9	4	497997	4	397838	4	556528	4	1.19338e+06	4	574613
PI42A_MOUSE	Phosphatidylinositol 5-phosphate 4-kinase type-2 alpha	Pip4k2a	46152	17	40.74	13	4	955326	4	500471	4	839053	4	448654	3	453316
GLRX1_MOUSE	Glutaredoxin-1	Glrx	11871	4	19.63	4	3	514421	4	420044	4	618521	3	955480	4	687125
MAOM_MOUSE	NAD-dependent malic enzyme, mitochondrial	Me2	65799	26	64.52	26	4	358544	4	490418	4	340709	4	855015	4	1.14614e+06
Q8R2K3_MOUSE	Single-stranded DNA binding protein 1	Ssbp1	17157	8	47.3	8	4	128335	4	615333	2	182786	4	623401	4	1.63675e+06
CNIH4_MOUSE	Protein cornichon homolog 4	Cnih4	16089	3	14.39	3	4	1.12573e+06	2	693564	1	401411	1	not quantified	3	965361
MCAT_MOUSE	Mitochondrial carnitine/acylcarnitine carrier protein	Slc25a20	33027	11	31.56	11	4	277684	4	1.31083e+06	4	1.13588e+06	3	324503	3	133951
SEPT5_MOUSE	Septin-5	Septin5	42748	38	74.53	3	4	424020	4	371527	4	777114	4	213465	1	1.37495e+06
AL1B1_MOUSE	Aldehyde dehydrogenase X, mitochondrial	Aldh1b1	57553	18	40.66	17	4	855978	4	542927	4	832964	3	464755	4	459551
A0A0J9YUN4_MOUSE	Dynamin-1	Dnm1	97295	113	79.75	7	4	525815	4	738630	4	1.10387e+06	4	576448	4	207825
TTHY_MOUSE	Transthyretin	Ttr	15776	4	39.46	4	1	2.35766e+06			1	259577	4	531020
MGST1_MOUSE	Microsomal glutathione S-transferase 1	Mgst1	17552	5	43.23	5	2	123876	2	125502	3	63515.1	4	953854	4	1.8786e+06
Q9Z190_MOUSE	Prn-P		1973	2	38.89	2	1	2.99872e+06			1	145384
ARM10_MOUSE	Armadillo repeat-containing protein 10	Armc10	33311	10	50.65	10	4	281639	4	472982	4	487191	4	1.02213e+06	4	879706
AP1S1_MOUSE	AP-1 complex subunit sigma-1A	Ap1s1	18733	7	37.97	6	4	383128	4	211367	4	428360	4	1.41409e+06	4	706200
ATLA1_MOUSE	Atlastin-1	Atl1	63377	33	54.84	31	4	635944	4	641214	4	635252	4	760276	4	462697
CT027_MOUSE	UPF0687 protein C20orf27 homolog		19476	4	36.21	4	3	192886	2	253827	3	230318	3	554446	4	1.90197e+06
MCCB_MOUSE	Methylcrotonoyl-CoA carboxylase beta chain, mitochondrial	Mccc2	61379	25	53.82	25	4	545959	4	667598	4	513498	4	609634	4	792709
EPN1_MOUSE	Epsin-1	Epn1	60212	14	27.3	12	4	343061	4	903226	4	744731	4	654036	4	480036
G3BP2_MOUSE	Ras GTPase-activating protein-binding protein 2	G3bp2	54088	16	36.31	14	4	337799	4	505968	4	497753	4	696259	4	1.07816e+06
A0A0U1RPX4_MOUSE	Mitogen-activated protein kinase (Fragment)	Mapk3	38114	27	81.49	1	4	612335	4	392567	3	338194	1	943810	2	827274
DDX1_MOUSE	ATP-dependent RNA helicase DDX1	Ddx1	82500	31	46.49	31	4	365328	4	684447	4	495260	4	852182	4	707051
SH3L1_MOUSE	SH3 domain-binding glutamic acid-rich-like protein	Sh3bgrl	12811	7	84.21	7			4	626782	3	220924	4	1.91483e+06	2	321907
MK03_MOUSE	Mitogen-activated protein kinase 3	Mapk3	43066	30	79.47	4	1	747258	4	361068	2	663949	4	838927	3	472206
CBR4_MOUSE	Carbonyl reductase family member 4	Cbr4	25415	8	31.36	8	4	334638	4	807487	3	396244	4	520238	4	1.02433e+06
TIM44_MOUSE	Mitochondrial import inner membrane translocase subunit TIM44	Timm44	51091	19	39.38	19	4	600597	4	758744	4	558561	4	270251	4	893531
THIKA_MOUSE	3-ketoacyl-CoA thiolase A, peroxisomal	Acaa1a	43953	18	52.59	18	4	404480	4	645710	4	412063	4	586537	4	1.01928e+06
PHS_MOUSE	Pterin-4-alpha-carbinolamine dehydratase	Pcbd1	11986	4	45.19	4	2	323371	2	246733			4	1.60608e+06	1	889703
KIF5C_MOUSE	Kinesin heavy chain isoform 5C	Kif5c	109275	55	59.94	39	4	528269	4	790523	4	770221	4	354649	4	616963
CAD13_MOUSE	Cadherin-13	Cdh13	78186	9	18.91	9	4	274101	4	367544	4	145024	4	1.22746e+06	4	1.04022e+06
KT3K_MOUSE	Ketosamine-3-kinase	Fn3krp	34468	11	32.69	11	4	765179	4	799315	4	714732	3	282184	3	491436
E9PY16_MOUSE	ArfGAP with dual PH domains 1	Adap1	43370	18	45.72	18	4	569466	4	498120	4	1.33907e+06	4	432476	4	211123
TM14C_MOUSE	Transmembrane protein 14C	Tmem14c	11642	3	50	3	4	877057	4	662346	4	582852			3	926769
MLC1_MOUSE	Membrane protein MLC1	Mlc1	41596	6	18.85	6	4	700430	4	612723	4	191435	4	411740	4	1.12747e+06
CSK22_MOUSE	Casein kinase II subunit alpha'	Csnk2a2	41215	16	49.71	16	4	518676	4	628176	4	692827	4	412878	4	789818
OPALI_MOUSE	Opalin	Opalin	15833	2	23.08	2	4	1.12922e+06	2	524885	4	821056	4	565220
GARS_MOUSE	Glycine--tRNA ligase	Gars1	81878	30	43.62	30	4	396006	4	770470	4	495356	4	630775	4	747456
PNPO_MOUSE	Pyridoxine-5'-phosphate oxidase	Pnpo	30114	7	30.65	7	2	411695	3	461441	2	840618	4	715685	1	604018
TMED9_MOUSE	Transmembrane emp24 domain-containing protein 9	Tmed9	27127	9	32.34	7	4	760225	4	958348	4	551132	4	553244	2	206244
D3YZZ5_MOUSE	Transmembrane p24-trafficking protein 7	Tmed7	25201	6	37.95	6	4	870211	4	459525	4	676142	4	561740	2	457142
RL32_MOUSE	60S ribosomal protein L32	Rpl32	15860	3	21.48	3			4	444424	2	769472	4	1.81038e+06
PURA2_MOUSE	Adenylosuccinate synthetase isozyme 2	Adss2	50021	17	43.2	16	4	530373	4	638979	4	824833	4	588465	4	439912
HMGCL_MOUSE	Hydroxymethylglutaryl-CoA lyase, mitochondrial	Hmgcl	34239	16	51.69	16	4	522104	4	1.32674e+06	4	523671	4	228494	4	418037
Q9D4I9_MOUSE	Ras-related protein Rab-23	Rab23	26777	8	39.66	8	4	321816	4	596505	4	418416	4	373506	4	1.29343e+06
PITH1_MOUSE	PITH domain-containing protein 1	Pithd1	24192	9	43.13	9	4	415670	4	562596	4	439975	4	963481	4	621525
SYFB_MOUSE	Phenylalanine--tRNA ligase beta subunit	Farsb	65697	19	38.37	19	4	331514	4	452222	4	620816	4	836591	4	761519
MFF_MOUSE	Mitochondrial fission factor	Mff	32931	17	64.6	14	4	533194	4	855989	4	607768	3	477095	4	528063
GBRA1_MOUSE	Gamma-aminobutyric acid receptor subunit alpha-1	Gabra1	51754	10	17.8	8	4	1.12303e+06	4	693423	4	809926	4	139646	4	225235
SET_MOUSE	Protein SET	Set	33378	5	25.26	5	2	95882.8	4	429292	2	277243	3	1.71858e+06	4	468832
ABHGA_MOUSE	Phosphatidylserine lipase ABHD16A	Abhd16a	63086	20	37.63	20	4	724452	4	688579	4	646029	4	340725	4	589618
FIBG_MOUSE	Fibrinogen gamma chain	Fgg	49391	17	42.43	17	4	301197	4	191694	1	21186.9	4	2.32674e+06	4	147489
SIR2_MOUSE	NAD-dependent protein deacetylase sirtuin-2	Sirt2	43256	68	82.26	3	4	686444	4	272133	4	596435	4	1.13258e+06	2	300095
SMD2_MOUSE	Small nuclear ribonucleoprotein Sm D2	Snrpd2	13527	7	49.15	7	4	363374	4	403770	4	297065	4	1.05601e+06	4	864338
RASM_MOUSE	Ras-related protein M-Ras	Mras	23901	10	63.46	10	4	600490	4	1.14976e+06	4	757317	4	134523	4	339010
PSPC1_MOUSE	Paraspeckle component 1	Pspc1	58758	10	22.37	10	4	505714	4	801615	4	588205	4	613293	4	470629
PSIP1_MOUSE	PC4 and SFRS1-interacting protein	Psip1	59697	17	32.95	16	4	352193	4	975721	4	298304	4	857952	4	494726
F136A_MOUSE	Protein FAM136A	Fam136a	15674	4	30.43	4	2	582614	4	490607	3	92422.8	4	993388	3	809821
A0A0G2JFU1_MOUSE	T cell receptor alpha joining 35 (Fragment)	Traj35	2205	1	72.73	1			1	2.96589e+06
CYB5_MOUSE	Cytochrome b5	Cyb5a	15241	6	42.54	6	2	717379	2	108283	2	405103	3	871118	4	862865
VPS45_MOUSE	Vacuolar protein sorting-associated protein 45	Vps45	65053	27	43.51	27	4	418736	4	929718	4	403498	4	454620	4	744313
E9PVG8_MOUSE	RIKEN cDNA 9530053A07 gene	9530053A07Rik	280232	1	0.35	1									1	2.94775e+06
NECA2_MOUSE	N-terminal EF-hand calcium-binding protein 2	Necab2	43441	14	42.16	14	4	607849	4	1.31295e+06	4	304100	4	442127	4	276099
QOR_MOUSE	Quinone oxidoreductase	Cryz	35269	12	52.27	12	4	201427	4	908093	4	351474	4	639585	3	834907
ISOC1_MOUSE	Isochorismatase domain-containing protein 1	Isoc1	32033	13	48.15	13	4	534977	4	559388	4	228828	4	1.22252e+06	4	384478
HINT3_MOUSE	Histidine triad nucleotide-binding protein 3	Hint3	18788	6	56.36	6	4	1.08531e+06	4	820785	4	533139	4	481743
CHMP6_MOUSE	Charged multivesicular body protein 6	Chmp6	23416	4	19.5	4	4	729727	4	557491	3	486801	4	535740	4	606725
Q3U4M7_MOUSE	Uncharacterized protein	Tpp2	138396	43	41.07	43	4	397392	4	637323	4	785904	4	557687	4	524518
H15_MOUSE	Histone H1.5	H1-5	22576	8	34.98	6	3	248635	4	474120	3	199397	4	1.47927e+06	2	496266
HIG1A_MOUSE	HIG1 domain family member 1A, mitochondrial	Higd1a	10425	2	42.11	2	3	1.00599e+06	4	470321	2	694261			2	721849
DHSD_MOUSE	Succinate dehydrogenase [ubiquinone] cytochrome b small subunit, mitochondrial	Sdhd	17014	6	27.67	6	3	1.18482e+06	3	466006	3	121770	4	92315.2	3	1.02636e+06
NIF3L_MOUSE	NIF3-like protein 1	Nif3l1	41746	15	39.63	15	4	188440	4	695986	4	746865	4	812839	4	439759
SNX4_MOUSE	Sorting nexin-4	Snx4	51778	23	49.11	23	4	318379	4	214693	4	360305	4	967152	4	1.01321e+06
TBCB_MOUSE	Tubulin-folding cofactor B	Tbcb	27386	13	62.3	13	4	230735	4	614379	4	679068	4	932368	4	411190
PI42B_MOUSE	Phosphatidylinositol 5-phosphate 4-kinase type-2 beta	Pip4k2b	47319	19	43.75	15	4	484446	4	863492	4	772440	4	266630	4	461378
LAP2B_MOUSE	Lamina-associated polypeptide 2, isoforms beta/delta/epsilon/gamma	Tmpo	50373	13	40.49	13	4	243639	4	533446	4	152829	4	687959	4	1.22983e+06
CKAP4_MOUSE	Cytoskeleton-associated protein 4	Ckap4	63692	25	48.17	25	4	670849	4	557598	4	1.08596e+06	4	129970	4	402940
GDE1_MOUSE	Glycerophosphodiester phosphodiesterase 1	Gde1	37629	7	25.38	7	4	852097	4	939136	4	922308	1	not quantified	3	123600
BLVRB_MOUSE	Flavin reductase (NADPH)	Blvrb	22197	8	59.22	8			4	254572	3	279683	4	1.52675e+06	2	775237
VINC_MOUSE	Vinculin	Vcl	116717	57	52.91	57	4	426224	4	542698	4	405971	4	1.11059e+06	4	346684
Q792Z1_MOUSE	Trypsin 10	Try10	26221	3	8.13	3	2	338338	3	478190	1	627241			3	1.38627e+06
FKBP8_MOUSE	Peptidyl-prolyl cis-trans isomerase FKBP8	Fkbp8	43529	13	45.52	13	4	569028	4	501752	4	492663	4	754641	4	509795
PI4KA_MOUSE	Phosphatidylinositol 4-kinase alpha	Pi4ka	237042	78	45.23	78	4	499508	4	660512	4	919867	4	308099	4	432454
E9QAS7_MOUSE	Inositol polyphosphate-5-phosphatase A	Inpp5a	48812	14	35.31	14	4	579135	4	625038	4	979096	4	209701	4	426855
Q7TNL5_MOUSE	Serine/threonine-protein phosphatase 2A 56 kDa regulatory subunit	Ppp2r5d	69123	31	48.91	25	4	197716	4	538497	4	1.25522e+06	4	416085	4	410237
STXB5_MOUSE	Syntaxin-binding protein 5	Stxbp5	127651	23	26.91	23	4	588361	4	571023	4	684672	4	428093	4	544698
VTA1_MOUSE	Vacuolar protein sorting-associated protein VTA1 homolog	Vta1	33913	7	33.33	7	4	420579	4	501000	4	555118	4	949239	4	389811
ILF3_MOUSE	Interleukin enhancer-binding factor 3	Ilf3	96021	28	40.42	25	4	252707	4	430655	4	141552	4	572841	4	1.41545e+06
KCNA2_MOUSE	Potassium voltage-gated channel subfamily A member 2	Kcna2	56701	13	29.86	6	4	1.06469e+06	4	649973	4	703764	4	194011	4	194974
RUVB2_MOUSE	RuvB-like 2	Ruvbl2	51113	22	43.41	22	4	461502	4	274389	4	142621	4	1.24971e+06	4	675259
B2RY68_MOUSE	BAI1-associated protein 3	Baiap3	129085	31	33.74	31	4	59161.9	4	44510.3	3	1751.24	4	1.18651e+06	4	1.50966e+06
TMM33_MOUSE	Transmembrane protein 33	Tmem33	28031	7	25.51	7	4	1.00908e+06	4	525086	3	511701	4	282617	1	469400
WASF1_MOUSE	Wiskott-Aldrich syndrome protein family member 1	Wasf1	61509	15	35.42	13	4	400055	4	547393	4	1.25161e+06	4	209523	4	388458
TM35A_MOUSE	Transmembrane protein 35A	Tmem35a	18505	3	14.37	3	4	577206	3	445640	3	303721	2	515032	3	940497
F8WHQ1_MOUSE	Tumor protein D52	Tpd52	26927	10	42.51	10	3	134443	4	713537	4	990496	4	485831	3	452882
HTRA2_MOUSE	Serine protease HTRA2, mitochondrial	Htra2	49348	14	34.72	14	4	605518	4	721458	4	521334	4	566348	4	360972
PFD2_MOUSE	Prefoldin subunit 2	Pfdn2	16534	3	26.62	3	2	279459	2	303195	1	228653	4	1.16262e+06	4	800437
ABI2_MOUSE	Abl interactor 2	Abi2	49387	12	28.03	9	4	321674	4	771522	4	1.23046e+06	2	147392	4	298150
SNX5_MOUSE	Sorting nexin-5	Snx5	46797	18	43.56	18	4	636455	4	784617	4	473121	4	583528	4	287137
MFR1L_MOUSE	Mitochondrial fission regulator 1-like	Mtfr1l	31726	8	39.45	8	4	580120	4	957141	4	692130	4	225521	4	299239
METK2_MOUSE	S-adenosylmethionine synthase isoform type-2	Mat2a	43689	11	27.34	11	4	539633	3	558672	4	810756	4	432774	4	412187
AMRP_MOUSE	Alpha-2-macroglobulin receptor-associated protein	Lrpap1	42215	10	26.67	10	4	336794	4	291478	4	175183	4	730418	4	1.21233e+06
EIF3L_MOUSE	Eukaryotic translation initiation factor 3 subunit L	Eif3l	66613	17	39.54	17	4	368080	4	530037	4	488339	4	704834	4	651994
GIT1_MOUSE	ARF GTPase-activating protein GIT1	Git1	85300	28	52.86	28	4	422190	4	659998	4	778717	4	442297	4	439525
NRX3A_MOUSE	Neurexin-3	Nrxn3	173428	50	30.62	44	4	336454	4	676649	4	813970	4	360576	4	550499
DJC11_MOUSE	DnaJ homolog subfamily C member 11	Dnajc11	63233	20	37.39	20	4	451161	4	888381	4	656571	4	376883	4	364898
C1TC_MOUSE	C-1-tetrahydrofolate synthase, cytoplasmic	Mthfd1	101200	33	43.85	32	4	356077	4	541960	4	421805	4	960336	4	455533
LYAG_MOUSE	Lysosomal alpha-glucosidase	Gaa	106248	33	37.04	33	4	126362	4	253235	4	52261	4	1.33511e+06	4	968264
TIM22_MOUSE	Mitochondrial import inner membrane translocase subunit Tim22	Timm22	20114	4	31.44	4	4	565405	4	567309	4	312792	4	567765	3	721746
RTRAF_MOUSE	RNA transcription, translation and transport factor protein	RTRAF	28152	12	50.82	12	4	622018	4	539739	4	311550	4	761717	4	496539
SYNPR_MOUSE	Synaptoporin	Synpr	29228	6	14.34	6	1	302192	4	1.21982e+06	2	163114	2	358190	4	684680
CIRBP_MOUSE	Cold-inducible RNA-binding protein	Cirbp	18607	7	41.86	7	4	280139	3	444569	1	240495	4	445582	4	1.29883e+06
F6QC68_MOUSE	Ras-related protein Ral-B (Fragment)	Ralb	16146	8	44.76	6	4	565944	4	618689	4	588498	3	498339	2	433984
IPO5_MOUSE	Importin-5	Ipo5	123591	51	56.34	50	4	288742	4	451758	4	362372	4	999419	4	600001
KGUA_MOUSE	Guanylate kinase	Guk1	21918	11	69.19	11	4	344269	4	377317	4	373698	4	1.16674e+06	4	439495
SRSF5_MOUSE	Serine/arginine-rich splicing factor 5	Srsf5	30891	10	29.37	9	2	38006.8	4	143059	4	120813	1	556452	4	1.8394e+06
UBA5_MOUSE	Ubiquitin-like modifier-activating enzyme 5	Uba5	44790	12	37.97	12	4	350930	4	596813	4	480795	4	826566	4	439530
ADA23_MOUSE	Disintegrin and metalloproteinase domain-containing protein 23	Adam23	91548	16	21.47	16	4	850082	4	569751	4	887207	4	249589	3	136459
PGRC2_MOUSE	Membrane-associated progesterone receptor component 2	Pgrmc2	23334	6	44.7	5	4	234247	4	487402	4	459402	4	571432	4	940419
SRC8_MOUSE	Src substrate cortactin	Cttn	61250	17	26.74	17	4	160787	4	619835	4	462536	4	1.08893e+06	4	356033
ERMIN_MOUSE	Ermin	Ermn	32148	14	55.87	14	4	1.01873e+06	2	286565	4	663134	4	718324
PTBP2_MOUSE	Polypyrimidine tract-binding protein 2	Ptbp2	57489	20	59.32	18	4	360677	4	247098	4	202088	4	1.11721e+06	4	759222
S38A3_MOUSE	Sodium-coupled neutral amino acid transporter 3	Slc38a3	55592	7	13.86	7	3	590813	4	481798	4	635276	4	180628	3	791389
D3YYH0_MOUSE	PEX5-related protein	Pex5l	65836	19	52.12	19	4	629209	4	823161	4	817406	4	305954	3	103143
Q3UJQ2_MOUSE	HMG_CoA_synt_C domain-containing protein (Fragment)	Hmgcs1	11802	2	29.52	1	2	413533	1	408670	2	431866	4	766891	4	655738
BAIP2_MOUSE	Brain-specific angiogenesis inhibitor 1-associated protein 2	Baiap2	59237	25	47.85	25	4	329763	4	451652	4	1.46107e+06	4	169246	4	263209
RS30_MOUSE	40S ribosomal protein S30	Fau	6648	1	16.95	1	3	671824	3	408993	4	495028			2	1.09831e+06
ACO11_MOUSE	Acyl-coenzyme A thioesterase 11	Acot11	67355	17	37.54	17	4	537404	4	1.05834e+06	4	519212	4	259769	4	298667
PPM1H_MOUSE	Protein phosphatase 1H	Ppm1h	56380	20	50.49	20	4	572633	4	793308	4	405735	4	276675	4	609867
UQCC2_MOUSE	Ubiquinol-cytochrome-c reductase complex assembly factor 2	Uqcc2	16321	5	42.65	5	4	737312	4	835191	4	546555	4	215725	1	322200
PRRT1_MOUSE	Proline-rich transmembrane protein 1	Prrt1	31389	2	8.5	2			1	686695	1	793149	1	415723	2	749334
RBM8A_MOUSE	RNA-binding protein 8A	Rbm8a	19889	5	32.18	5	4	377172	4	746582	4	419792	1	308361	4	792991
TXND5_MOUSE	Thioredoxin domain-containing protein 5	Txndc5	46415	12	36.45	12	4	299863	4	393754	4	226428	4	752591	4	970200
RUXF_MOUSE	Small nuclear ribonucleoprotein F	Snrpf	9725	2	15.12	2	4	208032	4	222446	3	152908	3	747174	4	1.30602e+06
SYRC_MOUSE	Arginine--tRNA ligase, cytoplasmic	Rars1	75674	30	44.39	30	4	309113	4	492432	4	605147	4	756452	4	472903
SNRPA_MOUSE	U1 small nuclear ribonucleoprotein A	Snrpa	31835	10	37.63	9	4	276824	4	255969	4	147028	4	400420	4	1.5468e+06
KBTBB_MOUSE	Kelch repeat and BTB domain-containing protein 11	Kbtbd11	67946	23	45.5	23	4	465730	4	495502	4	668591	4	413627	4	583575
NEDD8_MOUSE	NEDD8	Nedd8	8972	4	56.79	4	4	307484	4	297094	3	787191	4	892163	2	341428
RAB12_MOUSE	Ras-related protein Rab-12	Rab12	27329	12	47.33	11	4	258595	4	560418	3	515551	4	403086	4	884731
MFN2_MOUSE	Mitofusin-2	Mfn2	86188	33	33.95	32	4	566941	4	862652	4	563637	4	287554	4	332368
F8WIT2_MOUSE	Annexin	Anxa6	75289	74	76.01	5	4	607059	4	517485	4	460409	4	415592	4	611605
TYB10_MOUSE	Thymosin beta-10	Tmsb10	5026	2	31.82	2	1	241323	2	231213	2	408705	4	896422	2	825711
MPU1_MOUSE	Mannose-P-dolichol utilization defect 1 protein	Mpdu1	26498	3	13.77	3	4	252381	4	320561	4	410770			3	1.61765e+06
KPRB_MOUSE	Phosphoribosyl pyrophosphate synthase-associated protein 2	Prpsap2	40881	16	49.59	15	4	282623	4	610433	4	375501	4	840106	4	488878
PUR8_MOUSE	Adenylosuccinate lyase	Adsl	54866	18	42.36	18	4	325821	4	591790	4	420726	4	918280	4	327075
KAP1_MOUSE	cAMP-dependent protein kinase type I-beta regulatory subunit	Prkar1b	43224	12	29.4	7	4	504908	4	300524	4	586205	4	383332	2	807507
PXL2B_MOUSE	Prostamide/prostaglandin F synthase	Prxl2b	21670	7	46.27	7	4	269059	4	168601	3	205842	4	1.04057e+06	4	881815
Q3TYL3_MOUSE	Uncharacterized protein	Opcml	37228	14	41.25	2	4	804116	4	552709	4	667136	4	538079	2	not quantified
A0A411ACZ2_MOUSE	Voltage-dependent calcium channel alpha2/delta-2 transcript variant 1	Cacna2d2	129653	38	34.7	36	4	417013	4	709407	4	77562.8	4	669863	4	686716
XPO1_MOUSE	Exportin-1	Xpo1	123093	38	39.31	38	4	191231	4	311488	4	235989	4	1.14555e+06	4	673163
DDAH2_MOUSE	N(G),N(G)-dimethylarginine dimethylaminohydrolase 2	Ddah2	29646	10	40.7	9	4	910121	4	345258	4	324523	4	322740	4	651857
ARMC1_MOUSE	Armadillo repeat-containing protein 1	Armc1	31247	14	54.26	14	4	576370	4	1.23886e+06	4	435730	4	298864
MUTA_MOUSE	Methylmalonyl-CoA mutase, mitochondrial	Mmut	82844	24	39.84	24	4	492247	4	637157	4	514460	4	330164	4	575787
VP26A_MOUSE	Vacuolar protein sorting-associated protein 26A	Vps26a	38114	15	51.68	14	4	305512	4	588671	4	897702	4	375700	4	379043
EFR3B_MOUSE	Protein EFR3 homolog B	Efr3b	92406	25	39.78	24	4	575419	4	625787	4	1.02193e+06	4	88985.6	4	232280
RADI_MOUSE	Radixin	Rdx	68543	27	46.14	16	4	697132	4	502388	4	455317	4	518666	4	368962
SAR1B_MOUSE	GTP-binding protein SAR1b	Sar1b	22382	9	55.05	6	4	108935	4	43833.2	4	96330.5	4	1.17112e+06	3	1.1154e+06
BCS1_MOUSE	Mitochondrial chaperone BCS1	Bcs1l	47406	20	51.67	20	4	594895	4	661401	4	560607	4	329844	4	386417
HPLN4_MOUSE	Hyaluronan and proteoglycan link protein 4	Hapln4	42809	14	45.5	14	4	628631	4	435437	4	638820	4	550665	4	275406
PTGR3_MOUSE	Prostaglandin reductase-3	Zadh2	40529	12	44.56	12	4	360963	4	561144	4	548713	4	510492	4	545252
NLGN3_MOUSE	Neuroligin-3	Nlgn3	91162	17	30.91	16	4	303010	4	672319	4	222020	4	417394	4	909674
QKI_MOUSE	Protein quaking	Qki	37671	7	25.22	7	4	709947	4	541951	4	576581	4	613001	1	81957.4
ECI2_MOUSE	Enoyl-CoA delta isomerase 2	Eci2	43268	13	39.13	13	4	377460	4	407589	4	367514	4	388329	4	980879
SYK_MOUSE	Lysine--tRNA ligase	Kars1	67840	17	31.6	17	4	410376	4	500437	4	439009	4	685005	4	486492
ARL1_MOUSE	ADP-ribosylation factor-like protein 1	Arl1	20412	6	35.36	6	4	520289	4	411671	4	348538	4	718660	4	521275
CAH14_MOUSE	Carbonic anhydrase 14	Ca14	37505	4	15.13	4	4	861127	4	236342	4	945407	4	396643	4	80077.2
SMIM1_MOUSE	Small integral membrane protein 1	Smim1	8764	2	15.38	2							4	1.4767e+06	4	1.04199e+06
FAHD1_MOUSE	Acylpyruvase FAHD1, mitochondrial	Fahd1	25172	12	65.2	12	4	336437	4	733745	4	393075	4	470283	4	581639
PEF1_MOUSE	Peflin	Pef1	29228	9	32.36	9	4	354313	3	354319	4	296627	4	969994	4	539222
RRAS2_MOUSE	Ras-related protein R-Ras2	Rras2	23400	11	49.02	6	3	530230	4	133652	4	328183	4	623784	4	897977
HSP72_MOUSE	Heat shock-related 70 kDa protein 2	Hspa2	69642	32	51.5	17	4	249749	4	429063	4	305801	4	837432	4	675786
UB2V2_MOUSE	Ubiquitin-conjugating enzyme E2 variant 2	Ube2v2	16367	12	61.38	5	4	117856	4	322656	4	526240	4	770932	2	756680
PALM_MOUSE	Paralemmin-1	Palm	41614	20	46.74	3	1	267770	3	1.7664e+06	2	163586	1	295328
SCAM4_MOUSE	Secretory carrier-associated membrane protein 4	Scamp4	25342	1	4.78	1	3	731035	4	891301	2	865392
RHG01_MOUSE	Rho GTPase-activating protein 1	Arhgap1	50411	25	67.65	2	4	459928	4	596167	4	720634	2	206710	3	503331
D3YUL8_MOUSE	Inositol polyphosphate-4-phosphatase type I A	Inpp4a	109053	30	34.26	30	4	139208	4	314297	4	1.14892e+06	4	497627	4	384414
RB39B_MOUSE	Ras-related protein Rab-39B	Rab39b	24636	13	61.5	11	4	562753	4	733267	4	472426	4	260550	4	454128
MPRD_MOUSE	Cation-dependent mannose-6-phosphate receptor	M6pr	31172	6	27.34	6	4	227970	4	872144	4	511761	3	367471	4	489596
UBE2K_MOUSE	Ubiquitin-conjugating enzyme E2 K	Ube2k	22407	8	53	8	2	218468	4	348639	4	260852	4	1.11412e+06	4	526284
KINH_MOUSE	Kinesin-1 heavy chain	Kif5b	109551	54	58.05	42	4	364173	4	468125	4	442240	4	652060	4	541713
GALD1_MOUSE	Glutamine amidotransferase-like class 1 domain-containing protein 1	Gatd1	23277	6	39.09	6	4	345393	4	762075	4	497272	4	520092	4	341027
E9PWL1_MOUSE	Voltage-dependent T-type calcium channel subunit alpha	Cacna1g	251504	2	1.14	2			1	2.46098e+06	3	796.071
Q7TNS5_MOUSE	RIKEN cDNA B630019K06 gene	B630019K06Rik	34857	8	30.03	6	1	82270.9	2	171108			4	633800	4	1.57353e+06
F177A_MOUSE	Protein FAM177A1	Fam177a1	23578	5	29.95	5	4	1.19434e+06	4	254059	4	746658	3	263166	1	not quantified
CISD2_MOUSE	CDGSH iron-sulfur domain-containing protein 2	Cisd2	15242	6	47.41	6	4	633771	4	299915	4	319451	4	400878	4	802986
TRAP1_MOUSE	Heat shock protein 75 kDa, mitochondrial	Trap1	80209	24	37.39	24	4	566275	4	749938	4	580712	4	212652	4	346649
CHCH2_MOUSE	Coiled-coil-helix-coiled-coil-helix domain-containing protein 2	Chchd2	15661	3	30.72	3	1	not quantified	4	575060	2	937956	3	465625	2	476081
GLRX3_MOUSE	Glutaredoxin-3	Glrx3	37778	13	51.93	13	4	232376	4	605305	4	559590	4	591333	4	460491
RUXG_MOUSE	Small nuclear ribonucleoprotein G	Snrpg	8496	4	17.11	4	4	137739	4	507656	3	170104	4	979840	3	646161
H31_MOUSE	Histone H3.1	H3c1	15404	8	55.15	2			2	56384.1	1	31453.3	4	2.35097e+06
SYFA_MOUSE	Phenylalanine--tRNA ligase alpha subunit	Farsa	57599	17	47.83	17	4	136488	4	447318	4	449139	4	806838	4	598771
CDC42_MOUSE	Cell division control protein 42 homolog	Cdc42	21259	11	59.16	1	1	455871	3	383452	2	296998	1	1.30062e+06
PPM1E_MOUSE	Protein phosphatase 1E	Ppm1e	83419	14	24.3	14	4	369379	4	518375	4	1.01241e+06	4	301637	4	234623
UFM1_MOUSE	Ubiquitin-fold modifier 1	Ufm1	9118	3	68.24	3			3	106481	2	188641	3	1.33403e+06	1	801698
TMUB1_MOUSE	Transmembrane and ubiquitin-like domain-containing protein 1	Tmub1	26316	2	17.14	2	1	172684	3	137554	1	136058	1	854030	2	1.12961e+06
UB2L3_MOUSE	Ubiquitin-conjugating enzyme E2 L3	Ube2l3	17862	8	61.69	3	4	201479	4	465402	4	392045	4	1.19679e+06	2	172921
F6WHQ7_MOUSE	Glutathione S-transferase Mu 1 (Fragment)	Gstm1	22587	19	57.22	4	3	85034.2	3	287055	4	136138	4	1.48251e+06	3	437451
H2AW_MOUSE	Core histone macro-H2A.2	Macroh2a2	40092	12	42.47	10	1	69287.4	4	687348	2	121500	4	1.40482e+06	1	143763
WASF3_MOUSE	Wiskott-Aldrich syndrome protein family member 3	Wasf3	55204	15	34.33	15	4	218583	4	521704	4	263770	4	462224	4	959546
CADH2_MOUSE	Cadherin-2	Cdh2	99796	20	29.8	20	4	288877	4	499212	4	861170	4	314147	4	461760
TCP4_MOUSE	Activated RNA polymerase II transcriptional coactivator p15	Sub1	14427	6	25.98	6			3	179914	3	72517.8	4	284406	4	1.88163e+06
SPB6_MOUSE	Serpin B6	Serpinb6	42599	16	45.77	16	4	188676	4	210493	4	297835	4	829386	4	887767
AN32A_MOUSE	Acidic leucine-rich nuclear phosphoprotein 32 family member A	Anp32a	28538	9	29.96	9	2	40437.9	4	414021	4	380210	4	825078	4	748629
SGT1_MOUSE	Protein SGT1 homolog	Sugt1	38159	12	45.54	12	4	471827	4	282698	4	600955	4	748139	4	300757
GLRX5_MOUSE	Glutaredoxin-related protein 5, mitochondrial	Glrx5	16292	2	21.71	2	4	493643	4	463710	4	363586	1	180520	3	901249
ODB2_MOUSE	Lipoamide acyltransferase component of branched-chain alpha-keto acid dehydrogenase complex, mitochondrial	Dbt	53247	17	45.64	17	4	418476	4	495970	4	495332	4	396413	4	596218
TMC2_MOUSE	Transmembrane channel-like protein 2	Tmc2	101134	1	0.9	1							1	2.40101e+06
RMD3_MOUSE	Regulator of microtubule dynamics protein 3	Rmdn3	52029	14	38.94	14	4	510628	4	720269	4	338685	4	137188	4	691011
RRAGC_MOUSE	Ras-related GTP-binding protein C	Rragc	44121	15	43.47	15	4	260191	4	450951	4	336938	4	480406	4	868545
PLCC_MOUSE	1-acyl-sn-glycerol-3-phosphate acyltransferase gamma	Agpat3	43296	7	19.15	7	4	566757	4	742401	4	587948	4	227191	3	272502
SF3B3_MOUSE	Splicing factor 3B subunit 3	Sf3b3	135550	24	27.2	24	4	82545.1	4	185026	4	158037	4	101258	4	1.86296e+06
FUND1_MOUSE	FUN14 domain-containing protein 1	Fundc1	17159	2	18.71	2	1	121398	4	123510	3	61204.4	4	697113	2	1.38523e+06
DPM3_MOUSE	Dolichol-phosphate mannosyltransferase subunit 3	Dpm3	10139	1	10.87	1									4	2.38524e+06
EIF3B_MOUSE	Eukaryotic translation initiation factor 3 subunit B	Eif3b	91370	22	36.11	22	4	359765	4	365249	4	297136	4	566165	4	796769
SOGA3_MOUSE	Protein SOGA3	Soga3	103480	18	20.11	18	4	573134	4	265714	4	435447	4	353167	4	753310
F126B_MOUSE	Protein FAM126B	Fam126b	58587	13	30.38	13	4	477659	4	464260	4	523034	4	237150	4	675546
B1AWV9_MOUSE	Anion exchange protein	Slc4a10	124611	36	30.11	30	4	369903	4	1.02673e+06	4	738938	4	113882	4	125948
ELAV4_MOUSE	ELAV-like protein 4	Elavl4	42368	16	33.25	3	4	518974	4	552833	4	421934	4	245974	4	634853
FIBB_MOUSE	Fibrinogen beta chain	Fgb	54753	20	49.06	20	3	122140	4	147496	3	26572.9	4	2.01153e+06	3	63020.5
FKB1B_MOUSE	Peptidyl-prolyl cis-trans isomerase FKBP1B	Fkbp1b	11798	3	25	3			2	1.02036e+06	3	1.34674e+06
DCAF7_MOUSE	DDB1- and CUL4-associated factor 7	Dcaf7	38926	7	27.19	7	4	230752	4	107034	4	93358.3	4	848720	4	1.07984e+06
A0A338P6R8_MOUSE	Predicted gene, 49601	Gm49601	41950	41	78.9	6	4	296157	4	308187	4	1.02014e+06	2	266089	2	465614
Q80XU6_MOUSE	Ogt protein	Ogt	18892	6	45.03	1	3	431627	4	605723	4	572236	1	348264	4	398180
A0A498WGM0_MOUSE	Synaptotagmin-7	Syt7	75778	24	40.47	24	4	206134	4	510894	4	978638	3	262931	4	394145
TRXR1_MOUSE	Thioredoxin reductase 1, cytoplasmic	Txnrd1	67084	17	43.07	16	4	138420	4	381584	4	236284	4	818346	4	775201
A0A494B9B3_MOUSE	Divergent protein kinase domain 1C (Fragment)	Dipk1c	3304	1	23.33	1							2	2.34361e+06
SSRG_MOUSE	Translocon-associated protein subunit gamma	Ssr3	21064	1	7.57	1	3	459714	3	358176	4	319671	2	446448	1	758377
VTI1B_MOUSE	Vesicle transport through interaction with t-SNAREs homolog 1B	Vti1b	26713	7	34.91	7	4	294921	4	434850	3	225236	3	730369	4	655313
ELOB_MOUSE	Elongin-B	Elob	13170	10	61.02	10	2	337766	3	131641	3	182092	4	877058	4	805322
PITM1_MOUSE	Membrane-associated phosphatidylinositol transfer protein 1	Pitpnm1	134940	30	32.58	30	4	343940	4	469288	4	415132	4	411788	4	691264
FAF2_MOUSE	FAS-associated factor 2	Faf2	52471	17	47.87	17	4	417107	4	454534	4	296874	4	304764	4	858064
DIRA1_MOUSE	GTP-binding protein Di-Ras1	Diras1	22265	7	30.81	7	4	113000	4	731945	4	455358	1	735340	4	290279
PMM1_MOUSE	Phosphomannomutase 1	Pmm1	29775	8	40.46	8	4	226512	4	371294	4	568360	4	653962	4	504325
ASAH1_MOUSE	Acid ceramidase	Asah1	44670	14	30.2	14	4	423766	4	403745	4	257427	4	623211	4	613089
E9Q1G8_MOUSE	Septin-7	Septin7	50649	57	64.76	2					2	1.49619e+06	3	446367	3	378622
RCN2_MOUSE	Reticulocalbin-2	Rcn2	37271	13	47.19	13	4	477041	4	681268	4	309481	4	268499	4	573509
EPMIP_MOUSE	EPM2A-interacting protein 1	Epm2aip1	70096	22	42.74	22	4	313556	4	586421	4	583784	4	523932	4	295961
SETD7_MOUSE	Histone-lysine N-methyltransferase SETD7	Setd7	40506	7	31.69	7	4	501680	4	509556	4	879129	4	334621	1	76065.1
ISCA1_MOUSE	Iron-sulfur cluster assembly 1 homolog, mitochondrial	Isca1	14188	1	9.3	1	2	597466	3	550665			2	463861	2	689048
ITM2C_MOUSE	Integral membrane protein 2C	Itm2c	30482	10	50.19	10	4	283742	4	409817	4	285521	4	365891	4	945629
STA10_MOUSE	START domain-containing protein 10	Stard10	32951	6	26.8	6	4	378144	4	557545	4	539646	3	300981	3	514223
E41L3_MOUSE	Band 4.1-like protein 3	Epb41l3	103338	73	64.91	11	4	293736	4	660238	4	647295	3	251996	4	434890
RDH14_MOUSE	Retinol dehydrogenase 14	Rdh14	36366	10	45.51	10	4	322319	4	433793	4	576662	3	378187	4	576590
USO1_MOUSE	General vesicular transport factor p115	Uso1	106983	30	40.98	30	4	280425	4	212339	4	327388	4	677997	4	788402
ECH1_MOUSE	Delta(3,5)-Delta(2,4)-dienoyl-CoA isomerase, mitochondrial	Ech1	36118	10	32.42	10	4	540385	4	553330	4	543040	3	232422	4	416051
HDGF_MOUSE	Hepatoma-derived growth factor	Hdgf	26269	8	35.02	7	3	100818	4	472677	3	82704.5	4	959922	4	668792
Q3UB66_MOUSE	Uncharacterized protein	Rab1a	22679	16	65.85	3	3	579841	4	406411	3	575556	1	116635	4	604178
NRX1A_MOUSE	Neurexin-1	Nrxn1	166169	43	31.9	37	4	453244	4	408476	4	729403	4	204552	4	482659
PTGDS_MOUSE	Prostaglandin-H2 D-isomerase	Ptgds	21066	4	33.33	4	4	171127	4	589337	4	145598	4	933705	4	434829
TMX3_MOUSE	Protein disulfide-isomerase TMX3	Tmx3	51848	19	42.11	19	4	307442	4	800175	4	676573	2	199401	3	289712
AQP1_MOUSE	Aquaporin-1	Aqp1	28793	2	10.78	2	1	2.27308e+06
ABLM2_MOUSE	Actin-binding LIM protein 2	Ablim2	68107	24	50.33	21	4	478094	4	525978	4	604539	4	459643	4	201329
LRC8A_MOUSE	Volume-regulated anion channel subunit LRRC8A	Lrrc8a	94120	25	32.96	24	4	529731	4	1.01007e+06	4	230607	4	182248	4	316486
PCYXL_MOUSE	Prenylcysteine oxidase-like	Pcyox1l	54875	9	27.68	9	4	524840	4	554974	4	410511	4	314650	4	461435
EMC8_MOUSE	ER membrane protein complex subunit 8	Emc8	23348	5	27.54	5	4	468585	4	514519	4	350598	1	351363	2	580106
IPO7_MOUSE	Importin-7	Ipo7	119486	29	33.62	29	4	385939	4	572722	4	426116	4	317774	4	562033
TXD17_MOUSE	Thioredoxin domain-containing protein 17	Txndc17	14015	6	46.34	6	3	415884	4	363706	4	415333	3	916047	2	147633
A0A286YCB8_MOUSE	Calcium/calmodulin-dependent protein kinase type II subunit gamma (Fragment)	Camk2g	24774	12	48.21	3	4	494145	4	545254	4	665597	3	359195	4	194017
S39A7_MOUSE	Zinc transporter SLC39A7	Slc39a7	50657	3	12.61	3			1	249832			4	511469	4	1.49582e+06
H11_MOUSE	Histone H1.1	H1-1	21785	8	31.46	6	3	185622	4	519495	3	76673.5	4	1.12232e+06	4	348460
VGF_MOUSE	Neurosecretory protein VGF	Vgf	68232	12	30.63	12	2	354746	3	25868			4	355896	4	1.51297e+06
S27A4_MOUSE	Long-chain fatty acid transport protein 4	Slc27a4	72319	35	52.88	34	4	543922	4	417669	4	669741	4	255336	4	358548
MPC1_MOUSE	Mitochondrial pyruvate carrier 1	Mpc1	12455	7	63.3	7	3	794740	4	909056	3	89415.4	4	450200
NMRL1_MOUSE	NmrA-like family domain-containing protein 1	Nmral1	34376	14	53.72	14	4	711756	4	277802	4	461012	4	719427	1	73220.7
BUB3_MOUSE	Mitotic checkpoint protein BUB3	Bub3	36955	9	35.89	9	3	93606.5	4	513154	4	373707	4	807147	3	454397
PGAM5_MOUSE	Serine/threonine-protein phosphatase PGAM5, mitochondrial	Pgam5	31994	7	20.83	7	3	408392	4	210386	2	183373	3	237447	3	1.20009e+06
MYH9_MOUSE	Myosin-9	Myh9	226372	96	45.92	73	4	602216	4	316569	4	536146	4	393907	4	382550
VIME_MOUSE	Vimentin	Vim	53688	67	81.12	3	4	133017	4	126917	3	25010.7	4	1.73725e+06	4	208466
RFC3_MOUSE	Replication factor C subunit 3	Rfc3	40526	1	1.97	1									1	2.22989e+06
ACSL1_MOUSE	Long-chain-fatty-acid--CoA ligase 1	Acsl1	77951	26	43.49	24	4	360611	4	509178	4	474965	4	592474	4	287030
LTOR1_MOUSE	Ragulator complex protein LAMTOR1	Lamtor1	17749	7	57.76	7	4	297174	4	434523	4	437549	4	562592	4	477925
G3CE66_MOUSE	Vitamin K epoxide reductase complex subunit 1 (Fragment)	Vkorc1	6278	1	22.41	1	1	631327			1	466866	1	1.10852e+06
SC23A_MOUSE	Protein transport protein Sec23A	Sec23a	86162	25	45.1	21	4	372248	4	445722	4	319795	4	636100	4	431809
NU2M_MOUSE	NADH-ubiquinone oxidoreductase chain 2	Mtnd2	38752	5	15.07	5	4	653356	4	610551	4	357294	4	123130	3	459578
Q78ZM0_MOUSE	Sorting nexin-3	Snx3	18762	8	37.04	6	4	258485	4	634729	2	192802	4	894919	1	216906
PA2G4_MOUSE	Proliferation-associated protein 2G4	Pa2g4	43699	17	48.73	17	4	134261	4	571323	4	335597	4	412866	4	742927
CLUS_MOUSE	Clusterin	Clu	51656	9	23.44	9	4	344004	4	240330	4	233665	4	583029	4	794992
TWF2_MOUSE	Twinfilin-2	Twf2	39471	15	63.9	14	4	382291	4	293868	4	1.09575e+06	4	224628	4	197320
ELMD1_MOUSE	ELMO domain-containing protein 1	Elmod1	38034	13	36.81	13	4	299314	4	1.5967e+06	4	98401.7	3	92288	1	105856
YIF1B_MOUSE	Protein YIF1B	Yif1b	33983	4	16.72	4	2	535308	4	816263	2	441130	1	383060
IST1_MOUSE	IST1 homolog	Ist1	39468	4	13.26	4	4	159919	4	228739	4	535027	4	495970	3	752066
RL31_MOUSE	60S ribosomal protein L31	Rpl31	14463	3	19.2	3	4	315947	4	439487	4	381933	4	368936	4	662624
NIT2_MOUSE	Omega-amidase NIT2	Nit2	30502	13	63.04	13	4	229313	4	423660	4	346447	4	725722	4	441831
A0A0R4J0K2_MOUSE	Cytoskeleton-associated protein 5	Ckap5	223519	64	38.04	64	4	377617	4	477793	4	395042	4	441839	4	473943
SUMO2_MOUSE	Small ubiquitin-related modifier 2	Sumo2	10871	1	12.63	1			1	2.16604e+06
MYCT_MOUSE	Proton myo-inositol cotransporter	Slc2a13	69062	6	12.72	6	4	136686	4	189640	4	124763	4	282599	4	1.43174e+06
SNX6_MOUSE	Sorting nexin-6	Snx6	46649	18	40.15	14	4	385909	4	488416	4	541472	4	425746	4	318373
UBXN6_MOUSE	UBX domain-containing protein 6	Ubxn6	49796	21	48.64	21	4	271994	4	566991	4	489103	4	570181	4	261638
BIN1_MOUSE	Myc box-dependent-interacting protein 1	Bin1	64470	27	48.47	3	2	431347	3	351468	3	357370	2	555119	2	461904
TPP1_MOUSE	Tripeptidyl-peptidase 1	Tpp1	61342	3	8.72	3	3	370186	3	500654	4	605559	3	347571	1	332588
MBOA7_MOUSE	Lysophospholipid acyltransferase 7	Mboat7	53436	4	16.7	4	4	402329	4	515597	3	160209	4	377729	4	697672
TIM29_MOUSE	Mitochondrial import inner membrane translocase subunit Tim29	Timm29	29415	10	46.62	10	4	412250	4	546821	3	215002	4	318769	4	659137
G37L1_MOUSE	G-protein coupled receptor 37-like 1	Gpr37l1	52729	4	9.77	4	1	424069	4	375069	3	8170.92	4	282714	1	1.05721e+06
TTC7B_MOUSE	Tetratricopeptide repeat protein 7B	Ttc7b	94203	28	42.23	28	4	505783	4	532278	4	834573	4	103214	4	169921
PSB7_MOUSE	Proteasome subunit beta type-7	Psmb7	29891	7	45.13	7	4	527720	4	431393	3	531610	4	654813
HEMH_MOUSE	Ferrochelatase, mitochondrial	Fech	47130	18	48.81	18	4	342142	4	764851	4	216051	4	217509	4	603321
TIM10_MOUSE	Mitochondrial import inner membrane translocase subunit Tim10	Timm10	10333	5	32.22	5	1	1.21399e+06	2	202113	2	298824	3	426987
GDPD1_MOUSE	Lysophospholipase D GDPD1	Gdpd1	35867	11	35.03	11	4	370116	4	650886	4	379849	4	352239	4	385267
UBP46_MOUSE	Ubiquitin carboxyl-terminal hydrolase 46	Usp46	42442	7	27.6	4	2	112479	3	121044	4	147464			3	1.75456e+06
ERP44_MOUSE	Endoplasmic reticulum resident protein 44	Erp44	46853	11	35.71	11	4	440633	4	490115	4	430523	4	248605	4	517651
AL4A1_MOUSE	Delta-1-pyrroline-5-carboxylate dehydrogenase, mitochondrial	Aldh4a1	61841	15	40.75	15	4	300785	4	283408	4	279948	4	459522	3	803744
MAON_MOUSE	NADP-dependent malic enzyme, mitochondrial	Me3	67098	28	59.44	28	4	434797	4	312306	4	873892	4	253547	4	252697
LEG1_MOUSE	Galectin-1	Lgals1	14866	6	51.11	6	3	260730	4	419624	4	329391	4	1.11496e+06
TFAM_MOUSE	Transcription factor A, mitochondrial	Tfam	27988	6	20.58	6	4	643852	4	395112	4	360846	3	319445	4	404238
THOP1_MOUSE	Thimet oligopeptidase	Thop1	78026	20	33.77	20	4	61128.2	4	248820	4	291761	4	790787	4	729258
VAMP3_MOUSE	Vesicle-associated membrane protein 3	Vamp3	11480	8	66.99	4	3	378824	4	233597	4	299930	3	908168	2	294508
ACAD8_MOUSE	Isobutyryl-CoA dehydrogenase, mitochondrial	Acad8	45020	12	31.72	12	4	461503	4	426431	4	402370	4	351584	4	470670
TTC9C_MOUSE	Tetratricopeptide repeat protein 9C	Ttc9c	19998	2	15.79	2	3	325646	1	52057	1	317328	3	666006	3	749604
CHM4B_MOUSE	Charged multivesicular body protein 4b	Chmp4b	24936	4	22.77	4	3	460220	3	277664	3	244633	4	884441	3	240692
CACP_MOUSE	Carnitine O-acetyltransferase	Crat	70840	15	25.56	15	4	515238	4	337000	4	528225	4	214597	4	510978
TINAL_MOUSE	Tubulointerstitial nephritis antigen-like	Tinagl1	52665	8	28.54	8	4	895644	4	521916	3	438384	4	226963	1	22739.1
EIF3E_MOUSE	Eukaryotic translation initiation factor 3 subunit E	Eif3e	52221	19	40.45	19	4	267548	4	360326	4	342216	4	442107	4	686128
DCTN6_MOUSE	Dynactin subunit 6	Dctn6	20670	3	16.84	3	3	455847			3	538832	3	802925	4	299790
ATP5S_MOUSE	ATP synthase subunit s, mitochondrial	Dmac2l	23275	6	36.5	6	4	400748	4	377304	4	230128	1	205741	4	882820
BSN_MOUSE	Protein bassoon	Bsn	418843	112	40.87	111	4	166491	4	576956	4	717286	4	312299	4	320731
A0A286YDU3_MOUSE	AP complex subunit sigma	Ap3s1	18772	3	28.4	1	2	393727	3	447632	3	502236			1	746362
PLS3_MOUSE	Phospholipid scramblase 3	Plscr3	31803	5	23.65	5	4	581369	4	570797	4	471577	3	212554	2	251317
GRM3_MOUSE	Metabotropic glutamate receptor 3	Grm3	99114	23	27.19	21	4	328835	4	591806	4	859561	4	82930.9	3	223427
PTH2_MOUSE	Peptidyl-tRNA hydrolase 2, mitochondrial	Ptrh2	19527	5	40.88	5	4	324217	4	440137	4	335506	4	310369	4	674096
DCPS_MOUSE	m7GpppX diphosphatase	Dcps	38988	10	40.83	10	3	130459	4	759474	3	340034	4	569062	4	282753
TRIM3_MOUSE	Tripartite motif-containing protein 3	Trim3	80774	23	40.32	22	4	448587	4	349103	4	545095	4	410849	4	327141
CYRIA_MOUSE	CYFIP-related Rac1 interactor A	Cyria	37343	17	43.03	11	4	190609	4	278990	4	413561	4	445158	4	751561
COPA_MOUSE	Coatomer subunit alpha	Copa	138432	35	38.48	35	4	269947	4	463121	4	380929	4	406367	4	557847
MAT2B_MOUSE	Methionine adenosyltransferase 2 subunit beta	Mat2b	37393	5	24.85	5	3	339369	4	417105	4	636013	4	416450	4	268246
SCMC3_MOUSE	Calcium-binding mitochondrial carrier protein SCaMC-3	Slc25a23	52497	17	40.04	17	4	402772	4	677798	4	559488	4	118489	4	315544
Q923G3_MOUSE	F-actin-capping protein subunit beta	Capzb	30629	26	64.71	4	4	514290	4	544542	4	451005	4	287146	2	274891
CAV1_MOUSE	Caveolin-1	Cav1	20539	2	17.98	2	2	110082	3	98076.7	2	55272.3	1	1.80678e+06
ACOC_MOUSE	Cytoplasmic aconitate hydratase	Aco1	98126	28	39.82	28	4	266025	4	445065	4	440979	4	711980	4	204253
WDR47_MOUSE	WD repeat-containing protein 47	Wdr47	102312	27	32.5	27	4	322727	4	363041	4	539514	4	357858	4	484779
LRC47_MOUSE	Leucine-rich repeat-containing protein 47	Lrrc47	63590	16	41.82	16	4	258882	4	206475	4	209787	4	654677	4	737123
E9PYH0_MOUSE	Versican core protein	Vcan	366894	25	7.57	25	4	670659	4	229534	4	461324	4	400684	4	303685
COQ9_MOUSE	Ubiquinone biosynthesis protein COQ9, mitochondrial	Coq9	35083	8	30.35	8	4	378282	4	523146	4	556845	4	176261	3	428680
Q6ZWX2_MOUSE	Thymosin beta	Tmsb4x	5053	3	68.18	3							4	2.059e+06
AL3B1_MOUSE	Aldehyde dehydrogenase family 3 member B1	Aldh3b1	52292	17	41.45	17	4	1.10415e+06	4	149201	4	371448	4	326776	3	103480
EFTS_MOUSE	Elongation factor Ts, mitochondrial	Tsfm	35334	14	47.84	14	4	236523	4	599368	4	255411	4	387475	4	574550
RAB8B_MOUSE	Ras-related protein Rab-8B	Rab8b	23603	11	38.65	2	4	442328	4	358458	4	365153	4	443504	4	438463
L2GL1_MOUSE	Lethal(2) giant larvae protein homolog 1	Llgl1	112618	28	34.85	28	4	753007	4	213005	4	471364	4	492968	4	117217
B1AXZ4_MOUSE	ELAV-like protein	Elavl2	42531	16	30.67	3	3	491903	4	193739	4	563040	3	518370	3	280112
ELOC_MOUSE	Elongin-C	Eloc	12473	5	41.96	5	4	159788	4	318631	4	536151	4	642924	4	382044
TM40L_MOUSE	Mitochondrial import receptor subunit TOM40B	Tomm40l	34005	6	24.03	6	1	371583	4	758256	3	393918	4	244173	3	263936
Q3TP62_MOUSE	PH domain-containing protein	Plekhb1	21340	5	41.27	5	4	355068	1	28079	3	139624	4	1.17245e+06	3	331765
PITC1_MOUSE	Cytoplasmic phosphatidylinositol transfer protein 1	Pitpnc1	38384	11	40.36	11	4	147640	4	401124	4	1.04951e+06	4	259854	3	168494
MYDGF_MOUSE	Myeloid-derived growth factor	Mydgf	17982	3	21.69	3	4	412935	4	599694	2	376583	1	312907	2	317101
A0PJN6_MOUSE	2310061I04Rik protein (Fragment)	2310061I04Rik	27475	8	26.67	5	4	470801	4	499907	4	332714	3	223869	4	490949
TPPC5_MOUSE	Trafficking protein particle complex subunit 5	Trappc5	20795	6	36.7	6	4	272434	3	188924	3	260504	4	1.11088e+06	4	184498
CAPS1_MOUSE	Calcium-dependent secretion activator 1	Cadps	153113	87	54.17	6	4	524130	4	777669	4	549192	4	135106	2	26734.6
PGES2_MOUSE	Prostaglandin E synthase 2	Ptges2	43324	12	33.85	12	4	299076	4	386036	4	278369	4	556176	3	492565
G5E8G3_MOUSE	Opioid-binding protein/cell adhesion molecule-like	Opcml	38011	13	40.58	1	4	507679	4	407908	3	273965	1	357878	4	461455
TS101_MOUSE	Tumor susceptibility gene 101 protein	Tsg101	44124	9	24.81	9	4	531556	4	314411	4	529263	4	359610	4	273549
MEP50_MOUSE	Methylosome protein 50	Wdr77	36943	6	28.65	6	3	191159	4	218786	4	137128	4	686850	3	767419
SNX2_MOUSE	Sorting nexin-2	Snx2	58471	17	39.31	15	4	384221	4	479561	4	238116	4	486716	3	409902
ROMO1_MOUSE	Reactive oxygen species modulator 1	Romo1	8183	1	21.52	1	3	420270	3	327964	3	197654	3	390948	4	651538
ARP10_MOUSE	Actin-related protein 10	Actr10	46208	17	56.12	17	4	415059	4	508295	4	333629	4	483034	4	246824
GABR2_MOUSE	Gamma-aminobutyric acid type B receptor subunit 2	Gabbr2	105666	18	22.02	18	4	181903	4	548371	4	743125	2	132209	4	379051
IF5_MOUSE	Eukaryotic translation initiation factor 5	Eif5	48968	15	30.77	15	4	193390	4	536635	4	355914	4	439781	4	454199
Q9D6D0_MOUSE	Solute carrier family 25, member 27	Slc25a27	35798	14	45.34	14	4	243487	4	599775	4	242930	4	282745	4	609704
KCTD8_MOUSE	BTB/POZ domain-containing protein KCTD8	Kctd8	52768	12	34.03	11	4	447836	4	1.28522e+06	4	171702	2	not quantified	3	72984.5
FBLN5_MOUSE	Fibulin-5	Fbln5	50193	10	25	10	2	1.0632e+06	4	145721	1	76537.5	3	691884
LNEBL_MOUSE	LIM zinc-binding domain-containing Nebulette	Nebl	31113	6	30.37	5	3	269340	4	408323	3	384767	4	507978	4	403625
GSTM7_MOUSE	Glutathione S-transferase Mu 7	Gstm7	25710	17	61.47	11	4	415503	3	40349.5	4	231489	4	846321	4	438902
GCYB1_MOUSE	Guanylate cyclase soluble subunit beta-1	Gucy1b1	70598	31	55	31	4	251933	4	765565	4	337216	4	387430	4	228488
PURA1_MOUSE	Adenylosuccinate synthetase isozyme 1	Adss1	50254	16	44.86	15	4	230657	4	218713	4	224566	4	1.26489e+06	2	30953
FIBA_MOUSE	Fibrinogen alpha chain	Fga	87429	14	24.08	14	3	106877	2	199255	3	44955.7	4	1.60899e+06	1	not quantified
LYRM4_MOUSE	LYR motif-containing protein 4	Lyrm4	10855	3	35.16	3	2	423782			1	382941	3	280569	4	871872
S2546_MOUSE	Solute carrier family 25 member 46	Slc25a46	46224	16	53.59	16	4	388853	4	528049	4	640714	4	195901	3	205483
PPP6_MOUSE	Serine/threonine-protein phosphatase 6 catalytic subunit	Ppp6c	35159	9	38.69	9	4	296819	4	523335	4	430276	4	359110	4	347715
ARFP2_MOUSE	Arfaptin-2	Arfip2	37773	9	28.15	9	4	334114	4	446055	4	300760	4	563763	4	309676
CAPR1_MOUSE	Caprin-1	Caprin1	78169	11	20.93	11	3	286815	4	342311	4	454730	3	506989	3	362658
MBLC2_MOUSE	Metallo-beta-lactamase domain-containing protein 2	Mblac2	31205	11	54.12	11	4	207635	4	120308	3	280506	4	645930	4	698229
Q99JZ4_MOUSE	GTP-binding protein SAR1a	Sar1a	22399	15	70.71	12	4	217545	4	335605	4	174770	4	688503	4	530408
A8C1V1_MOUSE	Uncharacterized protein (Fragment)	Manf	19592	7	38.24	7	4	313784	4	382611	4	338170	4	536460	4	372740
A2AWI7_MOUSE	Endophilin-B2	Sh3glb2	44908	21	52.23	2	3	395980	4	306121	3	350965	4	321358	2	568236
T126A_MOUSE	Transmembrane protein 126A	Tmem126a	21539	5	32.65	5	3	79984.2	4	164723	4	117792	1	671850	4	906119
EP15R_MOUSE	Epidermal growth factor receptor substrate 15-like 1	Eps15l1	99309	29	40.13	29	4	319562	4	494052	4	375505	4	405702	4	345510
C2C2L_MOUSE	Phospholipid transfer protein C2CD2L	C2cd2l	76329	16	33.57	16	4	92629.6	4	149588	4	97458.9	4	890929	4	707367
CUL2_MOUSE	Cullin-2	Cul2	86877	33	39.33	33	4	165253	4	452300	4	449523	4	471065	4	397504
NAGK_MOUSE	N-acetyl-D-glucosamine kinase	Nagk	37268	7	22.45	7	2	86802.1	3	139205	3	227823	4	676671	4	798293
AIP_MOUSE	AH receptor-interacting protein	Aip	37605	6	26.36	6	4	568444	4	181726	4	138521	4	502068	3	536752
SNTA1_MOUSE	Alpha-1-syntrophin	Snta1	53665	11	36.58	10	4	288752	4	513583	4	383408	4	344658	4	393208
SSRA_MOUSE	Translocon-associated protein subunit alpha	Ssr1	32065	2	8.04	2	3	415733	4	293254	2	238368	3	282526	4	693014
HIKES_MOUSE	Protein Hikeshi	Hikeshi	21619	2	11.17	2			2	295502			4	871172	3	751869
NPS3B_MOUSE	Protein NipSnap homolog 3B	Nipsnap3b	28308	11	57.49	11	4	248572	4	511809	4	148452	4	783054	3	226536
FUBP2_MOUSE	Far upstream element-binding protein 2	Khsrp	76775	19	32.09	19	4	216472	4	367435	4	432256	4	597831	4	304023
V9GZG5_MOUSE	Glutamine synthetase		42019	23	38.01	2	1	428665	4	301866	1	84501.8	3	706955	2	394313
WDR13_MOUSE	WD repeat-containing protein 13	Wdr13	53664	13	38.56	13	4	286859	4	526338	4	639200	4	187363	4	272358
SPN90_MOUSE	NCK-interacting protein with SH3 domain	Nckipsd	78572	22	25.49	22	4	305283	4	386591	4	513680	4	419649	4	282973
DHX15_MOUSE	Pre-mRNA-splicing factor ATP-dependent RNA helicase DHX15	Dhx15	91007	17	24.03	17	4	249781	4	337294	4	389385	4	471711	4	459975
TBAL3_MOUSE	Tubulin alpha chain-like 3	Tubal3	49988	8	8.3	2	4	275633	4	246074	4	206542	4	391715	4	786259
PZP_MOUSE	Pregnancy zone protein	Pzp	165853	24	25.75	24	4	24731.5	4	36932	3	37123.5	4	1.71086e+06	2	94360.6
B2L13_MOUSE	Bcl-2-like protein 13	Bcl2l13	46719	5	19.35	5	4	100644	4	191677	4	130962	4	619540	4	861044
TPD54_MOUSE	Tumor protein D54	Tpd52l2	24043	8	40	8	1	381849	4	286296	3	340053	3	373043	1	521362
CRKL_MOUSE	Crk-like protein	Crkl	33830	12	51.82	12	4	157638	4	434040	4	397493	4	775001	4	134152
IDI1_MOUSE	Isopentenyl-diphosphate Delta-isomerase 1	Idi1	26289	8	33.04	8	3	395959	4	393197	4	313641	4	461261	4	333351
CNTN2_MOUSE	Contactin-2	Cntn2	113217	29	35.58	29	4	741105	4	247683	4	455682	4	292372	4	158068
PSME1_MOUSE	Proteasome activator complex subunit 1	Psme1	28673	9	44.18	9	4	71459.4	4	360651	4	114980	4	775915	4	571169
ULA1_MOUSE	NEDD8-activating enzyme E1 regulatory subunit	Nae1	60274	14	40.64	14	4	132045	4	376397	4	217476	4	863450	4	302372
H2AX_MOUSE	Histone H2AX	H2ax	15143	7	52.45	3	1	185445	4	123882	3	70416.8	4	1.43755e+06	1	73912.3
UT1_MOUSE	Urea transporter 1	Slc14a1	42126	6	15.1	6	2	274763	3	424778	1	184862			4	1.0065e+06
PP2BC_MOUSE	Serine/threonine-protein phosphatase 2B catalytic subunit gamma isoform	Ppp3cc	58699	9	17.54	2	1	1.16206e+06	2	722109
SHSA4_MOUSE	Protein shisa-4	Shisa4	21483	1	4.57	1	3	271969	4	233673	4	385745	4	588109	4	404039
EIF3I_MOUSE	Eukaryotic translation initiation factor 3 subunit I	Eif3i	36461	10	47.08	10	4	391091	4	217933	3	508762	3	218337	4	545743
AP3S2_MOUSE	AP-3 complex subunit sigma-2	Ap3s2	22017	5	21.76	5	3	258065	4	502417	3	225300	3	346756	2	549081
IF6_MOUSE	Eukaryotic translation initiation factor 6	Eif6	26511	6	41.63	6	2	296017	4	359797	3	250929	4	329991	4	639731
PADI2_MOUSE	Protein-arginine deiminase type-2	Padi2	76250	18	30.91	18	4	307377	4	448092	3	128775	4	702424	4	288751
ERF1_MOUSE	Eukaryotic peptide chain release factor subunit 1	Etf1	49031	12	33.64	12	4	221694	4	241943	4	322284	4	685151	4	402691
RAB24_MOUSE	Ras-related protein Rab-24	Rab24	23144	8	59.61	8	4	441771	3	427779	4	290021	3	209199	4	504119
EIPR1_MOUSE	EARP and GARP complex-interacting protein 1	Eipr1	43127	6	24.35	6	3	215576	4	430653	4	422120	4	460350	4	342140
ISCA2_MOUSE	Iron-sulfur cluster assembly 2 homolog, mitochondrial	Isca2	16718	5	36.36	5	4	271778	2	329059	2	318283	1	626346	4	323028
SRR_MOUSE	Serine racemase	Srr	36359	10	51.33	10	3	109957	4	50083	4	411729	4	219070	4	1.0759e+06
PACN2_MOUSE	Protein kinase C and casein kinase substrate in neurons protein 2	Pacsin2	55833	14	30.45	9	4	479974	4	542052	4	310534	4	360698	4	163534
PTN11_MOUSE	Tyrosine-protein phosphatase non-receptor type 11	Ptpn11	68035	28	50.25	28	4	165028	4	196301	4	292902	4	711307	4	488936
RT23_MOUSE	28S ribosomal protein S23, mitochondrial	Mrps23	20348	7	48.59	7	4	392267	3	341160	4	296283	4	343050	4	473191
JOS2_MOUSE	Josephin-2	Josd2	20776	2	13.83	2	3	873637			2	639044	2	332737
Q91UZ1_MOUSE	1-phosphatidylinositol 4,5-bisphosphate phosphodiesterase	Plcb4	134528	53	47.06	48	4	129832	4	703117	4	891641	4	77047.3	4	40829
CUTA_MOUSE	Protein CutA	Cuta	18865	1	7.91	1	3	248244	3	343168	2	279294	2	607085	2	363704
AS3MT_MOUSE	Arsenite methyltransferase	As3mt	41794	10	35.64	10	3	50097.8	4	158857	4	62686.7	4	649321	4	919338
CHP1_MOUSE	Calcineurin B homologous protein 1	Chp1	22432	10	62.05	10	4	184078	4	384894	4	221517	4	677832	3	366129
SGIP1_MOUSE	SH3-containing GRB2-like protein 3-interacting protein 1	Sgip1	86063	31	55.21	14	4	306348	4	521501	4	570811	4	200816	4	232693
NEB2_MOUSE	Neurabin-2	Ppp1r9b	89520	20	34.64	19	4	132704	4	528385	4	316196	4	430958	4	423474
STX6_MOUSE	Syntaxin-6	Stx6	28997	8	41.57	8	4	261455	4	513757	4	298025	4	388870	2	369584
RD23B_MOUSE	UV excision repair protein RAD23 homolog B	Rad23b	43513	8	19.47	8	4	47519.4	4	345695	4	290293	4	873832	2	272450
HPLN2_MOUSE	Hyaluronan and proteoglycan link protein 2	Hapln2	37925	9	34.31	9	4	698867	3	94592.3	4	615263	4	416605
LMAN2_MOUSE	Vesicular integral-membrane protein VIP36	Lman2	40430	11	41.34	11	3	175247	3	284385	3	277931	4	393396	4	688887
DRG2_MOUSE	Developmentally-regulated GTP-binding protein 2	Drg2	40718	12	36.26	12	4	158038	4	317688	4	345385	4	757990	4	239466
CAVN1_MOUSE	Caveolae-associated protein 1	Cavin1	43954	14	40.56	14	4	435659	4	461256	2	137419	4	557941	2	223729
A0PK51_MOUSE	Krtap2-4 protein	Gm11562	14397	2	24.26	2							2	1.81538e+06
LTOR3_MOUSE	Ragulator complex protein LAMTOR3	Lamtor3	13553	4	62.9	4	4	218937	4	344815	4	458807	4	297857	4	489964
LIPA3_MOUSE	Liprin-alpha-3	Ppfia3	133426	38	38.53	35	4	299976	4	537794	4	589510	4	146392	4	226119
RAB4A_MOUSE	Ras-related protein Rab-4A	Rab4a	24409	11	51.38	8	4	177894	4	314014	4	505771	4	312405	4	485939
ADPRH_MOUSE	[Protein ADP-ribosylarginine] hydrolase	Adprh	40068	11	31.77	11	4	76852.8	4	277349	4	221159	4	744184	4	475450
FGF1_MOUSE	Fibroblast growth factor 1	Fgf1	17418	6	35.48	6	4	417117	4	232429	4	194039	4	843884	2	106510
SURF4_MOUSE	Surfeit locus protein 4	Surf4	30381	9	24.54	9	4	432073	4	248039	4	210492	4	309992	4	590843
PDCD5_MOUSE	Programmed cell death protein 5	Pdcd5	14275	5	45.24	5	2	322646	3	278066	4	318239	3	709596	1	162568
DIC_MOUSE	Mitochondrial dicarboxylate carrier	Slc25a10	31715	9	42.51	9	4	441735	4	232189	3	303482	4	293802	4	519099
SDC3_MOUSE	Syndecan-3	Sdc3	46002	4	11.99	4			3	212262	1	70118.4	3	658827	4	848693
RAB4B_MOUSE	Ras-related protein Rab-4B	Rab4b	23629	13	67.61	10	4	362383	4	584885	4	518830	4	179330	3	143998
F8VQJ3_MOUSE	Laminin subunit gamma-1	Lamc1	177187	38	36.53	38	4	705674	4	413498	4	257985	4	162833	4	248247
B3AT_MOUSE	Band 3 anion transport protein	Slc4a1	103136	15	23.68	15	4	96335.3	4	146935	4	128864	4	414317	3	1.00126e+06
NOP56_MOUSE	Nucleolar protein 56	Nop56	64464	20	41.9	20	4	201659	4	483722	4	300055	4	546402	4	253195
HGS_MOUSE	Hepatocyte growth factor-regulated tyrosine kinase substrate	Hgs	86015	16	24.13	16	4	232152	4	402141	4	487110	4	385967	4	276326
A2AE27_MOUSE	AMP deaminase	Ampd2	94696	24	28.16	24	4	113657	4	347214	4	219631	4	638948	4	461700
ANLN_MOUSE	Anillin	Anln	122794	24	23.73	24	4	710127	3	48033.2	4	446984	4	531099	1	40957.6
AMPB_MOUSE	Aminopeptidase B	Rnpep	72416	22	48.92	22	4	208391	4	450471	4	361636	4	558711	4	196892
EFL1_MOUSE	Elongation factor-like GTPase 1	Efl1	125777	8	7.72	8	3	113000	3	8015.08	3	17504.1	3	575760	2	1.05478e+06
TAGL2_MOUSE	Transgelin-2	Tagln2	22395	13	67.84	10	2	12596.9	2	192781	2	20427.1	4	1.29692e+06	2	246005
ENOPH_MOUSE	Enolase-phosphatase E1	Enoph1	28600	6	22.18	6	4	301795	4	287451	4	528059	4	494023	2	156872
NFASC_MOUSE	Neurofascin	Nfasc	137975	50	42.5	6	4	380977	4	377832	4	503894	4	173591	4	325494
TAU_MOUSE	Microtubule-associated protein tau	Mapt	76243	31	50.2	12	3	158269	4	632751	4	281995	4	551004	3	134877
FKBP3_MOUSE	Peptidyl-prolyl cis-trans isomerase FKBP3	Fkbp3	25148	11	33.48	11	1	148185	4	188743	4	206522	4	752801	2	460590
CP46A_MOUSE	Cholesterol 24-hydroxylase	Cyp46a1	56814	28	46.2	28	4	228680	4	286947	4	545294	3	94344.5	4	598552
GABR1_MOUSE	Gamma-aminobutyric acid type B receptor subunit 1	Gabbr1	108216	19	17.71	19	4	252400	4	510078	4	605621	4	101082	4	283373
Q4FE56_MOUSE	Probable ubiquitin carboxyl-terminal hydrolase FAF-X	Usp9x	290215	82	37.31	69	4	169651	4	157743	4	159540	4	450701	4	811905
AKA7A_MOUSE	A-kinase anchor protein 7 isoform alpha	Akap7	9169	1	14.81	1	3	747248	1	496955	2	504575
SCN2A_MOUSE	Sodium channel protein type 2 subunit alpha	Scn2a	227945	43	21.29	25	4	279149	4	192086	4	445090	4	425709	4	404018
Q3TLS9_MOUSE	Uncharacterized protein	F8a	40498	9	40.16	9	4	193645	4	236411	4	266496	4	347451	4	699623
UFC1_MOUSE	Ubiquitin-fold modifier-conjugating enzyme 1	Ufc1	19481	5	32.93	5	1	204378	4	290302	4	470642	4	420784	2	356580
RBBP9_MOUSE	Putative hydrolase RBBP9	Rbbp9	20912	7	69.35	7	3	265172	4	329693	3	182622	4	749262	1	214876
RDH11_MOUSE	Retinol dehydrogenase 11	Rdh11	35148	6	26.58	6	4	261656	4	489653	4	326480	3	287477	2	375540
AN32B_MOUSE	Acidic leucine-rich nuclear phosphoprotein 32 family member B	Anp32b	31079	2	11.4	2	3	161622	4	178229	4	120870	4	537118	3	740857
NLGN2_MOUSE	Neuroligin-2	Nlgn2	90989	17	33.25	14	4	114862	4	299254	4	56578.8	4	565946	4	699597
CRNL1_MOUSE	Crooked neck-like protein 1	Crnkl1	83416	2	3.48	2	1	237323	2	234989	1	132258	3	414300	3	716796
SBP1_MOUSE	Methanethiol oxidase	Selenbp1	52514	21	61.44	21	4	149748	4	365633	4	192550	4	833619	4	193628
RBBP4_MOUSE	Histone-binding protein RBBP4	Rbbp4	47656	10	24.94	5	3	297060	3	291263	3	272023	3	222789	4	651229
SERB_MOUSE	Phosphoserine phosphatase	Psph	25096	4	17.33	4	2	219965	3	1.07613e+06	2	179406	4	253491
STAM1_MOUSE	Signal transducing adapter molecule 1	Stam	59771	13	33.76	13	4	283543	4	599447	4	233270	4	329091	3	280688
QORL2_MOUSE	Quinone oxidoreductase-like protein 2	Cryzl2	37809	14	54.57	14	4	123270	4	539563	4	211370	4	272135	4	579464
A0A2R8W6V9_MOUSE	Neuronal-specific septin-3	Septin3	39159	27	75.07	2	4	333448	3	330463	4	459970	2	229592	2	366686
Q3TYA4_MOUSE	Syntaxin-binding protein 6	Stxbp6	23685	6	42.86	6	3	465264	4	612947	2	364410	3	276872
CNTFR_MOUSE	Ciliary neurotrophic factor receptor subunit alpha	Cntfr	40801	7	32.8	7	4	311954	4	421597	2	213010	4	292815	4	479078
D3Z6G3_MOUSE	Microtubule-associated protein RP/EB family member 3	Mapre3	30364	24	65.41	1	2	237045	4	304274	3	208965	3	536633	4	430406
GPC5B_MOUSE	G-protein coupled receptor family C group 5 member B	Gprc5b	45899	6	9.51	6	4	564481	4	258207	3	297444	3	431105	2	164906
PGTA_MOUSE	Geranylgeranyl transferase type-2 subunit alpha	Rabggta	64989	20	47.97	20	4	259409	4	423684	4	383205	4	273449	4	375050
SYVC_MOUSE	Valine--tRNA ligase	Vars1	140215	32	36.66	32	4	297029	4	336248	4	280887	4	518051	4	281569
FARP1_MOUSE	FERM, ARHGEF and pleckstrin domain-containing protein 1	Farp1	118875	22	28.05	22	4	96559.6	4	241385	4	128712	4	551966	4	689603
BAG6_MOUSE	Large proline-rich protein BAG6	Bag6	121037	15	20.1	15	4	349718	4	389188	4	310848	4	387738	4	267215
GBRB2_MOUSE	Gamma-aminobutyric acid receptor subunit beta-2	Gabrb2	59197	18	26.37	8	4	409007	4	440749	4	589152	1	89065	4	173799
CMPK2_MOUSE	UMP-CMP kinase 2, mitochondrial	Cmpk2	50036	15	44.3	15	3	109733	4	637296	4	190124	4	394074	4	368944
MTX1_MOUSE	Metaxin-1	Mtx1	35624	13	39.43	2	4	426866	4	434150	4	398081	1	211823	2	227189
CPNE1_MOUSE	Copine-1	Cpne1	58887	12	26.87	11	4	347380	4	499226	4	335597	4	252845	4	255903
AMD_MOUSE	Peptidyl-glycine alpha-amidating monooxygenase	Pam	108963	20	30.34	20	4	56106.6	4	73691.4	2	11556.4	4	656984	4	891272
ISCU_MOUSE	Iron-sulfur cluster assembly enzyme ISCU, mitochondrial	Iscu	18098	4	26.79	4	4	234845	3	258996	3	93112.7	2	433370	1	659697
A0A1L1SQI7_MOUSE	LysM and putative peptidoglycan-binding domain-containing protein 2	Lysmd2	11172	3	35.58	3			3	782612	3	369993			2	521919
Q14BI1_MOUSE	Slc24a2 protein	Slc24a2	78977	7	13.92	7	4	413479	4	364134	4	707519	3	45432.7	1	143648
SMAP2_MOUSE	Stromal membrane-associated protein 2	Smap2	46578	5	19.39	5	4	226004	4	341258	4	263528	4	404135	3	439257
GSTK1_MOUSE	Glutathione S-transferase kappa 1	Gstk1	25704	12	42.04	12	4	275787	4	492975	4	402533	4	361182	4	140041
A0A1B0GSE8_MOUSE	40S ribosomal protein S11 (Fragment)	Rps11	15824	8	50.37	1									1	1.67169e+06
NNTM_MOUSE	NAD(P) transhydrogenase, mitochondrial	Nnt	113838	24	28.82	24	3	469097	3	536859	3	348020	3	316714
IL1AP_MOUSE	Interleukin-1 receptor accessory protein	Il1rap	65741	3	5.61	3	3	96229.6			2	109566	1	1.46292e+06
ACPM_MOUSE	Acyl carrier protein, mitochondrial	Ndufab1	17370	4	21.15	4	2	93923.7	2	147674	1	160272	3	657877	4	608964
SC31A_MOUSE	Protein transport protein Sec31A	Sec31a	133569	31	30.49	30	4	187229	4	288827	4	271085	4	722002	4	197844
EIF3C_MOUSE	Eukaryotic translation initiation factor 3 subunit C	Eif3c	105531	17	17.12	17	4	194850	4	174787	4	171800	4	367628	4	756530
GNPI1_MOUSE	Glucosamine-6-phosphate isomerase 1	Gnpda1	32549	13	55.02	9	3	206770	4	256056	4	160113	4	343737	4	694922
LYPA2_MOUSE	Acyl-protein thioesterase 2	Lypla2	24794	9	41.13	9	3	235407	4	306191	4	258763	4	683011	1	177614
DDX6_MOUSE	Probable ATP-dependent RNA helicase DDX6	Ddx6	54192	15	43.69	15	4	242863	4	331965	4	296815	4	451822	4	336921
Q91V35_MOUSE	Receptor-type tyrosine-protein phosphatase alpha	Ptpra	89842	19	30.01	19	4	495076	4	453868	4	358861	4	146194	4	202650
GRPE1_MOUSE	GrpE protein homolog 1, mitochondrial	Grpel1	24307	7	35.94	7	4	80862.7	4	232892	4	205006	4	230371	4	904560
SEP15_MOUSE	Selenoprotein F	Selenof	17806	4	31.48	4	2	77786.8	4	81504.6	4	54336.7			1	1.43875e+06
DHSO_MOUSE	Sorbitol dehydrogenase	Sord	38249	9	31.37	9	4	240396	4	435235	4	337054	4	532087	1	104364
PRUN1_MOUSE	Exopolyphosphatase PRUNE1	Prune1	50239	15	38.11	15	4	112408	4	367564	4	199236	4	564036	4	404976
GAPR1_MOUSE	Golgi-associated plant pathogenesis-related protein 1	Glipr2	17090	2	16.88	2							1	437925	4	1.20781e+06
CMBL_MOUSE	Carboxymethylenebutenolidase homolog	Cmbl	27902	8	43.67	8	1	49276.6	2	64701.5	1	47691	4	1.06382e+06	3	416626
WASL_MOUSE	Neural Wiskott-Aldrich syndrome protein	Wasl	54274	14	46.91	14	4	266061	4	333145	4	415722	4	389256	3	236619
MSS4_MOUSE	Guanine nucleotide exchange factor MSS4	Rabif	13915	2	21.95	2	2	561701	4	548391	2	529335
GLYG_MOUSE	Glycogenin-1	Gyg1	37402	5	21.62	5	3	109199	4	530968	4	471244	4	371089	4	149660
SERPH_MOUSE	Serpin H1	Serpinh1	46534	10	35.25	10	3	567985	4	280515	4	86519.4	4	411431	4	284340
Q4VA93_MOUSE	Protein kinase C	Prkca	76824	29	36.61	12	4	250742	4	192949	4	53132.7	4	371015	4	762331
SEPT3_MOUSE	Neuronal-specific septin-3	Septin3	40038	27	74.57	2	4	315691	4	355559	4	487899	2	211123	4	258116
RAB9B_MOUSE	Ras-related protein Rab-9B	Rab9b	22704	5	38.31	5	3	156246	3	33613.9	4	60173.1	4	533156	4	839018
APEH_MOUSE	Acylamino-acid-releasing enzyme	Apeh	81581	19	38.8	19	4	160794	4	354175	4	131856	4	537522	4	437814
COPB2_MOUSE	Coatomer subunit beta'	Copb2	102449	24	34.03	24	4	135542	4	263406	4	261883	4	293432	4	667605
S10AA_MOUSE	Protein S100-A10	S100a10	11186	2	35.05	2			1	238851			1	1.3826e+06
EXTL2_MOUSE	Exostosin-like 2	Extl2	37391	3	8.79	3	1	131419	2	64605.4	1	147823			2	1.2733e+06
AAA1_MOUSE	Asc-type amino acid transporter 1	Slc7a10	57549	4	9.43	4	4	363965	4	288357	4	147057	2	179841	2	637265
EMC3_MOUSE	ER membrane protein complex subunit 3	Emc3	29980	5	24.52	5	4	411921	4	375721	4	303567	4	213440	4	310785
NEU2_MOUSE	Vasopressin-neurophysin 2-copeptin	Avp	17900	3	32.14	1							2	668506	3	946693
SUMO1_MOUSE	Small ubiquitin-related modifier 1	Sumo1	11557	1	11.88	1					1	1.60826e+06
SCG2_MOUSE	Secretogranin-2	Scg2	70644	11	23.5	11	4	57252.1	4	55054.6	3	27340.9	4	615106	4	852775
UQCC1_MOUSE	Ubiquinol-cytochrome-c reductase complex assembly factor 1	Uqcc1	34300	7	23.05	7	4	420345	4	229331	3	235696	3	212729	4	508822
ARPC5_MOUSE	Actin-related protein 2/3 complex subunit 5	Arpc5	16288	5	52.32	1	1	306077	3	227709	2	261109	3	468660	1	343094
MARK2_MOUSE	Serine/threonine-protein kinase MARK2	Mark2	86306	18	28.48	12	4	266768	4	114236	4	281896	4	260208	4	676420
TPD53_MOUSE	Tumor protein D53	Tpd52l1	22515	3	18.63	3			1	710358	2	887087
UBE2O_MOUSE	(E3-independent) E2 ubiquitin-conjugating enzyme UBE2O	Ube2o	140834	30	32.84	30	4	270247	4	391268	4	431288	4	267726	4	235229
CNPY2_MOUSE	Protein canopy homolog 2	Cnpy2	20767	4	30.77	4	3	271264	3	294176	4	266383	3	308951	3	454623
ACS2L_MOUSE	Acetyl-coenzyme A synthetase 2-like, mitochondrial	Acss1	74623	18	40.76	18	4	365846	4	436835	4	286459	4	205455	4	299760
F6ZIA4_MOUSE	Myelin basic protein (Fragment)	Mbp	17109	15	59.24	1							4	1.09551e+06	1	498054
LMA2L_MOUSE	VIP36-like protein	Lman2l	39881	3	7.78	3	1	50402.3	1	1.21178e+06	1	29879.6	3	123784	4	175357
A0A0A6YX71_MOUSE	Serine/threonine-protein kinase DCLK2	Dclk2	78053	21	41.21	21	4	202234	4	396746	4	581512	4	133082	3	276733
EWS_MOUSE	RNA-binding protein EWS	Ewsr1	68462	3	8.09	3	4	265919	4	385393	4	256015	4	303335	4	379202
PEPD_MOUSE	Xaa-Pro dipeptidase	Pepd	55029	9	19.47	9	4	189372	4	249333	4	276223	4	710230	3	163904
TBC24_MOUSE	TBC1 domain family member 24	Tbc1d24	63236	16	38.5	16	4	228555	4	275830	4	359796	4	366583	4	356638
STX4_MOUSE	Syntaxin-4	Stx4	34165	6	24.5	6	4	573647	4	151838	4	301851	3	301479	2	257087
CACB3_MOUSE	Voltage-dependent L-type calcium channel subunit beta-3	Cacnb3	54572	8	22.93	6	4	193146	4	369629	4	377092	4	180754	4	464557
CETN2_MOUSE	Centrin-2	Cetn2	19797	4	34.3	4	1	131101	4	123663			4	547904	4	781360
PROD_MOUSE	Proline dehydrogenase 1, mitochondrial	Prodh	68036	18	38.9	18	4	452085	4	319483	4	195948	4	296178	4	319523
Q1XG79_MOUSE	UbiE1	Mettl7a1	28188	5	27.64	5	4	279212	4	221982	3	575151	2	123226	4	377909
CKLF5_MOUSE	CKLF-like MARVEL transmembrane domain-containing protein 5	Cmtm5	17389	2	12.82	2	4	644839	2	207481	2	278190	3	292710	2	152385
GOT1B_MOUSE	Vesicle transport protein GOT1B	Golt1b	15422	3	20.29	3	4	149759	4	306604	4	261386	3	609696	4	247383
CLYBL_MOUSE	Citramalyl-CoA lyase, mitochondrial	Clybl	37549	15	55.03	15	4	261983	4	498893	4	428759	4	140861	4	244071
E9Q6U4_MOUSE	Prefoldin subunit 4	Pfdn4	14732	2	20.77	2	3	196679	1	257853	4	314647	1	339953	4	465340
CHSP1_MOUSE	Calcium-regulated heat stable protein 1	Carhsp1	16062	4	59.46	4	2	258299	4	208122	4	330448	4	777276
HSPB1_MOUSE	Heat shock protein beta-1	Hspb1	23014	8	70.81	8	3	186335	3	280097	4	174837	4	925540
S22AH_MOUSE	Solute carrier family 22 member 17	Slc22a17	43195	3	6.48	3	1	269709	4	558701	2	312128			2	421883
HPLN1_MOUSE	Hyaluronan and proteoglycan link protein 1	Hapln1	40478	11	42.7	11	4	440023	4	398249	4	205279	3	190811	4	327972
A0A2X0SSA9_MOUSE	ARHGAP1 (Fragment)	ARHGAP1	50651	24	63.27	1	1	367561	1	398008	1	552910	2	241922
GNL1_MOUSE	Guanine nucleotide-binding protein-like 1	Gnl1	68771	16	32.95	16	4	177739	4	273107	4	279113	4	375801	4	452458
CPSF7_MOUSE	Cleavage and polyadenylation specificity factor subunit 7	Cpsf7	52011	6	17.83	6	2	993917	4	54431.2	3	297931	1	65420.2	2	146165
SNPH_MOUSE	Syntaphilin	Snph	53753	11	39.39	11	4	327739	4	285827	4	410587	4	400505	4	129709
CATA_MOUSE	Catalase	Cat	59795	16	39.47	16	4	223057	4	400399	4	175519	4	439527	4	314175
TRA2A_MOUSE	Transformer-2 protein homolog alpha	Tra2a	32316	3	8.9	3	4	188092	4	186814	4	165839	4	282614	4	727653
IMA4_MOUSE	Importin subunit alpha-4	Kpna3	57773	15	40.31	10	4	159754	4	197103	4	264423	4	426616	4	502376
MYH14_MOUSE	Myosin-14	Myh14	228586	64	36.65	54	4	260710	4	115987	4	114227	4	816561	4	241115
ARP3B_MOUSE	Actin-related protein 3B	Actr3b	47580	20	49.04	14	4	161800	4	304248	4	768520	2	97408.7	1	215417
KPRA_MOUSE	Phosphoribosyl pyrophosphate synthase-associated protein 1	Prpsap1	39432	12	49.72	11	4	313775	4	400726	4	349524	4	320420	4	161088
COPD_MOUSE	Coatomer subunit delta	Arcn1	57229	13	27.2	13	4	258157	4	302461	4	285659	4	500016	4	197917
A0A0R4J263_MOUSE	1-acyl-sn-glycerol-3-phosphate acyltransferase	Agpat1	31737	8	32.28	8	4	390359	4	290607	4	201647	4	256795	4	404609
A0A3B2WBE1_MOUSE	Band 4.1-like protein 3 (Fragment)	Epb41l3	91388	56	60.2	2	4	385880	4	350392	4	286873	4	202079	4	317569
RL19_MOUSE	60S ribosomal protein L19	Rpl19	23466	1	8.67	1	3	205176	2	169464	3	257427	2	632736	3	277371
S10AD_MOUSE	Protein S100-A13	S100a13	11158	2	23.47	2			1	494628			3	1.0472e+06
A0A087WQE8_MOUSE	Kinesin-like protein KIF1A	Kif1a	202174	49	34.73	49	4	284160	4	266736	4	388855	4	319233	4	281977
SRPRB_MOUSE	Signal recognition particle receptor subunit beta	Srprb	29579	9	46.84	9	4	100448	4	143151	4	111350	4	309904	4	873752
PDK2_MOUSE	[Pyruvate dehydrogenase (acetyl-transferring)] kinase isozyme 2, mitochondrial	Pdk2	46041	13	48.65	12	4	567744	4	186088	4	402203	3	120573	4	260283
MIC27_MOUSE	MICOS complex subunit Mic27	Apool	29261	11	43.02	11	4	183017	4	453163	4	179753	1	126760	4	592386
S14L2_MOUSE	SEC14-like protein 2	Sec14l2	46300	13	50.62	13	4	204265	4	523817	4	382094	4	268838	2	155934
RL36A_MOUSE	60S ribosomal protein L36a	Rpl36a	12441	1	8.49	1									3	1.53245e+06
KPCE_MOUSE	Protein kinase C epsilon type	Prkce	83561	24	36.64	24	4	195510	4	186073	4	636991	4	238069	4	273482
SHLB1_MOUSE	Endophilin-B1	Sh3glb1	40855	11	36.44	11	4	378796	4	274970	4	525356	3	248207	4	101692
MMAB_MOUSE	Corrinoid adenosyltransferase	Mmab	26273	7	29.54	7	3	194262	4	300149	2	137789	2	259990	4	635866
BRI3B_MOUSE	BRI3-binding protein	Bri3bp	28263	4	17	4	4	419369	4	249141	4	293605	3	275318	3	286849
UBC9_MOUSE	SUMO-conjugating enzyme UBC9	Ube2i	18007	3	47.47	3	2	229296	3	239066	1	247043	3	808736
ARBK1_MOUSE	Beta-adrenergic receptor kinase 1	Grk2	79639	20	34.54	13	3	79456.1	4	438442	4	627861	4	260422	4	116062
ABHD6_MOUSE	Monoacylglycerol lipase ABHD6	Abhd6	38205	9	26.49	9	3	358623	4	437873	4	398414	1	159543	3	164978
ARLY_MOUSE	Argininosuccinate lyase	Asl	51739	20	35.56	20	4	264593	4	671548	4	166012	4	314824	4	101351
PFD3_MOUSE	Prefoldin subunit 3	Vbp1	22436	11	38.27	11	4	247503	4	285670	4	164925	3	263475	3	556168
MSI2H_MOUSE	RNA-binding protein Musashi homolog 2	Msi2	36939	6	27.75	6	3	114231	4	221371	3	87896.5	4	315085	4	778162
MPI_MOUSE	Mannose-6-phosphate isomerase	Mpi	46575	19	54.85	19	4	128357	4	365865	4	217277	4	552905	3	249556
QCR10_MOUSE	Cytochrome b-c1 complex subunit 10	Uqcr11	6539	1	21.43	1	2	181795	2	335207	4	421959	4	574613
MRP_MOUSE	MARCKS-related protein	Marcksl1	20165	1	7.5	1			1	36384.8			3	741245	4	733608
GCDH_MOUSE	Glutaryl-CoA dehydrogenase, mitochondrial	Gcdh	48606	13	50	13	4	231220	4	276784	4	245751	4	300691	4	454512
ATPF1_MOUSE	ATP synthase mitochondrial F1 complex assembly factor 1	Atpaf1	36355	10	30.86	10	4	335889	4	314366	4	738307	2	62663	3	56133.6
TM50B_MOUSE	Transmembrane protein 50B	Tmem50b	17948	1	5.06	1	4	177160	1	321491	2	184054	4	335049	3	488303
GMPR1_MOUSE	GMP reductase 1	Gmpr	37482	9	35.94	8	2	134971	4	163271	4	329229	3	433658	3	442757
STK39_MOUSE	STE20/SPS1-related proline-alanine-rich protein kinase	Stk39	60320	11	29.86	9	4	236978	4	202404	4	274526	4	398043	2	391298
NHP2_MOUSE	H/ACA ribonucleoprotein complex subunit 2	Nhp2	17247	2	21.57	2	3	60203.8	3	90802.5	3	45660.5	3	477111	3	828205
KCAB2_MOUSE	Voltage-gated potassium channel subunit beta-2	Kcnab2	41021	23	57.77	3	4	315209	4	290339	4	470191	4	225383	3	198653
MAG_MOUSE	Myelin-associated glycoprotein	Mag	69388	20	36.84	4	4	513727	4	114310	4	338197	4	531012
TOM34_MOUSE	Mitochondrial import receptor subunit TOM34	Tomm34	34278	9	36.89	9	4	260101	4	196166	4	339055	4	543493	4	155013
PRDX4_MOUSE	Peroxiredoxin-4	Prdx4	31053	7	31.39	6	4	200625	4	306140	4	372833	4	281211	4	331059
EMC4_MOUSE	ER membrane protein complex subunit 4	Emc4	20117	3	22.4	3	3	252721	4	175288	3	145452	4	266021	4	651488
WDR54_MOUSE	WD repeat-containing protein 54	Wdr54	35613	9	41.02	9	4	238864	4	210430	4	295937	4	258606	4	486049
VAMP7_MOUSE	Vesicle-associated membrane protein 7	Vamp7	24967	10	43.18	10	3	91190.6	4	235085	4	228128	4	264575	2	669337
RB27B_MOUSE	Ras-related protein Rab-27B	Rab27b	24560	10	48.17	8	4	127575	4	245870	4	99020.5	4	460007	4	555403
LRRT1_MOUSE	Leucine-rich repeat transmembrane neuronal protein 1	Lrrtm1	58718	9	18.39	9	1	28463.7	3	31187.7	4	1.42463e+06
SARNP_MOUSE	SAP domain-containing ribonucleoprotein	Sarnp	23533	5	27.62	5	2	89759.3	4	175294	3	86315.8	3	906856	4	224075
TMCO1_MOUSE	Calcium load-activated calcium channel	Tmco1	21175	2	12.23	2	4	507312	4	433627	4	308381	4	230987
CHMP3_MOUSE	Charged multivesicular body protein 3	Chmp3	25219	3	12.5	3	1	340212	2	165982	2	287292	3	686664
DUS15_MOUSE	Dual specificity protein phosphatase 15	Dusp15	26186	9	48.94	9	4	695282			4	526175	4	256753
TXD12_MOUSE	Thioredoxin domain-containing protein 12	Txndc12	19049	3	22.94	3	2	109713	4	434482	2	340828	1	150277	1	433014
UBA3_MOUSE	NEDD8-activating enzyme E1 catalytic subunit	Uba3	51737	19	59.96	19	4	113273	4	230182	4	304722	4	546675	3	271930
FSD1_MOUSE	Fibronectin type III and SPRY domain-containing protein 1	Fsd1	55525	19	42.74	19	4	219849	4	219068	4	412702	4	342106	4	269477
A0A338P6K2_MOUSE	Myosin-11	Myh11	227870	84	44.57	67	4	306268	4	314719	4	114081	4	688437	3	38384.1
LAMP2_MOUSE	Lysosome-associated membrane glycoprotein 2	Lamp2	45681	5	10.12	5	4	340043	3	149656	4	297936	4	359152	4	312170
E9PU87_MOUSE	Serine/threonine-protein kinase SIK3	Sik3	150659	21	19.36	21	4	206081	4	234046	4	213052	4	369615	4	435877
A1L3P4_MOUSE	Sodium/hydrogen exchanger	Slc9a6	77953	10	12.82	8	4	413049	4	360504	4	157986	1	70879.4	4	455131
CD59A_MOUSE	CD59A glycoprotein	Cd59a	13648	2	15.45	2	2	495245							1	961249
TP4A1_MOUSE	Protein tyrosine phosphatase type IVA 1	Ptp4a1	19815	5	27.17	4	1	327276	1	325929			3	445699	3	354811
ADK_MOUSE	Adenosine kinase	Adk	40149	10	35.73	10	1	55789.3	4	496362	4	511636	4	243742	2	145210
Q6IQY0_MOUSE	NADPH:adrenodoxin oxidoreductase, mitochondrial	Fdxr	54207	16	51.21	16	4	218173	4	274690	4	483209	4	188826	4	286702
AGFG1_MOUSE	Arf-GAP domain and FG repeat-containing protein 1	Agfg1	58043	8	19.96	8	4	193159	4	389306	4	260662	3	348262	3	257093
PLIN3_MOUSE	Perilipin-3	Plin3	47262	13	48.05	13	3	41517.5	2	19236.5	4	40316.7	4	1.05896e+06	4	282646
CLIP2_MOUSE	CAP-Gly domain-containing linker protein 2	Clip2	115910	43	49.19	35	4	251414	4	247744	4	243034	4	352834	4	346620
TFR1_MOUSE	Transferrin receptor protein 1	Tfrc	85731	21	28.57	21	4	277771	4	309788	4	255745	4	182675	4	413832
PAK2_MOUSE	Serine/threonine-protein kinase PAK 2	Pak2	57930	18	40.65	9	4	269398	4	266977	4	283486	4	346061	4	271167
D3YXZ3_MOUSE	Kinesin light chain	Klc2	68177	27	48.95	18	4	284400	4	349051	4	496400	4	160108	4	139586
PRKRA_MOUSE	Interferon-inducible double-stranded RNA-dependent protein kinase activator A	Prkra	34371	6	26.84	6	4	265936	4	334557	4	80461.6	4	265658	4	480426
IF4B_MOUSE	Eukaryotic translation initiation factor 4B	Eif4b	68840	9	19.8	9	2	219193	4	206655	4	387015	4	336104	4	276650
DNJB6_MOUSE	DnaJ homolog subfamily B member 6	Dnajb6	39807	5	9.86	4	3	233832	4	315167	4	260482	4	155919	4	459109
CUL5_MOUSE	Cullin-5	Cul5	90974	22	31.41	22	4	221232	4	366817	4	364639	4	358578	4	111840
HDA11_MOUSE	Histone deacetylase 11	Hdac11	39157	11	36.89	11	4	597579	4	371657	4	101071	1	170275	3	177804
DEMA_MOUSE	Dematin	Dmtn	45468	5	16.79	5	4	86858.4	4	361286	4	493349	4	221227	4	250875
AIMP1_MOUSE	Aminoacyl tRNA synthase complex-interacting multifunctional protein 1	Aimp1	33997	6	35.48	6	4	222352	4	228235	4	267054	4	474985	3	218249
ACSL3_MOUSE	Long-chain-fatty-acid--CoA ligase 3	Acsl3	80492	19	35.69	17	4	271495	4	293484	4	264175	4	132492	4	449006
A4_MOUSE	Amyloid-beta A4 protein	App	86722	12	16.75	12	4	320120	4	233652	4	279354	4	220985	3	354492
CDIP1_MOUSE	Cell death-inducing p53-target protein 1	Cdip1	21835	1	9.62	1	4	380718	2	263243	4	308481			3	455499
CAN5_MOUSE	Calpain-5	Capn5	72955	13	27.19	13	4	525852	4	367275	4	317688	3	89995.3	4	106736
PLRKT_MOUSE	Plasminogen receptor (KT)	Plgrkt	17261	1	6.8	1	2	497974	4	384533	2	277135			1	246041
GBRB3_MOUSE	Gamma-aminobutyric acid receptor subunit beta-3	Gabrb3	54166	14	23.47	5	3	307294	4	578583	2	113998	1	83929.5	4	321765
NIT1_MOUSE	Deaminated glutathione amidase	Nit1	35705	10	45.51	10	4	203173	4	125434	4	142495	4	625438	4	308290
RALY_MOUSE	RNA-binding protein Raly	Raly	33188	8	32.05	8	4	170215	4	322071	4	262424	2	404869	2	240053
NUCL_MOUSE	Nucleolin	Ncl	76723	28	33.8	2	4	219389	4	240715	4	192173	4	229951	4	517393
PLAT3_MOUSE	Phospholipase A and acyltransferase 3	Plaat3	17872	2	19.14	2	2	458970	2	187907	2	355323	1	397029
TIAR_MOUSE	Nucleolysin TIAR	Tial1	43389	10	26.28	10	4	103819	4	58780.8	4	159983	4	326587	4	747918
MECR_MOUSE	Enoyl-[acyl-carrier-protein] reductase, mitochondrial	Mecr	40343	18	68.36	18	4	419141	4	361852	4	419105	4	64922.8	4	132026
TOM1_MOUSE	Target of Myb protein 1	Tom1	54325	15	44.11	15	4	216126	4	304604	4	215127	4	455712	4	202664
A8DUP7_MOUSE	Beta-globin	Hbbt1	15826	23	95.24	1							1	1.39085e+06
TPPC1_MOUSE	Trafficking protein particle complex subunit 1	Trappc1	16882	5	39.31	5	4	199564	4	488074	4	275365	3	233942	3	193296
CBPM_MOUSE	Carboxypeptidase M	Cpm	50556	12	27.99	12	4	515319	4	130314	4	369234	4	370830
THEM6_MOUSE	Protein THEM6	Them6	23803	8	40.1	8	4	195526	4	379374	4	525170	3	147727	3	135774
HNRPQ_MOUSE	Heterogeneous nuclear ribonucleoprotein Q	Syncrip	69633	20	35.47	15	4	170938	4	436014	4	309977	4	205256	4	259818
GUAA_MOUSE	GMP synthase [glutamine-hydrolyzing]	Gmps	76723	32	57.14	32	4	177065	4	260606	4	274580	4	376850	4	292723
LGI2_MOUSE	Leucine-rich repeat LGI family member 2	Lgi2	63006	9	18.36	9	4	517542	4	209662	3	542715	3	87448.3	4	23873.2
B2CL1_MOUSE	Bcl-2-like protein 1	Bcl2l1	26132	5	24.46	5	3	184053	2	468191	1	331694	3	226410	3	169031
CCNY_MOUSE	Cyclin-Y	Ccny	39395	10	29.62	8	4	201869	4	233934	4	459173	4	206369	4	273995
S39AC_MOUSE	Zinc transporter ZIP12	Slc39a12	76215	11	19.45	11	4	348088	4	388426	4	172289	4	107710	3	356930
F6WKY8_MOUSE	Phospholipase D1 (Fragment)	Pld1	100182	3	5.4	1					2	1.37277e+06
SCRB2_MOUSE	Lysosome membrane protein 2	Scarb2	54044	7	17.99	7	4	434342	4	240428	4	157544	4	164314	4	375161
VPS51_MOUSE	Vacuolar protein sorting-associated protein 51 homolog	Vps51	86187	23	36.7	23	4	253194	4	413180	4	316375	4	222079	4	166799
IF2B_MOUSE	Eukaryotic translation initiation factor 2 subunit 2	Eif2s2	38092	8	26.59	8	4	201774	4	403833	4	302419	3	281560	4	180739
HYEP_MOUSE	Epoxide hydrolase 1	Ephx1	52577	12	34.29	12	4	159941	4	152689	4	128579	4	745869	4	180716
GSLG1_MOUSE	Golgi apparatus protein 1	Glg1	133734	22	25.36	22	4	142539	4	119796	4	101741	4	105393	4	897754
CCG2_MOUSE	Voltage-dependent calcium channel gamma-2 subunit	Cacng2	35895	1	3.72	1	3	299012	3	627677	2	437382
RRAS_MOUSE	Ras-related protein R-Ras	Rras	23764	10	40.37	5	4	337405	4	400946	4	240666	3	201714	3	181684
PTN5_MOUSE	Tyrosine-protein phosphatase non-receptor type 5	Ptpn5	60815	4	10.35	4	3	14078.9	2	624786	4	281991	3	296755	3	144480
TIGAR_MOUSE	Fructose-2,6-bisphosphatase TIGAR	Tigar	29191	4	21.93	4	4	150897	4	156523	4	314623	4	435597	4	302916
LRP1_MOUSE	Prolow-density lipoprotein receptor-related protein 1	Lrp1	504742	77	22.64	76	4	239994	4	372331	4	176197	4	235239	4	331181
A0A0A6YWE4_MOUSE	Inositol hexakisphosphate kinase 2 (Fragment)	Ip6k2	3525	1	25.81	1							1	1.35344e+06
Q6XE40_MOUSE	MAGUK p55 subfamily member 3	Mpp3	66486	16	41.2	16	4	297734	4	466430	4	310737	4	114727	4	163101
CXB6_MOUSE	Gap junction beta-6 protein	Gjb6	30366	5	9.96	5	4	240922	4	588196	3	520822
F6W3U3_MOUSE	RIKEN cDNA 2310061I04 gene (Fragment)	2310061I04Rik	13211	5	28.44	2	1	337966	1	254510	2	321671			1	435396
FUBP1_MOUSE	Far upstream element-binding protein 1	Fubp1	68540	12	22.58	12	2	395771	4	128026	4	137327	4	372786	4	315323
B2MG_MOUSE	Beta-2-microglobulin	B2m	13779	1	7.56	1	1	621153					1	725210
GNAL_MOUSE	Guanine nucleotide-binding protein G(olf) subunit alpha	Gnal	44308	16	41.73	7	3	55202	4	88100	3	44681.2	4	736345	4	421702
KCNC1_MOUSE	Potassium voltage-gated channel subfamily C member 1	Kcnc1	57928	7	16.05	6	4	166275	4	588840	4	276637			4	313356
CADM1_MOUSE	Cell adhesion molecule 1	Cadm1	49788	12	35.53	3	4	237761	4	202623	4	191178	4	161445	3	551061
MESH1_MOUSE	Guanosine-3',5'-bis(diphosphate) 3'-pyrophosphohydrolase MESH1	Hddc3	20262	4	28.49	4			1	164905	2	78203.8	3	895564	2	202653
MSRA_MOUSE	Mitochondrial peptide methionine sulfoxide reductase	Msra	25988	6	34.33	6	4	296073	3	419636	4	213429	4	182811	3	223213
Q8BGF0_MOUSE	Expressed sequence AW551984	AW551984	89464	16	23.51	16							4	768289	4	560831
GCP60_MOUSE	Golgi resident protein GCP60	Acbd3	60181	11	30.86	11	4	106371	4	215342	4	110893	4	110137	3	784864
TP4A2_MOUSE	Protein tyrosine phosphatase type IVA 2	Ptp4a2	19127	2	16.17	1							4	401889	2	925380
NPTX1_MOUSE	Neuronal pentraxin-1	Nptx1	47117	14	36.11	14	4	155519	4	278066	4	722240	2	50177	3	120765
CISD3_MOUSE	CDGSH iron-sulfur domain-containing protein 3, mitochondrial	Cisd3	15676	1	9.49	1	1	147594	2	156834	1	157083	1	288624	2	575408
CCG8_MOUSE	Voltage-dependent calcium channel gamma-8 subunit	Cacng8	43453	4	21.04	4	3	238353	4	299273	4	245744	2	176678	4	355503
TBL2_MOUSE	Transducin beta-like protein 2	Tbl2	49584	4	12.22	4	2	49183.3	2	46431.2			1	1.09478e+06	3	124675
PUF60_MOUSE	Poly(U)-binding-splicing factor PUF60	Puf60	60249	12	31.74	12	4	190491	4	285420	4	229671	4	300418	4	308780
GSTT3_MOUSE	Glutathione S-transferase theta-3	Gstt3	27403	7	39	7	4	188677	4	277421	3	114477	2	582884	4	151278
HS71A_MOUSE	Heat shock 70 kDa protein 1A	Hspa1a	70079	25	44.62	13	4	437703	4	150346	4	228321	4	343398	4	153406
CD38_MOUSE	ADP-ribosyl cyclase/cyclic ADP-ribose hydrolase 1	Cd38	34408	8	38.82	8	3	91978.5	2	323743	1	64082.4	4	376249	4	455339
COASY_MOUSE	Bifunctional coenzyme A synthase	Coasy	62023	12	37.3	12	4	243108	4	330616	4	467416	4	139221	3	130650
PP2AA_MOUSE	Serine/threonine-protein phosphatase 2A catalytic subunit alpha isoform	Ppp2ca	35608	22	58.58	2	3	182758	3	281531	4	251692	4	328351	4	265406
CPT2_MOUSE	Carnitine O-palmitoyltransferase 2, mitochondrial	Cpt2	73981	19	40.43	19	4	239005	4	205044	4	140799	4	214495	4	508721
PPT1_MOUSE	Palmitoyl-protein thioesterase 1	Ppt1	34490	10	41.18	2	2	354578	4	254226	2	340833	4	355536
FHIT_MOUSE	Bis(5'-adenosyl)-triphosphatase	Fhit	17235	2	12	2			3	1.15376e+06					1	148976
B1AQW2_MOUSE	Microtubule-associated protein	Mapt	40892	19	46.15	2	2	138947	3	169490	2	120782	4	284367	3	581961
DYN1_MOUSE	Dynamin-1	Dnm1	97803	112	77.28	6	4	294253	4	202654	4	212486	4	314919	4	270359
Q3UE92_MOUSE	Xaa-Pro aminopeptidase 1	Xpnpep1	74560	17	38.74	17	4	151828	4	302585	4	404804	4	275252	2	159850
SE6L2_MOUSE	Seizure 6-like protein 2	Sez6l2	97504	11	17.36	11	4	379335	4	206270	4	362358	1	110374	3	235550
PGAP1_MOUSE	GPI inositol-deacylase	Pgap1	104578	19	26.46	19	4	119057	4	86584	4	70473.9	4	282991	4	734477
A2AI14_MOUSE	Glutamate receptor ionotropic, NMDA 1	Grin1	106123	19	22.48	19	3	123701	4	236095	4	697517	3	109551	2	126387
PDE1A_MOUSE	Calcium/calmodulin-dependent 3',5'-cyclic nucleotide phosphodiesterase 1A	Pde1a	62347	20	58.17	18	4	402527	4	59713.9	4	454932	4	166168	4	209461
A0A2R8VK70_MOUSE	Leukocyte surface antigen CD47	Cd47	35077	11	17.76	1	4	227212	3	255277	3	292701			1	517170
PRDX6_MOUSE	Peroxiredoxin-6	Prdx6	24871	38	84.38	6	3	100628	3	303368	3	138182	3	611870	3	135283
SCO1_MOUSE	Protein SCO1 homolog, mitochondrial	Sco1	31617	2	13.03	2	3	364812	3	169657	3	442815	3	308563
ANK1_MOUSE	Ankyrin-1	Ank1	204227	54	37.16	50	4	216456	4	744293	4	158378	4	92797	4	73341.6
LA_MOUSE	Lupus La protein homolog	Ssb	47756	9	24.58	9	4	187529	4	233600	4	134744	4	424894	4	303260
UBL4A_MOUSE	Ubiquitin-like protein 4A	Ubl4a	17801	4	34.39	4			2	136625	1	314295			1	833064
RELCH_MOUSE	RAB11-binding protein RELCH	Relch	134587	26	26.48	26	4	202350	4	223648	4	277902	4	331075	4	244719
CLPT1_MOUSE	Cleft lip and palate transmembrane protein 1 homolog	Clptm1	75291	12	21.84	12	4	237375	4	138989	4	101268	4	233644	4	566384
NAKD2_MOUSE	NAD kinase 2, mitochondrial	Nadk2	50859	19	55.97	2			3	356761			3	306124	4	613608
PAIP1_MOUSE	Polyadenylate-binding protein-interacting protein 1	Paip1	45702	8	26	8	2	162911	4	235562	3	272480	4	200536	4	404390
LAMB2_MOUSE	Laminin subunit beta-2	Lamb2	196579	47	33.69	47	4	498937	4	277244	4	170433	4	192903	4	135790
MMGT1_MOUSE	Membrane magnesium transporter 1	Mmgt1	14677	3	42.75	3	3	524260	2	247763			1	502802
NRN1_MOUSE	Neuritin	Nrn1	15353	1	10.56	1	2	279937	3	326689	2	306979			1	361025
GPR37_MOUSE	Prosaposin receptor GPR37	Gpr37	66775	3	4.33	3	3	582763	4	134183	4	200393	3	164476	2	189704
KPCD_MOUSE	Protein kinase C delta type	Prkcd	77547	22	40.06	21	2	45315.3			4	1.14824e+06	2	13980.4	1	63280.5
CNN3_MOUSE	Calponin-3	Cnn3	36429	10	48.79	10	1	77001.9	2	138423	4	163460	4	613967	3	277639
B9EKP5_MOUSE	Filamin, alpha	Flna	280473	70	41.91	67	4	233989	4	123205	4	63399.9	4	824005	4	24723.3
TIPRL_MOUSE	TIP41-like protein	Tiprl	31254	11	63.47	11	3	106834	4	89200.3	3	137218	3	214681	4	720414
EMC1_MOUSE	ER membrane protein complex subunit 1	Emc1	111605	27	34.5	27	4	237084	4	345540	4	250514	4	129532	4	300184
BROX_MOUSE	BRO1 domain-containing protein BROX	Brox	46202	7	20.19	7	4	185134	4	173662	4	175229	4	417570	3	311257
E9PW06_MOUSE	Neurofascin	Nfasc	132203	51	45.74	7	4	512941	4	63249.6	4	354521	3	283981	3	47675.1
E9Q8N8_MOUSE	Anion exchange protein	Slc4a4	123086	50	38.12	5	4	272719	4	487438	3	237078	2	39051.5	3	225767
FA98B_MOUSE	Protein FAM98B	Fam98b	45349	9	25.87	5	4	245161	4	375131	4	232420	2	134105	3	272129
MY18A_MOUSE	Unconventional myosin-XVIIIa	Myo18a	232755	63	42.39	63	4	294439	4	226496	4	396647	4	169420	4	171348
DPP3_MOUSE	Dipeptidyl peptidase 3	Dpp3	82898	28	57.45	28	4	180500	4	265339	4	279427	4	392576	3	135601
PPIF_MOUSE	Peptidyl-prolyl cis-trans isomerase F, mitochondrial	Ppif	21737	5	44.66	5	4	304534	4	343771	4	112978	4	159421	1	331428
NOP58_MOUSE	Nucleolar protein 58	Nop58	60343	16	37.87	16	4	149702	4	194599	4	107830	4	437281	3	361628
TAM41_MOUSE	Phosphatidate cytidylyltransferase, mitochondrial	Tamm41	37828	10	35.61	10	4	78422.4	4	252188	3	279398	4	247455	4	393397
L2HDH_MOUSE	L-2-hydroxyglutarate dehydrogenase, mitochondrial	L2hgdh	50899	9	26.29	9	4	171639	4	168179	4	121435	4	339762	4	448609
NCLN_MOUSE	Nicalin	Ncln	62908	14	22.56	14	4	112341	4	283747	4	285362	4	109209	4	458601
EMAL1_MOUSE	Echinoderm microtubule-associated protein-like 1	Eml1	89680	15	25.18	14	4	258381	4	228214	4	403956	4	223276	4	131768
EXOC3_MOUSE	Exocyst complex component 3	Exoc3	86455	17	24.77	17	4	281393	4	276327	4	196151	4	296515	4	192822
TAF3_MOUSE	Transcription initiation factor TFIID subunit 3	Taf3	105115	1	1.07	1	1	134858	2	347466					2	757946
E9QKE4_MOUSE	Rab3 GTPase-activating protein non-catalytic subunit	Rab3gap2	154640	28	23.86	28	4	258066	4	294828	4	175967	4	257362	4	252751
TBCA_MOUSE	Tubulin-specific chaperone A	Tbca	12758	2	33.33	2	1	131129	1	229927			1	877862
CTL2_MOUSE	Choline transporter-like protein 2	Slc44a2	80110	11	19.41	9	4	308391	4	230520	4	201931	4	220392	4	274542
PYRD_MOUSE	Dihydroorotate dehydrogenase (quinone), mitochondrial	Dhodh	42700	9	40	9	4	262476	4	265738	4	199826	4	197257	4	308454
LSM2_MOUSE	U6 snRNA-associated Sm-like protein LSm2	Lsm2	10835	3	48.42	3	2	141376	3	106660	2	72429.2	4	717569	3	194524
A3KGJ9_MOUSE	RIKEN cDNA 6430550D23 gene (Fragment)	6430550D23Rik	16358	1	6.38	1									2	1.23199e+06
DHDH_MOUSE	Trans-1,2-dihydrobenzene-1,2-diol dehydrogenase	Dhdh	36301	9	36.04	9	4	93368.4	4	205074	4	84673.4	4	707176	4	140177
UB2R2_MOUSE	Ubiquitin-conjugating enzyme E2 R2	Ube2r2	27166	1	4.62	1							1	1.22934e+06
H2B1B_MOUSE	Histone H2B type 1-B	H2bc3	13952	17	58.73	3	3	81966	4	47384.4	3	33339.8	4	1.06659e+06
Q3UL78_MOUSE	Uncharacterized protein	Cdc42	16503	10	76.19	1	3	311297	4	100092	3	134798	3	250943	4	432038
SYT6_MOUSE	Synaptotagmin-6	Syt6	57204	13	25.44	12	4	552446	4	179477	4	496299	1	not quantified
NRIP2_MOUSE	Nuclear receptor-interacting protein 2	Nrip2	29284	5	20.37	5	2	25066.7	4	175085	2	32496.1	4	862831	4	132713
APEX1_MOUSE	DNA-(apurinic or apyrimidinic site) endonuclease	Apex1	35490	8	39.75	8	4	38686.3	4	154075	4	48891.9	4	783963	4	198323
MGN_MOUSE	Protein mago nashi homolog	Magoh	17164	7	53.42	7	3	166935	4	165505	2	206569	1	218035	4	464071
MACD1_MOUSE	ADP-ribose glycohydrolase MACROD1	Macrod1	35295	7	40.87	7	4	152591	4	219070	4	149149	4	25997.3	3	674102
COMD2_MOUSE	COMM domain-containing protein 2	Commd2	22848	4	25.63	4	3	120156	2	109146	1	265686	4	334276	2	390241
RNF14_MOUSE	E3 ubiquitin-protein ligase RNF14	Rnf14	54926	9	26.6	9	2	235580	4	208431	4	189307	4	435925	3	149007
CDD_MOUSE	Cytidine deaminase	Cda	16131	2	22.6	2			2	105685			3	449918	3	662514
FNTA_MOUSE	Protein farnesyltransferase/geranylgeranyltransferase type-1 subunit alpha	Fnta	44013	14	44.56	14	4	141389	4	228969	4	289882	4	371538	2	185477
CRGD_MOUSE	Gamma-crystallin D	Crygd	21118	4	29.31	4			1	1.21591e+06
CSDE1_MOUSE	Cold shock domain-containing protein E1	Csde1	88791	16	27.82	16	4	181033	4	245394	4	258929	4	276122	4	253028
ACYP2_MOUSE	Acylphosphatase-2	Acyp2	11878	5	45.28	5	4	166191	4	220288	4	169960	4	470066	1	187782
S29A2_MOUSE	Equilibrative nucleoside transporter 2	Slc29a2	50255	1	2.63	1	4	170983	3	206369	1	165141	2	296148	1	375071
AP4A_MOUSE	Bis(5'-nucleosyl)-tetraphosphatase [asymmetrical]	Nudt2	16989	7	65.31	7	4	68540.7	4	144636	4	115356	4	621227	1	263242
NOMO1_MOUSE	Nodal modulator 1	Nomo1	133420	32	35.34	32	4	328064	4	266085	4	295976	4	101665	4	220946
LNP_MOUSE	Endoplasmic reticulum junction formation protein lunapark	Lnpk	47500	11	40.24	11	4	222206	4	331840	4	195658	4	208513	4	253737
SIAS_MOUSE	Sialic acid synthase	Nans	40024	7	31.2	7	4	231895	4	283633	4	205499	4	268794	4	221642
ENAH_MOUSE	Protein enabled homolog	Enah	85844	8	17.21	8	3	172903	4	366979	4	117097	4	344107	4	210169
CRGB_MOUSE	Gamma-crystallin B	Crygb	21086	8	58.86	4			1	1.21082e+06
C1QB_MOUSE	Complement C1q subcomponent subunit B	C1qb	26717	1	4.74	1	2	120890	3	105329	3	137754	4	364013	3	479588
ATG3_MOUSE	Ubiquitin-like-conjugating enzyme ATG3	Atg3	35796	7	22.29	7	4	223224	4	329377	4	286160	2	264192	3	104079
Q58E70_MOUSE	Tpm3 protein	Tpm3	29021	27	64.11	2	4	185062	1	134440	4	213564	1	401738	2	270640
CAF17_MOUSE	Putative transferase CAF17 homolog, mitochondrial	Iba57	38399	4	19.27	4	4	255733	4	250915	4	127340	1	202220	3	367685
AEDO_MOUSE	2-aminoethanethiol dioxygenase	Ado	28372	5	30.47	5	4	490277	4	341261	4	285151	2	86514.7
MPPB_MOUSE	Mitochondrial-processing peptidase subunit beta	Pmpcb	54614	11	23.72	10	4	142362	4	273561	4	157265	4	279266	4	349067
BOLA1_MOUSE	BolA-like protein 1	Bola1	14379	2	23.36	2	2	140965	4	103488	3	72170.2			3	883990
[truncated: 4,244 more rows]
