# Supplementary material for: Guidance landscapes unveiled by quantitative proteomics to control reinnervation in adult visual system
Source: Nat Commun. 2022 Oct 13;13:6040. doi: 10.1038/s41467-022-33799-4 (PMC9561644; doi:10.1038/s41467-022-33799-4)
Supplement: Supplementary file 4 — Supplementary Data 1-4 [file 41467_2022_33799_MOESM4_ESM.zip › Revised Tables_Vilallongue et al_Sept2022/Supplementary Data 2.xlsx]

## Sheet: Adhesion
ACCESSION	gene_name	description
A0A0A6YWY8_MOUSE	Pcdh9	Protocadherin 9	duplicates
A0A0A6YY91_MOUSE	Ncam1	Neural cell adhesion molecule 1 (Fragment)
A2AFG7_MOUSE	L1cam	Neural cell adhesion molecule L1
A4_MOUSE	App	Amyloid-beta A4 protein
ABI1_MOUSE	Abi1	Abl interactor 1
ABL2_MOUSE	Abl2	Tyrosine-protein kinase ABL2
ACES_MOUSE	Ache	Acetylcholinesterase
ADA23_MOUSE	Adam23	Disintegrin and metalloproteinase domain-containing protein 23
AFAD_MOUSE	Afdn	Afadin
AGRL3_MOUSE	Adgrl3	Adhesion G protein-coupled receptor L3
AOC3_MOUSE	Aoc3	Membrane primary amine oxidase
APLP1_MOUSE	Aplp1	Amyloid-like protein 1
ARVC_MOUSE	Arvcf	Armadillo repeat protein deleted in velo-cardio-facial syndrome homolog
ASTN1_MOUSE	Astn1	Astrotactin-1
AT1B1_MOUSE	Atp1b1	Sodium/potassium-transporting ATPase subunit beta-1
AT1B2_MOUSE	Atp1b2	Sodium/potassium-transporting ATPase subunit beta-2
B2RY15_MOUSE	Tln2	Tln2 protein
BASI_MOUSE	Bsg	Basigin
BCAM_MOUSE	Bcam	Basal cell adhesion molecule
CAD13_MOUSE	Cdh13	Cadherin-13
CADH2_MOUSE	Cdh2	Cadherin-2
CADM1_MOUSE	Cadm1	Cell adhesion molecule 1
CADM2_MOUSE	Cadm2	Cell adhesion molecule 2
CADM3_MOUSE	Cadm3	Cell adhesion molecule 3
CADM4_MOUSE	Cadm4	Cell adhesion molecule 4
CD44_MOUSE	Cd44	CD44 antigen
CD9_MOUSE	Cd9	CD9 antigen
CLD11_MOUSE	Cldn11	Claudin-11
CNTN1_MOUSE	Cntn1	Contactin-1
CNTN2_MOUSE	Cntn2	Contactin-2
CNTN4_MOUSE	Cntn4	Contactin-4
CNTP1_MOUSE	Cntnap1	Contactin-associated protein 1
CNTP4_MOUSE	Cntnap4	Contactin-associated protein-like 4
CTNA1_MOUSE	Ctnna1	Catenin alpha-1
CTNA2_MOUSE	Ctnna2	Catenin alpha-2
CTNA3_MOUSE	Ctnna3	Catenin alpha-3
CTNB1_MOUSE	Ctnnb1	Catenin beta-1
CTND1_MOUSE	Ctnnd1	Catenin delta-1
CTND2_MOUSE	Ctnnd2	Catenin delta-2
DPP4_MOUSE	Dpp4	Dipeptidyl peptidase 4
E0CY16_MOUSE	Cadm1	Cell adhesion molecule 1
E9PV14_MOUSE	Epb41l1	Band 4.1-like protein 1
E9PW06_MOUSE	Nfasc	Neurofascin
E9PX28_MOUSE	Pcdh10	Protocadherin 10
E9PXF0_MOUSE	Pcdh17	Protocadherin 17
E9Q3L1_MOUSE	Myo6	Unconventional myosin-VI
E9Q3Q6_MOUSE	Alcam	CD166 antigen
E9QB01_MOUSE	Ncam1	Neural cell adhesion molecule 1
E9QNF7_MOUSE	Cntnap2	Contactin-associated protein-like 2
FAK2_MOUSE	Ptk2b	Protein-tyrosine kinase 2-beta
FERM2_MOUSE	Fermt2	Fermitin family homolog 2
FLOT2_MOUSE	Flot2	Flotillin-2
FSCN1_MOUSE	Fscn1	Fascin
HECAM_MOUSE	Hepacam	Hepatocyte cell adhesion molecule
ILK_MOUSE	Ilk	Integrin-linked protein kinase
ITA7_MOUSE	Itga7	Integrin alpha-7
ITAV_MOUSE	Itgav	Integrin alpha-V
ITB1_MOUSE	Itgb1	Integrin beta-1
ITB2_MOUSE	Itgb2	Integrin beta-2
JAM3_MOUSE	Jam3	Junctional adhesion molecule C
KPCE_MOUSE	Prkce	Protein kinase C epsilon type
LEG1_MOUSE	Lgals1	Galectin-1
LSAMP_MOUSE	Lsamp	Limbic system-associated membrane protein
MAG_MOUSE	Mag	Myelin-associated glycoprotein
MUC18_MOUSE	Mcam	Cell surface glycoprotein MUC18
NCAM2_MOUSE	Ncam2	Neural cell adhesion molecule 2
NCHL1_MOUSE	Chl1	Neural cell adhesion molecule L1-like protein
NEGR1_MOUSE	Negr1	Neuronal growth regulator 1
NEO1_MOUSE	Neo1	Neogenin
NFASC_MOUSE	Nfasc	Neurofascin
NLGN1_MOUSE	Nlgn1	Neuroligin-1
NLGN2_MOUSE	Nlgn2	Neuroligin-2
NLGN3_MOUSE	Nlgn3	Neuroligin-3
NPTN_MOUSE	Nptn	Neuroplastin
NRX1A_MOUSE	Nrxn1	Neurexin-1
NRX3A_MOUSE	Nrxn3	Neurexin-3
NTRI_MOUSE	Ntm	Neurotrimin
OMGP_MOUSE	Omg	Oligodendrocyte-myelin glycoprotein
PARVA_MOUSE	Parva	Alpha-parvin
PI51C_MOUSE	Pip5k1c	Phosphatidylinositol 4-phosphate 5-kinase type-1 gamma
PKP4_MOUSE	Pkp4	Plakophilin-4
PLAK_MOUSE	Jup	Junction plakoglobin
PLPP3_MOUSE	Plpp3	Phospholipid phosphatase 3
PTPRF_MOUSE	Ptprf	Receptor-type tyrosine-protein phosphatase F
PTPRS_MOUSE	Ptprs	Receptor-type tyrosine-protein phosphatase S
Q3UY21_MOUSE	Mog	Myelin-oligodendrocyte glycoprotein
Q68FD6_MOUSE	Tln2	Tln2 protein
Q6S392_MOUSE	Plec	Plectin 3
RAC1_MOUSE	Rac1	Ras-related C3 botulinum toxin substrate 1
RHOA_MOUSE	Rhoa	Transforming protein RhoA
RHOB_MOUSE	Rhob	Rho-related GTP-binding protein RhoB
SDK2_MOUSE	Sdk2	Protein sidekick-2
SRC_MOUSE	Src	Neuronal proto-oncogene tyrosine-protein kinase Src
TEN2_MOUSE	Tenm2	Teneurin-2
TEN3_MOUSE	Tenm3	Teneurin-3
THY1_MOUSE	Thy1	Thy-1 membrane glycoprotein
TLN1_MOUSE	Tln1	Talin-1
TMM47_MOUSE	Tmem47	Transmembrane protein 47
TTYH1_MOUSE	Ttyh1	Protein tweety homolog 1
URP2_MOUSE	Fermt3	Fermitin family homolog 3
VAPA_MOUSE	Vapa	Vesicle-associated membrane protein-associated protein A
VAPB_MOUSE	Vapb	Vesicle-associated membrane protein-associated protein B
VCAM1_MOUSE	Vcam1	Vascular cell adhesion protein 1
VINC_MOUSE	Vcl	Vinculin
ZO1_MOUSE	Tjp1	Tight junction protein ZO-1

## Sheet: ECM
ACCESSION	gene_name	description
A0A087WS16_MOUSE	Col6a3	Collagen, type VI, alpha 3	duplicates
B9EKP5_MOUSE	Flna	Filamin, alpha
CLUS_MOUSE	Clu	Clusterin
CO1A1_MOUSE	Col1a1	Collagen alpha-1(I) chain
CO1A2_MOUSE	Col1a2	Collagen alpha-2(I) chain
CO4A1_MOUSE	Col4a1	Collagen alpha-1(IV) chain
CO4A2_MOUSE	Col4a2	Collagen alpha-2(IV) chain
CO6A1_MOUSE	Col6a1	Collagen alpha-1(VI) chain
CO6A2_MOUSE	Col6a2	Collagen alpha-2(VI) chain
COCA1_MOUSE	Col12a1	Collagen alpha-1(XII) chain
COF1_MOUSE	Cfl1	Cofilin-1
COFA1_MOUSE	Col15a1	Collagen alpha-1(XV) chain
CSPG4_MOUSE	Cspg4	Chondroitin sulfate proteoglycan 4
CSPG5_MOUSE	Cspg5	Chondroitin sulfate proteoglycan 5
DAG1_MOUSE	Dag1	Dystroglycan
DMD_MOUSE	Dmd	Dystrophin
E9PYH0_MOUSE	Vcan	Versican core protein
E9PZ16_MOUSE	Hspg2	Basement membrane-specific heparan sulfate proteoglycan core protein
F8VQJ3_MOUSE	Lamc1	Laminin subunit gamma-1
FBLN5_MOUSE	Fbln5	Fibulin-5
FIBA_MOUSE	Fga	Fibrinogen alpha chain
FIBB_MOUSE	Fgb	Fibrinogen beta chain
FIBG_MOUSE	Fgg	Fibrinogen gamma chain
FINC_MOUSE	Fn1	Fibronectin
FLNB_MOUSE	Flnb	Filamin-B
FMOD_MOUSE	Fmod	Fibromodulin
HPLN1_MOUSE	Hapln1	Hyaluronan and proteoglycan link protein 1
HPLN2_MOUSE	Hapln2	Hyaluronan and proteoglycan link protein 2
HPLN4_MOUSE	Hapln4	Hyaluronan and proteoglycan link protein 4
LAMA1_MOUSE	Lama1	Laminin subunit alpha-1
LAMA2_MOUSE	Lama2	Laminin subunit alpha-2
LAMA4_MOUSE	Lama4	Laminin subunit alpha-4
LAMA5_MOUSE	Lama5	Laminin subunit alpha-5
LAMB1_MOUSE	Lamb1	Laminin subunit beta-1
LAMB2_MOUSE	Lamb2	Laminin subunit beta-2
NCAN_MOUSE	Ncan	Neurocan core protein
NID1_MOUSE	Nid1	Nidogen-1
NID2_MOUSE	Nid2	Nidogen-2
PGBM_MOUSE	Hspg2	Basement membrane-specific heparan sulfate proteoglycan core protein
PGCB_MOUSE	Bcan	Brevican core protein
PGS1_MOUSE	Bgn	Biglycan
PGS2_MOUSE	Dcn	Decorin
PRELP_MOUSE	Prelp	Prolargin
RELN_MOUSE	Reln	Reelin
TBB4B_MOUSE	Tubb4b	Tubulin beta-4B chain
TENA_MOUSE	Tnc	Tenascin
TENR_MOUSE	Tnr	Tenascin-R
TGM2_MOUSE	Tgm2	Protein-glutamine gamma-glutamyltransferase 2
VWA1_MOUSE	Vwa1	von Willebrand factor A domain-containing protein 1

## Sheet: Axon growth and guidance
ACCESSION	gene_name	description
A0A0A6YX71_MOUSE	Dclk2	Serine/threonine-protein kinase DCLK2	duplicates
ABI2_MOUSE	Abi2	Abl interactor 2
ALS2_MOUSE	Als2	Alsin
APBB1_MOUSE	Apbb1	Amyloid-beta A4 precursor protein-binding family B member 1
APBB2_MOUSE	Apbb2	Amyloid-beta A4 precursor protein-binding family B member 2
APOA1_MOUSE	Apoa1	Apolipoprotein A-I
APOD_MOUSE	Apod	Apolipoprotein D
APOE_MOUSE	Apoe	Apolipoprotein E
ARPC5_MOUSE	Arpc5	Actin-related protein 2/3 complex subunit 5
AT8A2_MOUSE	Atp8a2	Phospholipid-transporting ATPase IB
B1AQW2_MOUSE	Mapt	Microtubule-associated protein
B2RQ80_MOUSE	Tnik	Tnik protein
BASP1_MOUSE	Basp1	Brain acid soluble protein 1
BRAF_MOUSE	Braf	Serine/threonine-protein kinase B-raf
CDKL5_MOUSE	Cdkl5	Cyclin-dependent kinase-like 5
CYFP1_MOUSE	Cyfip1	Cytoplasmic FMR1-interacting protein 1
CYH2_MOUSE	Cyth2	Cytohesin-2
DCLK1_MOUSE	Dclk1	Serine/threonine-protein kinase DCLK1
DCTN5_MOUSE	Dctn5	Dynactin subunit 5
DOCK7_MOUSE	Dock7	Dedicator of cytokinesis protein 7
DPYL3_MOUSE	Dpysl3	Dihydropyrimidinase-related protein 3
DPYL5_MOUSE	Dpysl5	Dihydropyrimidinase-related protein 5
E9Q3V9_MOUSE	Adgrl1	Adhesion G protein-coupled receptor L1
E9Q6R7_MOUSE	Utrn	Utrophin
E9QAQ5_MOUSE	Gsk3b	Glycogen synthase kinase-3 beta
EFNB3_MOUSE	Efnb3	Ephrin-B3
ENAH_MOUSE	Enah	Protein enabled homolog
EPHA4_MOUSE	Epha4	Ephrin type-A receptor 4
EPHB2_MOUSE	Ephb2	Ephrin type-B receptor 2
EPHB3_MOUSE	Ephb3	Ephrin type-B receptor 3
EPHB6_MOUSE	Ephb6	Ephrin type-B receptor 6
EPS8_MOUSE	Eps8	Epidermal growth factor receptor kinase substrate 8
EVL_MOUSE	Evl	Ena/VASP-like protein
FKB15_MOUSE	Fkbp15	FK506-binding protein 15
FLOT1_MOUSE	Flot1	Flotillin-1
FYN_MOUSE	Fyn	Tyrosine-protein kinase Fyn
GDIA_MOUSE	Gdi1	Rab GDP dissociation inhibitor alpha
GDPD5_MOUSE	Gdpd5	Glycerophosphodiester phosphodiesterase domain-containing protein 5
GPM6A_MOUSE	Gpm6a	Neuronal membrane glycoprotein M6-a
GRIN1_MOUSE	Gprin1	G protein-regulated inducer of neurite outgrowth 1
JIP3_MOUSE	Mapk8ip3	C-Jun-amino-terminal kinase-interacting protein 3
KALRN_MOUSE	Kalrn	Kalirin
KCC2B_MOUSE	Camk2b	Calcium/calmodulin-dependent protein kinase type II subunit beta
KIF3C_MOUSE	Kif3c	Kinesin-like protein KIF3C
KTNB1_MOUSE	Katnb1	Katanin p80 WD40 repeat-containing subunit B1
LASP1_MOUSE	Lasp1	LIM and SH3 domain protein 1
LIGO1_MOUSE	Lingo1	Leucine-rich repeat and immunoglobulin-like domain-containing nogo receptor-interacting protein 1
LIMK1_MOUSE	Limk1	LIM domain kinase 1
LMTK2_MOUSE	Lmtk2	Serine/threonine-protein kinase LMTK2
LRFN1_MOUSE	Lrfn1	Leucine-rich repeat and fibronectin type III domain-containing protein 1
MP2K2_MOUSE	Map2k2	Dual specificity mitogen-activated protein kinase kinase 2
MYH10_MOUSE	Myh10	Myosin-10
NDEL1_MOUSE	Ndel1	Nuclear distribution protein nudE-like 1
NECT1_MOUSE	Nectin1	Nectin-1
NEUM_MOUSE	Gap43	Neuromodulin
NFH_MOUSE	Nefh	Neurofilament heavy polypeptide
NFL_MOUSE	Nefl	Neurofilament light polypeptide
NGEF_MOUSE	Ngef	Ephexin-1
NRP1_MOUSE	Nrp1	Neuropilin-1
NRP2_MOUSE	Nrp2	Neuropilin-2
NSMF_MOUSE	Nsmf	NMDA receptor synaptonuclear signaling and neuronal migration factor
NTNG1_MOUSE	Ntng1	Netrin-G1
NTRK2_MOUSE	Ntrk2	BDNF/NT-3 growth factors receptor
NUMBL_MOUSE	Numbl	Numb-like protein
PDIA1_MOUSE	P4hb	Protein disulfide-isomerase
PLPR4_MOUSE	Plppr4	Phospholipid phosphatase-related protein type 4
PLXA1_MOUSE	Plxna1	Plexin-A1
PLXA4_MOUSE	Plxna4	Plexin-A4
PLXB1_MOUSE	Plxnb1	Plexin-B1
PLXB2_MOUSE	Plxnb2	Plexin-B2
PLXC1_MOUSE	Plxnc1	Plexin-C1
PSN1_MOUSE	Psen1	Presenilin-1
Q3T9V8_MOUSE	Dctn1	CAP-Gly domain-containing protein
Q3U804_MOUSE	Actb	Uncharacterized protein
Q5SV64_MOUSE	Myh10	Myosin-10
Q5SWZ5_MOUSE	Mprip	Myosin phosphatase Rho-interacting protein
RAB21_MOUSE	Rab21	Ras-related protein Rab-21
RGMA_MOUSE	Rgma	Repulsive guidance molecule A
ROBO1_MOUSE	Robo1	Roundabout homolog 1
ROBO2_MOUSE	Robo2	Roundabout homolog 2
ROCK2_MOUSE	Rock2	Rho-associated protein kinase 2
RTN4_MOUSE	Rtn4	Reticulon-4
RUFY3_MOUSE	Rufy3	Protein RUFY3
SAC2_MOUSE	Inpp5f	Phosphatidylinositide phosphatase SAC2
SCN1B_MOUSE	Scn1b	Sodium channel subunit beta-1
SEM4A_MOUSE	Sema4a	Semaphorin-4A
SEM4D_MOUSE	Sema4d	Semaphorin-4D
SEM7A_MOUSE	Sema7a	Semaphorin-7A
SEPT2_MOUSE	Septin2	Septin-2
SLIK5_MOUSE	Slitrk5	SLIT and NTRK-like protein 5
SPAST_MOUSE	Spast	Spastin
STMN1_MOUSE	Stmn1	Stathmin
TBA1C_MOUSE	Tuba1c	Tubulin alpha-1C chain
TBCB_MOUSE	Tbcb	Tubulin-folding cofactor B
TBCE_MOUSE	Tbce	Tubulin-specific chaperone E
WASL_MOUSE	Wasl	Neural Wiskott-Aldrich syndrome protein
