# Supplementary material for: Guidance landscapes unveiled by quantitative proteomics to control reinnervation in adult visual system
Source: Nat Commun. 2022 Oct 13;13:6040. doi: 10.1038/s41467-022-33799-4 (PMC9561644; doi:10.1038/s41467-022-33799-4)
Supplement: Supplementary file 4 — Supplementary Data 1-4 [file 41467_2022_33799_MOESM4_ESM.zip › Revised Tables_Vilallongue et al_Sept2022/Supplementary Data 4.xlsx]

## Sheet: Legend
Supplementary Data 4: MS-based quantitative proteomic analyzes of intact brain targets or after optic nerve crush.
The results obtained for the 5 analyzed brain targets are presented in separate sheets. Only proteins identified with a minimum of two specific peptides are considered.
	protein whose abundance is significantly increased after (log2(fold change) ≥ 0.8 and limma p-value cut-off allowing to reach a FDR inferior to 5% according to the Benjamini-Hochberg procedure for multiple comparisons)
	protein whose abundance is significantly decreased after (log2(fold change) ≥ 0.8 and limma p-value cut-off allowing to reach a FDR inferior to 5% according to the Benjamini-Hochberg procedure for multiple comparisons)
	invalidated (missing values in replicates of condition up)
	imputed value for partially missing values in the condition
	imputed values for totally missing values in the condition

## Sheet: Chiasm
accession	protein name	gene name	mol. weight (Da)	peptides	coverage (%)	specific peptides	Crush Vs noCrush		log2(normalized abundance)
							p-value	log2(Fold Change)	NoCrush-R1	NoCrush-R2	NoCrush-R3	NoCrush-R4	Crush-R1	Crush-R2	Crush-R3	Crush-R4
LEG3_MOUSE	Galectin-3	Lgals3	27515	8	24.62	8	3.12714e-07	5.47216	22.5556	21.734	22.1523	22.1074	27.3956	27.986	28.3434	26.7129
CD109_MOUSE	CD109 antigen	Cd109	161659	17	17.41	17	2.00477e-05	3.90396	21.8226	23.0851	22.7332	21.624	26.0602	26.5627	26.9277	25.3302
S10A4_MOUSE	Protein S100-A4	S100a4	11721	2	24.75	2	4.37099e-06	3.59296	21.1708	21.336	20.0569	20.9958	24.5246	24.6522	24.9028	23.8518
CO4B_MOUSE	Complement C4-B	C4b	192915	11	10.18	11	1.37742e-05	3.52171	21.2018	19.6554	20.5019	20.4583	23.7025	24.6923	24.0935	23.416
B2RUK2_MOUSE	Erbb2 interacting protein	Erbin	162183	10	10.69	9	0.00590785	3.19017	18.2824	21.592	22.7133	21.1716	24.2864	24.3742	24.5453	23.3142
A0A0R4J293_MOUSE	Protein-glutamine gamma-glutamyltransferase K	Tgm1	89796	6	10.8	6	4.10682e-05	3.14664	21.7006	21.4044	21.7595	21.8459	24.5511	25.47	25.537	23.7389
URP2_MOUSE	Fermitin family homolog 3	Fermt3	75635	6	11.73	6	0.000465046	3.12163	19.953	20.0006	20.0395	20.0047	21.581	24.6236	23.2832	22.9966
LYZ2_MOUSE	Lysozyme C-2	Lyz2	16689	2	14.86	2	0.0002657	3.06462	19.953	20.0006	20.0395	20.0047	22.9377	23.937	23.8578	21.5239
FLNC_MOUSE	Filamin-C	Flnc	291119	56	30.34	50	0.000522761	2.58227	25.8166	25.6078	25.5096	25.5193	27.7142	28.3428	29.5687	27.1566
VMA5A_MOUSE	von Willebrand factor A domain-containing protein 5A	Vwa5a	87143	18	27.99	18	0.0243083	2.50883	25.385	25.1232	24.8765	25.1878	26.1883	29.2199	29.6253	25.5743
MYOF_MOUSE	Myoferlin	Myof	233324	10	6.98	10	0.00342626	2.38104	23.0649	22.7565	21.2279	21.4095	24.4939	25.1277	25.1903	23.1712
PHYD1_MOUSE	Phytanoyl-CoA dioxygenase domain-containing protein 1	Phyhd1	32517	2	14.43	2	4.34259e-05	2.34729	19.2762	19.6631	19.6375	19.5581	21.7817	22.3384	22.3578	21.0461
CD44_MOUSE	CD44 antigen	Cd44	85617	3	6.04	3	1.76998e-05	2.34646	22.2056	23.079	22.0841	22.3855	24.6559	25.2923	24.6001	24.5917
ITAM_MOUSE	Integrin alpha-M	Itgam	127481	5	6.07	5	0.00179527	2.34413	21.9563	20.7395	22.1863	20.4911	22.9751	24.1654	24.5447	23.0647
SORT_MOUSE	Sortilin	Sort1	91200	3	4.36	3	0.000157519	2.34019	21.2835	21.2349	21.1895	20.4694	23.5594	23.7338	23.8619	22.3828
APOD_MOUSE	Apolipoprotein D	Apod	21530	5	26.98	5	0.000270751	2.24748	23.3603	23.9388	23.788	23.2247	25.9036	26.5033	26.1146	24.7802
HSPB1_MOUSE	Heat shock protein beta-1	Hspb1	23014	11	70.81	11	0.000175646	2.24744	25.3526	25.2301	24.3066	25.3923	26.8918	27.5028	28.0293	26.8475
Q3TJL8_MOUSE	Uncharacterized protein	Pdia6	48670	16	46.29	2	0.000819873	2.22268	20.9021	20.9399	21.0811	21.2613	24.1168	23.1787	21.9728	23.8068
PLSL_MOUSE	Plastin-2	Lcp1	70149	16	30.62	11	0.000239834	2.17554	23.5678	23.2997	22.2465	22.9319	24.8888	25.3634	25.8283	24.6677
B2RY03_MOUSE	Synaptopodin 2	Synpo2	135741	3	3.66	3	4.42384e-05	2.15194	20.3128	21.0602	21.0693	21.2876	22.5366	23.315	23.4398	23.0462
MVP_MOUSE	Major vault protein	Mvp	95924	13	26.02	13	7.77358e-05	2.14686	22.2723	22.7947	22.5909	23.4925	25.0071	25.1323	25.2089	24.3898
NPL_MOUSE	N-acetylneuraminate lyase	Npl	35130	3	16.56	3	4.18775e-05	2.11043	19.4422	19.3142	20.4417	19.8948	22.0285	21.6989	22.156	21.6512
RRAGA_MOUSE	Ras-related GTP-binding protein A	Rraga	36566	7	25.88	2	0.00798777	2.0929	20.3768	19.7216	20.0609	20.0142	23.2723	23.2968	20.8287	21.1473
CNN3_MOUSE	Calponin-3	Cnn3	36429	16	55.15	15	6.23878e-05	2.06746	25.3738	25.4426	25.0801	24.7137	26.9445	27.4649	27.7728	26.698
CLD11_MOUSE	Claudin-11	Cldn11	22114	6	24.15	6	0.0226637	2.06313	24.8725	25.6971	25.8545	24.6512	28.1492	28.7723	27.2212	25.1851
FLNB_MOUSE	Filamin-B	Flnb	277825	39	21.94	34	2.0745e-05	2.05569	24.6018	24.3556	24.5391	24.4457	26.4455	26.8841	26.9349	25.9006
GDIR2_MOUSE	Rho GDP-dissociation inhibitor 2	Arhgdib	22851	2	23.5	2	0.000265868	2.00548	19.953	20.0006	20.0395	20.0047	21.9605	22.8053	22.1821	21.072
VIME_MOUSE	Vimentin	Vim	53688	75	83.69	4	0.000354036	2.00018	26.4548	26.4944	26.4248	26.0526	28.2141	28.6402	29.1385	27.4344
C1QC_MOUSE	Complement C1q subcomponent subunit C	C1qc	25992	4	21.54	4	0.00257572	1.99988	22.8371	24.7152	22.8048	22.5473	25.3901	25.5808	25.0022	24.9308
Q3UJ44_MOUSE	Uncharacterized protein	Capg	38670	12	55.01	12	0.000273055	1.98716	24.5729	24.0382	23.58	23.6451	25.7416	26.4331	26.3468	25.2634
ALAT1_MOUSE	Alanine aminotransferase 1	Gpt	55143	5	16.33	5	0.000111699	1.95744	21.0778	21.4342	20.5389	21.1985	22.4587	23.3372	23.4852	22.798
PRP8_MOUSE	Pre-mRNA-processing-splicing factor 8	Prpf8	273616	23	11.48	23	0.00991127	1.92573	25.3798	25.0014	25.6499	25.5345	28.0541	28.0969	27.6899	25.4277
ENOB_MOUSE	Beta-enolase	Eno3	47025	10	29.03	2	4.5348e-05	1.90108	19.953	20.0006	20.0395	20.0047	22.0693	22.1811	21.1433	22.2085
KRT84_MOUSE	Keratin, type II cuticular Hb4	Krt84	64983	5	8.13	3	0.0153631	1.8663	21.0111	21.0868	20.3497	20.9227	22.5687	21.5986	24.636	22.0322
DHRS1_MOUSE	Dehydrogenase/reductase SDR family member 1	Dhrs1	34005	17	64.86	17	2.92664e-05	1.81285	25.6326	25.7218	25.5816	25.026	27.0613	27.4286	27.6965	27.0271
S10AB_MOUSE	Protein S100-A11	S100a11	11083	2	27.55	2	3.27336e-06	1.80483	21.3509	21.3939	21.2697	21.5266	23.3983	23.1905	23.381	22.7906
CNTF_MOUSE	Ciliary neurotrophic factor	Cntf	22587	2	15.66	2	0.000106595	1.7966	20.8638	20.9954	20.8026	20.8364	22.6036	23.2539	22.8635	21.9635
ANXA4_MOUSE	Annexin A4	Anxa4	35916	10	36.05	10	0.000104932	1.77424	24.7095	24.4378	23.9851	24.3565	26.009	26.585	26.4133	25.5785
HEXB_MOUSE	Beta-hexosaminidase subunit beta	Hexb	61116	11	22.95	11	0.000890502	1.75618	24.0957	23.7673	23.0035	24.7278	25.6549	25.6794	25.9487	25.3362
ARC1B_MOUSE	Actin-related protein 2/3 complex subunit 1B	Arpc1b	41064	8	28.23	7	0.00814756	1.73942	24.0614	23.5196	21.5637	23.4108	24.6699	25.2997	24.8813	24.6622
TBC15_MOUSE	TBC1 domain family member 15	Tbc1d15	76527	6	11.62	6	0.0320816	1.72853	21.5708	21.0348	18.6555	21.5509	22.7944	23.124	22.0125	21.7953
PPGB_MOUSE	Lysosomal protective protein	Ctsa	53844	4	10.55	4	0.000408743	1.716	21.0352	20.9154	21.4042	21.3418	22.2897	23.1546	23.6123	22.504
NEU2_MOUSE	Vasopressin-neurophysin 2-copeptin	Avp	17900	4	47.02	2	0.00759635	1.68442	23.0619	23.2517	22.6556	23.8136	26.1498	24.9911	23.8725	24.507
E9Q616_MOUSE	AHNAK nucleoprotein (desmoyokin)	Ahnak	604253	94	39.46	94	0.000872511	1.67373	27.7028	27.2795	26.9869	27.0139	28.8382	29.4224	29.3692	28.0481
IQGA1_MOUSE	Ras GTPase-activating-like protein IQGAP1	Iqgap1	188742	26	24.5	26	0.0106994	1.66389	24.9872	23.3093	23.2239	24.9759	25.6879	26.1354	26.2932	25.0354
Q05DT0_MOUSE	Add3 protein (Fragment)	Add3	75106	29	45.6	4	0.000563487	1.65058	22.9225	21.7487	21.661	22.2518	23.5627	24.2363	23.7957	23.5917
C1QB_MOUSE	Complement C1q subcomponent subunit B	C1qb	26717	3	15.42	3	1.18697e-05	1.64963	23.7768	24.376	23.897	23.8835	25.5682	25.5697	25.9367	25.4573
APOA4_MOUSE	Apolipoprotein A-IV	Apoa4	45029	8	31.14	8	0.00107419	1.63378	23.2836	23.9695	23.8555	24.6317	25.4516	26.1593	25.6411	25.0234
CERU_MOUSE	Ceruloplasmin	Cp	121151	15	20.08	15	0.000435703	1.61028	24.778	24.118	23.7849	24.4603	25.7842	26.3399	26.1222	25.3361
CO6A2_MOUSE	Collagen alpha-2(VI) chain	Col6a2	110334	7	11.9	7	0.00256	1.58107	22.6683	22.4912	21.5312	22.9706	24.0626	24.2827	24.4121	23.2284
CNN2_MOUSE	Calponin-2	Cnn2	33156	3	12.46	2	0.00574703	1.53796	19.7836	21.4295	21.2128	20.6504	21.7075	23.0677	22.2667	22.1862
MDR1A_MOUSE	ATP-dependent translocase ABCB1	Abcb1a	140647	20	19.44	20	0.00968573	1.47531	24.966	24.1952	23.4375	24.8316	25.8839	26.2703	26.3408	24.8365
2A5A_MOUSE	Serine/threonine-protein phosphatase 2A 56 kDa regulatory subunit alpha isoform	Ppp2r5a	56347	4	10.49	3	0.000269048	1.47187	21.8182	21.0773	21.9376	21.834	23.0186	23.5458	23.2018	22.7883
LGMN_MOUSE	Legumain	Lgmn	49373	3	9.89	3	0.000661252	1.46279	22.5148	23.0366	22.4272	21.8135	23.7574	24.2414	24.0925	23.552
LAMP1_MOUSE	Lysosome-associated membrane glycoprotein 1	Lamp1	43865	5	12.07	5	0.000324953	1.45602	25.3825	25.5702	25.5297	25.0816	26.6747	27.0897	27.3469	26.2769
ECHD2_MOUSE	Enoyl-CoA hydratase domain-containing protein 2, mitochondrial	Echdc2	31852	2	10.47	2	0.0146324	1.42843	19.9756	19.5908	20.2554	20.7575	22.2941	21.9282	21.8427	20.2279
GFAP_MOUSE	Glial fibrillary acidic protein	Gfap	49900	66	82.33	63	0.000707484	1.41142	33.1715	33.1835	33.1091	32.7828	34.4007	34.8157	34.9401	33.7361
ARVC_MOUSE	Armadillo repeat protein deleted in velo-cardio-facial syndrome homolog	Arvcf	105066	11	17.57	11	0.000452682	1.39881	22.6177	21.8643	21.9806	22.5053	23.3482	23.8947	24.0188	23.3015
GAPR1_MOUSE	Golgi-associated plant pathogenesis-related protein 1	Glipr2	17090	4	45.45	4	3.69498e-05	1.3924	24.054	23.9796	24.0036	24.0192	25.2051	25.694	25.6816	25.0452
HPLN2_MOUSE	Hyaluronan and proteoglycan link protein 2	Hapln2	37925	7	28.45	7	0.00290247	1.39164	24.6232	24.9441	24.2805	24.4843	25.9147	26.4992	26.4429	25.042
MOES_MOUSE	Moesin	Msn	67767	35	48.53	25	0.000255401	1.38302	26.7911	26.7076	26.5015	26.4914	27.8361	28.0862	28.5768	27.5246
D9J2Z9_MOUSE	ENH isoform 1b	Pdlim5	52397	14	46.47	14	0.00103381	1.36579	24.4533	24.1128	24.0894	25.1947	25.6411	26.1014	26.052	25.5189
INF2_MOUSE	Inverted formin-2	Inf2	138560	10	11.86	10	0.00598681	1.34937	23.2665	23.6517	22.0078	22.5235	24.1023	24.1687	24.6918	23.8841
PADI2_MOUSE	Protein-arginine deiminase type-2	Padi2	76250	22	38.93	22	0.00138284	1.34331	25.9721	26.7505	26.3892	25.9615	27.2956	28.0504	27.9965	27.104
ANXA3_MOUSE	Annexin A3	Anxa3	36384	19	60.99	19	0.00101711	1.34272	26.3259	25.6465	25.642	25.8789	27.1328	27.5299	27.6326	26.5688
DPP4_MOUSE	Dipeptidyl peptidase 4	Dpp4	87437	6	13.03	6	0.0225071	1.30366	22.0347	23.3169	21.9544	21.6089	23.9008	24.3732	23.0365	22.8191
ERAP1_MOUSE	Endoplasmic reticulum aminopeptidase 1	Erap1	106599	3	3.87	3	0.00630218	1.30295	21.0106	20.5452	20.6256	22.1603	22.3204	22.7053	22.0657	22.4622
FINC_MOUSE	Fibronectin	Fn1	272538	36	24.22	36	0.0194336	1.29859	25.6221	25.2253	25.829	26.327	26.473	28.3421	26.9589	26.4237
CTNA3_MOUSE	Catenin alpha-3	Ctnna3	99803	4	7.37	3	0.0129015	1.28951	19.7438	19.8772	20.8534	21.2844	22.3058	21.6588	21.8841	21.0682
CO1A2_MOUSE	Collagen alpha-2(I) chain	Col1a2	129557	2	2.26	2	0.0130979	1.28911	24.7043	23.3024	23.4468	23.6668	24.9261	25.7482	25.3789	24.2236
PLCL1_MOUSE	Inactive phospholipase C-like protein 1	Plcl1	122673	19	23.91	18	0.00215549	1.28029	24.266	24.4565	23.8909	23.5004	25.2407	25.3157	25.9092	24.7694
Q6GT24_MOUSE	Peroxiredoxin-6	Prdx6	24827	33	86.16	5	0.028418	1.27902	23.6644	22.9237	22.6205	23.1777	23.6253	23.5048	25.5809	24.7913
QPCT_MOUSE	Glutaminyl-peptide cyclotransferase	Qpct	41119	2	6.91	2	0.0204044	1.25919	22.4984	20.7848	20.762	22.431	23.0159	22.7169	22.9268	22.8535
STAT3_MOUSE	Signal transducer and activator of transcription 3	Stat3	88054	14	29.87	14	0.0178096	1.25642	24.6958	23.7894	24.251	24.4286	25.216	25.4882	26.7662	24.7201
RET1_MOUSE	Retinol-binding protein 1	Rbp1	15846	11	66.67	11	0.00317186	1.24964	24.6653	23.9029	23.8882	24.6167	25.3306	25.9382	25.9086	24.8942
NEK9_MOUSE	Serine/threonine-protein kinase Nek9	Nek9	107143	3	4.17	3	0.00494523	1.2492	20.6468	20.5675	21.1077	21.9963	22.2384	22.598	22.531	21.9475
MUC18_MOUSE	Cell surface glycoprotein MUC18	Mcam	71545	6	12.65	6	0.00324133	1.24232	24.1366	23.5036	22.7833	23.9824	24.6361	25.1441	24.9653	24.6297
MCAT_MOUSE	Mitochondrial carnitine/acylcarnitine carrier protein	Slc25a20	33027	6	29.9	6	0.00659879	1.2364	23.1045	22.4056	23.4061	22.7745	23.4923	23.9883	24.9843	24.1716
OPLA_MOUSE	5-oxoprolinase	Oplah	137611	17	21.82	17	0.000206435	1.23278	24.2465	23.9304	24.3769	24.6016	25.2617	25.7111	25.8005	25.3132
GLRX5_MOUSE	Glutaredoxin-related protein 5, mitochondrial	Glrx5	16292	2	21.71	2	0.0147837	1.22606	22.2004	21.0566	21.9584	21.0024	23.2403	23.3525	21.974	22.5551
J7NUP1_MOUSE	Immunity-related GTPase family M protein 1	Irgm1	44888	6	21.63	6	0.00521054	1.19725	22.4124	21.9761	23.1767	22.3938	23.4707	24.1038	24.0658	23.1077
PTBP1_MOUSE	Polypyrimidine tract-binding protein 1	Ptbp1	56478	12	40.04	12	0.0157133	1.19544	25.4269	24.7882	24.9043	25.0762	25.8307	25.9287	25.7305	27.4875
ANXA2_MOUSE	Annexin A2	Anxa2	38676	23	69.62	23	0.00208513	1.1887	28.6921	28.6787	28.4209	28.391	29.6354	30.0264	30.2729	29.0029
TAGL2_MOUSE	Transgelin-2	Tagln2	22395	14	71.86	12	0.00102928	1.18534	25.6928	25.3618	24.9563	25.6558	26.2121	27.0255	26.7858	26.3847
CLIC1_MOUSE	Chloride intracellular channel protein 1	Clic1	27013	9	48.55	9	8.47508e-05	1.18319	24.4767	24.3787	24.3403	24.2223	25.4122	25.6165	25.9041	25.218
COCA1_MOUSE	Collagen alpha-1(XII) chain	Col12a1	340214	16	8.4	16	0.0323532	1.16575	24.486	24.0971	23.7347	24.6512	25.4305	26.1487	25.9663	24.0864
BASI_MOUSE	Basigin	Bsg	42445	8	22.62	8	0.00460039	1.16079	26.9293	26.9221	25.9183	26.7155	27.5565	27.9653	28.3111	27.2955
GPDA_MOUSE	Glycerol-3-phosphate dehydrogenase [NAD(+)], cytoplasmic	Gpd1	37573	14	39.54	11	0.000621422	1.144	25.8291	26.1548	25.5706	26.0045	26.975	27.3431	27.2682	26.5487
ARPC5_MOUSE	Actin-related protein 2/3 complex subunit 5	Arpc5	16288	3	29.14	3	0.00225322	1.12148	24.346	23.7742	24.9467	23.9459	25.1252	25.4179	25.5154	25.4401
B9EKP5_MOUSE	Filamin, alpha	Flna	280473	79	45.89	76	0.0122342	1.11579	28.4105	28.0709	27.22	28.7681	28.6542	29.5452	29.3583	29.375
PLSI_MOUSE	Plastin-1	Pls1	70408	12	29.84	9	0.00135371	1.11395	22.4144	22.2937	22.0596	22.8123	23.171	23.9682	23.6718	23.2248
APOE_MOUSE	Apolipoprotein E	Apoe	35867	13	44.37	13	8.29966e-05	1.10973	27.7468	27.5025	27.6859	27.7064	28.5225	28.9404	29.044	28.5735
ISLR_MOUSE	Immunoglobulin superfamily containing leucine-rich repeat protein	Islr	45615	2	5.61	2	0.00166286	1.10399	21.498	20.8939	21.1274	20.7345	21.6287	22.5317	22.3059	22.2035
PTGDS_MOUSE	Prostaglandin-H2 D-isomerase	Ptgds	21066	3	31.22	3	0.000569928	1.09286	23.8533	23.4325	23.316	23.9191	24.7885	24.7738	24.9929	24.3372
NIBL1_MOUSE	Niban-like protein 1	Fam129b	84819	8	15.75	8	0.000690607	1.09198	23.4276	23.161	23.2492	23.1533	24.0255	24.6258	24.746	23.9619
CAH2_MOUSE	Carbonic anhydrase 2	Ca2	29033	22	71.92	22	0.00028988	1.09109	29.3973	29.574	29.466	29.4998	30.3332	30.8827	30.8672	30.2184
S10AA_MOUSE	Protein S100-A10	S100a10	11186	2	35.05	2	0.0015631	1.08011	22.6555	23.1982	22.6714	22.4999	23.9658	24.1376	23.9664	23.2756
EMIL1_MOUSE	EMILIN-1	Emilin1	107585	3	6.1	3	0.00117013	1.07901	21.5455	21.5242	20.9431	21.2553	22.5749	22.636	22.5209	21.8523
TBC17_MOUSE	TBC1 domain family member 17	Tbc1d17	72860	5	11.78	5	0.000338227	1.07214	22.7468	22.7447	23.3153	22.6332	24.0705	24.0567	23.9302	23.6712
FMOD_MOUSE	Fibromodulin	Fmod	43055	10	31.12	10	0.00309854	1.06606	24.5307	24.9068	24.6027	24.9221	25.8224	26.267	26.0489	25.0882
PLCD1_MOUSE	1-phosphatidylinositol 4,5-bisphosphate phosphodiesterase delta-1	Plcd1	85873	12	23.94	12	0.00273258	1.05714	24.1626	23.7699	23.9442	23.7185	24.763	25.334	25.3789	24.3478
ITIH5_MOUSE	Inter-alpha-trypsin inhibitor heavy chain H5	Itih5	106749	5	6.51	5	0.0148837	1.05228	22.1419	22.0434	22.0326	21.8946	23.32	23.5122	23.5256	21.9638
SRBS2_MOUSE	Sorbin and SH3 domain-containing protein 2	Sorbs2	132349	20	22.97	19	0.00645996	1.04929	26.2756	26.1607	25.4612	26.7404	26.7513	27.2758	27.5741	27.2338
PGS1_MOUSE	Biglycan	Bgn	41639	8	32.79	8	0.00093829	1.0441	24.0931	24.0622	24.043	24.2544	25.1434	25.529	25.373	24.5837
S4R2R5_MOUSE	Ankyrin-2	Ank2	426434	97	?	2	0.0107597	1.04329	21.356	21.3308	21.3769	21.0439	23.0361	22.0977	22.6658	21.4811
BAG3_MOUSE	BAG family molecular chaperone regulator 3	Bag3	61860	3	6.76	3	0.00416446	1.03803	23.0787	23.142	22.9495	22.4729	23.6293	24.1371	24.5362	23.4925
EHD2_MOUSE	EH domain-containing protein 2	Ehd2	61174	10	24.13	8	0.016385	1.01896	23.983	22.955	22.7893	24.1996	24.3382	24.8369	24.406	24.4216
MYO1C_MOUSE	Unconventional myosin-Ic	Myo1c	121944	21	27.09	21	0.00162703	1.01823	25.0465	24.5335	24.6925	24.7743	26.0571	26.1265	25.6957	25.2403
EPS15_MOUSE	Epidermal growth factor receptor substrate 15	Eps15	98471	12	20.07	12	0.0113679	1.01599	23.131	22.2364	23.2816	23.0352	24.0208	24.3302	24.1884	23.2087
FMNL2_MOUSE	Formin-like protein 2	Fmnl2	123101	7	7.83	7	0.00180675	1.01438	22.9593	23.0791	22.4901	23.039	23.8857	23.792	24.4259	23.5214
E41L2_MOUSE	Band 4.1-like protein 2	Epb41l2	109940	33	44.64	3	0.00115646	1.01381	22.799	22.7327	22.6847	23.0767	23.4988	24.1435	24.2039	23.5023
AAPK1_MOUSE	5'-AMP-activated protein kinase catalytic subunit alpha-1	Prkaa1	63929	2	5.01	2	0.0112036	1.00859	21.7601	21.727	21.7126	21.6712	22.6581	23.2724	23.1798	21.795
PARVA_MOUSE	Alpha-parvin	Parva	42330	6	20.97	6	0.0177403	1.00699	22.4227	22.5547	22.8681	23.2314	23.6794	24.4221	24.1064	22.8969
HYEP_MOUSE	Epoxide hydrolase 1	Ephx1	52577	16	47.91	16	0.00302514	1.00167	25.8745	25.9251	25.3439	25.7807	26.7756	26.9991	27.0525	26.1037
LXN_MOUSE	Latexin	Lxn	25492	7	34.68	7	0.000469514	1.00056	26.4423	26.2575	26.604	26.4488	27.3576	27.5943	27.7718	27.0312
LEG1_MOUSE	Galectin-1	Lgals1	14866	9	60	9	0.0204061	0.997284	26.2012	25.7794	25.1673	25.9296	26.06	27.5222	26.9997	26.4847
DHPR_MOUSE	Dihydropteridine reductase	Qdpr	25570	23	60.17	23	0.00266069	0.992112	28.7791	29.0203	29.2045	28.9459	29.4849	30.2166	30.4943	29.7224
TGM2_MOUSE	Protein-glutamine gamma-glutamyltransferase 2	Tgm2	77061	14	29.74	14	0.00664015	0.988767	25.4199	25.5483	24.7264	25.663	26.3604	26.8316	26.3083	25.8125
AL1A2_MOUSE	Retinal dehydrogenase 2	Aldh1a2	56626	18	49.23	17	0.0112015	0.978021	26.0317	24.8036	25.1874	25.4552	26.2431	26.7506	26.5672	25.829
CATD_MOUSE	Cathepsin D	Ctsd	44954	19	43.9	19	0.000330539	0.976944	26.9936	27.1374	27.1268	26.8361	28.1403	27.8849	28.3081	27.6684
CLIC4_MOUSE	Chloride intracellular channel protein 4	Clic4	28729	17	73.12	17	0.0016754	0.974917	26.4145	26.2573	26.0495	26.0303	26.9756	27.4478	27.5356	26.6922
AP3B1_MOUSE	AP-3 complex subunit beta-1	Ap3b1	122740	5	6.24	3	0.0324621	0.971966	21.7834	21.6863	21.4424	21.556	23.1576	21.7886	23.4368	21.9729
CTNA1_MOUSE	Catenin alpha-1	Ctnna1	100106	34	52.87	26	0.00349092	0.970376	25.5651	25.6001	25.2418	25.3915	26.3308	26.6492	26.9053	25.7947
ESYT1_MOUSE	Extended synaptotagmin-1	Esyt1	121554	13	18.86	13	0.00321923	0.969918	24.0604	23.9291	23.542	24.4837	24.8876	25.1736	25.2613	24.5724
DECR_MOUSE	2,4-dienoyl-CoA reductase, mitochondrial	Decr1	36214	9	36.12	9	0.00758342	0.969809	25.1164	24.9521	25.6566	25.695	26.431	26.7158	26.496	25.6565
Q3KQQ4_MOUSE	Serpina1a protein	Serpina1b	45896	13	43.1	4	0.0163543	0.969182	23.2226	23.0206	22.955	24.3189	24.1663	24.8058	24.2759	24.1459
MOT1_MOUSE	Monocarboxylate transporter 1	Slc16a1	53267	4	10.55	4	0.00999383	0.967916	25.6883	24.7959	25.4795	25.3133	25.992	26.5003	26.8877	25.7686
CD9_MOUSE	CD9 antigen	Cd9	25258	6	26.55	6	0.00723406	0.961252	25.7013	25.6462	25.0817	25.014	26.2408	26.4659	26.838	25.7435
CO6A1_MOUSE	Collagen alpha-1(VI) chain	Col6a1	108489	12	17.17	12	0.0187034	0.95889	25.677	25.4067	24.3258	25.3116	26.0537	26.4887	26.43	25.5843
ELMO1_MOUSE	Engulfment and cell motility protein 1	Elmo1	83936	9	15.54	8	0.00273263	0.958434	23.9337	24.2553	23.4715	24.2896	24.7117	24.9525	25.3451	24.7744
MTAP_MOUSE	S-methyl-5'-thioadenosine phosphorylase	Mtap	31062	2	12.37	2	0.00758669	0.954407	21.898	21.8247	21.3964	22.7707	22.8122	23.0513	22.9639	22.8801
ACY2_MOUSE	Aspartoacylase	Aspa	35345	13	50.64	13	0.000777538	0.953826	26.5252	26.612	26.5043	26.5539	27.292	27.7397	27.8713	27.1077
RHOC_MOUSE	Rho-related GTP-binding protein RhoC	Rhoc	22006	12	68.39	2	0.0108775	0.952219	21.4254	22.43	22.2555	22.1533	22.9659	23.1349	23.5316	22.4406
COTL1_MOUSE	Coactosin-like protein	Cotl1	15944	11	64.79	11	0.0018282	0.940249	26.683	26.6045	26.6786	26.6015	27.6218	28.0635	27.6148	27.0284
A0A087WS16_MOUSE	Collagen, type VI, alpha 3	Col6a3	288693	47	25.48	47	0.00175336	0.938011	27.011	26.6261	26.5741	27.0412	27.5363	28.1163	27.9592	27.3927
ANXA5_MOUSE	Annexin A5	Anxa5	35752	39	84.95	39	0.00225446	0.936397	29.4237	29.673	29.5068	29.4801	30.3941	30.7591	30.803	29.873
PALLD_MOUSE	Palladin	Palld	152131	4	4.62	4	0.000943211	0.931243	22.4633	22.2573	22.9472	22.9924	23.6149	23.6565	23.6072	23.5065
VAMP3_MOUSE	Vesicle-associated membrane protein 3	Vamp3	11480	7	64.08	4	0.0168792	0.923633	22.81	23.9848	23.2009	22.8613	24.1902	24.4508	24.3592	23.5514
AN13A_MOUSE	Ankyrin repeat domain-containing protein 13A	Ankrd13a	67177	2	4.25	2	0.0103031	0.922286	21.1519	21.1771	20.9349	21.1135	21.5084	21.5349	22.7046	22.3187
DYLT1_MOUSE	Dynein light chain Tctex-type 1	Dynlt1	12483	2	30.09	2	0.00993178	0.921992	23.2099	22.5532	21.7858	22.2639	23.3739	23.3022	23.4237	23.401
ANXA1_MOUSE	Annexin A1	Anxa1	38734	13	47.4	13	0.0132546	0.914741	24.508	24.4653	23.8475	24.3786	25.4074	25.6324	25.4203	24.3983
ERMIN_MOUSE	Ermin	Ermn	32148	11	44.48	11	0.00737584	0.914334	24.9747	24.9736	24.7437	24.6071	25.3668	26.4028	25.9111	25.2757
TLN1_MOUSE	Talin-1	Tln1	269821	71	46.12	61	0.00750731	0.87693	27.3733	27.0785	26.6934	27.2934	27.7201	28.4431	28.2587	27.5243
AMPL_MOUSE	Cytosol aminopeptidase	Lap3	56141	30	68.4	30	0.000730305	0.875826	28.1547	27.8181	27.8304	27.974	28.6934	28.9375	29.1441	28.5055
ITB1_MOUSE	Integrin beta-1	Itgb1	88231	12	20.18	12	0.00563276	0.871929	25.0636	25.0434	24.7043	24.929	25.8729	26.4318	25.5604	25.3629
AL1A1_MOUSE	Retinal dehydrogenase 1	Aldh1a1	54468	20	52.89	19	0.00501316	0.868311	26.4181	26.4294	26.0216	26.4991	27.2143	27.549	27.4733	26.6049
Q6S393_MOUSE	Plectin 2	Plec	516467	191	49.47	190	0.00142431	0.867284	30.2193	30.1306	30.0991	30.0272	30.8585	31.2216	31.3228	30.5423
S10AD_MOUSE	Protein S100-A13	S100a13	11158	2	23.47	2	0.0146317	0.866356	23.8084	23.8499	22.8034	23.5608	24.0932	24.844	24.4879	24.0629
Q3TVX7_MOUSE	Uncharacterized protein	Sypl	26751	5	17.7	5	0.0319258	0.859988	24.1051	24.2225	23.2265	23.8838	24.4455	25.0537	25.3384	24.0402
RIDA_MOUSE	2-iminobutanoate/2-iminopropanoate deaminase	Rida	14255	11	82.22	11	0.000658143	0.858402	27.7367	27.8011	28.0407	28.0352	28.6061	28.9751	28.9895	28.4767
CATB_MOUSE	Cathepsin B	Ctsb	37280	10	35.99	10	0.000276818	0.857988	25.7081	25.651	25.5841	25.5674	26.4277	26.8094	26.4699	26.2355
AMPN_MOUSE	Aminopeptidase N	Anpep	109651	20	26.71	20	0.0212077	0.854862	25.0565	24.7888	24.9212	24.7812	25.88	26.0416	26.2447	24.8008
GSTP1_MOUSE	Glutathione S-transferase P 1	Gstp1	23609	22	60	22	0.00156998	0.852982	28.8551	28.7549	29.1139	28.8654	29.808	30.0234	29.8995	29.2705
F6RPJ9_MOUSE	Insulin-degrading enzyme (Fragment)	Ide	114261	8	9.63	8	0.0123723	0.845126	23.4766	24.0322	22.8168	23.6612	24.1083	24.663	24.4343	24.1616
ADA10_MOUSE	Disintegrin and metalloproteinase domain-containing protein 10	Adam10	83968	4	6.41	4	0.00350214	0.844917	23.8601	23.8437	23.8626	23.7402	24.3196	24.9487	25.1212	24.2967
ILK_MOUSE	Integrin-linked protein kinase	Ilk	51373	9	17.26	9	0.018846	0.843348	23.8183	23.8804	23.4145	23.8986	24.4794	25.288	24.7416	23.8762
ITAV_MOUSE	Integrin alpha-V	Itgav	115360	9	14.46	9	0.00600451	0.841323	23.1742	22.5387	22.9274	22.9917	23.6983	24.2115	23.8429	23.2446
STA10_MOUSE	START domain-containing protein 10	Stard10	32951	6	32.3	6	0.0130571	0.839107	23.1796	22.5005	23.3551	23.5889	23.8781	23.5858	24.3174	24.1992
E9PYH0_MOUSE	Versican core protein	Vcan	366894	22	7.69	22	0.00141904	0.827831	26.6279	27.0194	26.9505	26.7053	27.5212	27.9505	27.824	27.3187
SC11A_MOUSE	Signal peptidase complex catalytic subunit SEC11A	Sec11a	20626	3	16.2	3	0.0227235	0.824158	22.4047	21.4623	22.5312	22.7492	23.008	23.3414	23.3645	22.7301
CAVN1_MOUSE	Caveolae-associated protein 1	Cavin1	43954	13	40.56	13	0.00299637	0.822013	25.7286	25.7533	25.2719	25.9821	26.3296	26.8941	26.4812	26.3191
PGS2_MOUSE	Decorin	Dcn	39809	2	7.06	2	0.00277354	0.820613	23.2433	23.0594	22.9822	22.5452	23.6849	23.8988	24.063	23.4658
AMPD3_MOUSE	AMP deaminase 3	Ampd3	88652	9	12.27	9	0.00841836	0.817718	23.6885	23.2896	23.3507	24.0463	24.509	24.8529	23.9979	24.2861
OSTF1_MOUSE	Osteoclast-stimulating factor 1	Ostf1	23783	2	9.3	2	0.0142415	0.816862	21.7926	22.3323	21.4336	22.1957	22.5255	22.6292	23.3431	22.5237
SYQ_MOUSE	Glutamine--tRNA ligase	Qars	87677	9	14.71	9	0.00533272	0.816173	23.8034	22.9094	23.4888	23.4078	24.5615	23.9591	24.0969	24.2566
A8DUK4_MOUSE	Beta-globin	Hbb-bs	15748	26	96.6	6	0.000894313	-6.44837	25.9536	30.2052	25.3994	30.9864	21.3142	21.9227	22.0061	21.5082
ACES_MOUSE	Acetylcholinesterase	Ache	68169	2	7.17	2	7.28809e-06	-3.23712	22.427	22.1957	21.3674	21.7361	18.9008	17.9717	18.7305	19.1746
TAU_MOUSE	Microtubule-associated protein tau	Mapt	76243	22	42.02	6	0.000148848	-3.05729	25.7244	25.7447	25.6978	25.309	23.0345	21.7612	23.7525	21.6984
SF01_MOUSE	Splicing factor 1	Sf1	70403	6	12.4	6	0.00247592	-2.89638	22.474	24.9407	24.9364	24.8399	21.824	20.0381	21.7353	22.008
SYUG_MOUSE	Gamma-synuclein	Sncg	13160	7	69.11	7	1.16272e-06	-2.56753	26.7376	27.0744	26.8714	26.8501	24.211	24.6892	23.8311	24.5321
ST32C_MOUSE	Serine/threonine-protein kinase 32C	Stk32c	55263	3	9.84	3	0.000310815	-2.51574	23.8514	23.8173	23.9656	23.8548	22.3723	21.8063	21.02	20.2275
ZN326_MOUSE	DBIRD complex subunit ZNF326	Znf326	65225	2	3.97	2	1.86353e-07	-2.38773	22.2266	21.9935	21.9965	22.2666	19.8461	19.4388	19.7101	19.9373
TR150_MOUSE	Thyroid hormone receptor-associated protein 3	Thrap3	108178	3	5.57	3	4.12044e-06	-2.34145	22.2679	21.9827	22.4696	21.5779	19.8461	19.4388	19.7101	19.9373
TCF25_MOUSE	Transcription factor 25	Tcf25	76685	2	5.62	2	0.00923507	-2.27066	18.9638	21.38	21.6547	18.9504	17.9906	17.5239	18.0021	18.3496
TCEA1_MOUSE	Transcription elongation factor A protein 1	Tcea1	33880	2	13.95	2	0.00784636	-2.24489	21.7883	21.8208	19.6925	19.9898	18.6444	17.4834	18.4928	19.6913
DHX36_MOUSE	ATP-dependent DNA/RNA helicase DHX36	Dhx36	113883	2	3	2	6.25597e-08	-2.23124	22.3789	22.4451	22.4756	22.2159	20.2607	19.962	20.1487	20.2191
TP53B_MOUSE	TP53-binding protein 1	Tp53bp1	212735	7	7.06	7	4.05377e-07	-2.15868	23.6548	23.3322	23.5172	23.7973	21.3775	21.2041	21.6089	21.4763
H3BJ67_MOUSE	Ecotropic viral integration site 5-like	Evi5l	86964	3	5.3	3	0.00821239	-2.11944	24.1156	23.9394	23.5511	23.9488	20.5365	21.5938	21.2415	23.7054
TMX1_MOUSE	Thioredoxin-related transmembrane protein 1	Tmx1	31396	3	13.31	3	0.00935998	-2.09075	24.6025	24.2804	24.1467	24.2025	21.9065	21.2694	21.4354	24.2577
G3X9N3_MOUSE	MCG16539	Pnmal2	71755	3	7.41	3	9.53705e-07	-2.06634	21.78	21.5487	21.8574	22.0116	19.8461	19.4388	19.7101	19.9373
DGKQ_MOUSE	Diacylglycerol kinase theta	Dgkq	102254	5	9.21	5	0.00199852	-2.0282	23.5275	23.6038	23.7842	23.9216	22.0347	20.9343	20.8173	22.9379
NOVA1_MOUSE	RNA-binding protein Nova-1	Nova1	51755	6	18.93	4	0.018382	-1.99983	23.0491	23.0198	23.7193	23.1594	20.2146	22.0372	19.7429	22.9535
E9PXF0_MOUSE	Protocadherin 17	Pcdh17	126147	2	2.59	2	0.010037	-1.96377	22.2023	22.373	22.5081	19.7102	19.6571	19.8386	19.704	19.7389
LIPA2_MOUSE	Liprin-alpha-2	Ppfia2	143234	6	6.36	3	0.000282511	-1.95443	22.6383	22.3229	22.3258	21.1294	20.0164	19.9617	20.4775	20.143
TIP_MOUSE	T-cell immunomodulatory protein	Itfg1	67465	4	9.51	4	0.00584843	-1.81999	22.615	21.9251	22.7951	23.0487	20.7197	20.0282	20.1539	22.2021
BTBDH_MOUSE	BTB/POZ domain-containing protein 17	Btbd17	52602	5	17.57	5	0.00351366	-1.78648	23.7996	23.5628	23.2224	23.1411	21.1003	22.1688	20.6391	22.6719
WDR61_MOUSE	WD repeat-containing protein 61	Wdr61	33773	4	22.62	4	0.000404038	-1.7822	22.2058	22.1191	22.0032	22.4008	20.34	20.4817	21.1886	19.5898
GGA1_MOUSE	ADP-ribosylation factor-binding protein GGA1	Gga1	69972	4	11.18	3	0.0164721	-1.78083	21.9751	21.869	21.6883	22.0319	19.9089	18.7037	19.9096	21.9188
KIF5A_MOUSE	Kinesin heavy chain isoform 5A	Kif5a	117019	14	18.4	5	0.0133379	-1.77115	22.9473	21.8846	22.3318	21.393	19.9083	19.5084	21.959	20.0963
CTRO_MOUSE	Citron Rho-interacting kinase	Cit	235389	9	6.81	9	0.01769	-1.76341	23.9061	24.2486	23.7548	24.2974	22.5211	21.8511	20.8112	23.9698
A0A1B0GRV0_MOUSE	3'(2'),5'-bisphosphate nucleotidase 1	Bpnt1	34974	19	72.76	3	0.021211	-1.73938	24.4851	23.7435	24.718	23.3416	21.1467	21.5293	22.8213	23.8335
OSB10_MOUSE	Oxysterol-binding protein-related protein 10	Osbpl10	83856	5	7.96	3	0.00176795	-1.7286	22.5612	22.4617	22.2014	22.2327	19.5985	21.2461	20.3521	21.3459
REPS1_MOUSE	RalBP1-associated Eps domain-containing protein 1	Reps1	86519	8	15.35	7	0.00585332	-1.72368	23.0543	23.1278	22.5377	23.3345	22.0871	21.8578	19.8817	21.333
LIPA3_MOUSE	Liprin-alpha-3	Ppfia3	116280	13	18.79	12	0.00478452	-1.70676	25.0976	25.2643	25.1194	25.1915	23.289	22.4269	23.3121	24.8179
IQCB1_MOUSE	IQ calmodulin-binding motif-containing protein 1	Iqcb1	68734	4	7.53	4	0.018432	-1.69645	23.3833	23.4159	23.6042	23.6162	20.4583	21.1318	22.2049	23.4389
GP158_MOUSE	Probable G-protein coupled receptor 158	Gpr158	134426	7	9.5	7	0.0030836	-1.67657	24.3541	24.197	23.5181	24.2496	22.4497	22.0449	21.6044	23.5135
MAGI1_MOUSE	Membrane-associated guanylate kinase, WW and PDZ domain-containing protein 1	Magi1	161974	8	9.38	8	0.00106228	-1.6194	24.124	23.8653	24.2966	24.3976	23.3081	22.7358	21.6721	22.4898
WDR6_MOUSE	WD repeat-containing protein 6	Wdr6	121898	4	5.51	4	0.0096273	-1.60781	22.9511	22.6568	23.1588	23.1185	21.5971	21.0415	20.1516	22.6639
CGT_MOUSE	2-hydroxyacylsphingosine 1-beta-galactosyltransferase	Ugt8	61249	6	16.45	6	3.14481e-05	-1.5809	23.7378	23.9595	23.7652	23.614	22.4263	21.8745	22.5577	21.8945
Q99JZ4_MOUSE	GTP-binding protein SAR1a	Sar1a	22399	7	56.06	6	0.000313695	-1.58053	24.5258	24.489	23.6806	24.3637	22.5454	22.6589	22.285	23.2476
TM163_MOUSE	Transmembrane protein 163	Tmem163	31193	5	14.93	5	0.00215819	-1.57971	24.4565	24.3551	24.1844	23.4564	23.263	22.1776	21.8255	22.8673
SYUB_MOUSE	Beta-synuclein	Sncb	14052	4	37.59	3	0.00258712	-1.56552	27.265	26.5091	26.3863	27.3225	24.7752	25.4072	24.8609	26.1775
SYNRG_MOUSE	Synergin gamma	Synrg	139616	4	5.21	4	0.0112081	-1.56148	24.0169	23.9421	24.0719	23.491	22.1263	22.1252	21.2622	23.7622
A0A0G2JDN7_MOUSE	Microtubule-associated protein	Map4	94518	18	34.59	9	3.0253e-05	-1.55219	24.9748	25.0778	24.7705	24.9258	23.3856	23.1913	23.0893	23.8739
LARP1_MOUSE	La-related protein 1	Larp1	121125	7	8.77	7	0.0155812	-1.54274	24.1578	24.0425	23.9804	24.0924	21.6217	21.4769	23.2992	23.7043
GRSF1_MOUSE	G-rich sequence factor 1	Grsf1	53076	2	7.1	2	0.0253262	-1.51851	20.7929	20.4928	22.1867	20.6541	19.9499	18.0802	19.7024	20.3199
REEP2_MOUSE	Receptor expression-enhancing protein 2	Reep2	28437	4	22.83	4	0.00603353	-1.50662	23.0715	23.2054	23.2584	23.0724	22.9962	21.3526	21.1998	21.0327
TPR_MOUSE	Nucleoprotein TPR	Tpr	273990	8	5.39	8	0.00163527	-1.47504	24.0496	24.1132	23.889	23.5508	21.6686	22.3342	23.262	22.4375
ATCAY_MOUSE	Caytaxin	Atcay	42178	10	34.14	10	0.00206377	-1.45827	25.0918	24.8382	25.0303	24.9341	23.4088	23.2694	22.8578	24.5253
FBLL1_MOUSE	rRNA/tRNA 2'-O-methyltransferase fibrillarin-like protein 1	Fbll1	33339	5	29.94	3	0.00456805	-1.42999	23.3478	23.1921	23.484	23.1269	22.1812	20.6875	22.0492	22.5129
Q923G3_MOUSE	F-actin-capping protein subunit beta	Capzb	30629	18	53.31	2	0.0132002	-1.42668	24.092	24.2239	24.2192	24.168	21.2718	23.4203	22.8966	23.4076
RGRF1_MOUSE	Ras-specific guanine nucleotide-releasing factor 1	Rasgrf1	144102	13	13.63	13	0.0193949	-1.4228	24.6242	23.7242	24.0453	23.8734	22.6049	21.5274	22.4212	24.0224
MARK1_MOUSE	Serine/threonine-protein kinase MARK1	Mark1	88335	8	13.58	5	0.00595081	-1.42262	24.5307	24.3944	24.2258	24.5508	22.6793	22.1955	22.9557	24.1805
IQEC3_MOUSE	IQ motif and SEC7 domain-containing protein 3	Iqsec3	129119	10	12.13	9	6.46344e-05	-1.41781	25.1918	24.6594	24.8236	24.899	23.2269	23.4777	23.2917	23.9062
HMCS1_MOUSE	Hydroxymethylglutaryl-CoA synthase, cytoplasmic	Hmgcs1	57569	15	45.77	13	0.000578322	-1.40993	25.7714	25.4062	25.3713	25.2692	23.9489	24.064	23.4646	24.7008
SGIP1_MOUSE	SH3-containing GRB2-like protein 3-interacting protein 1	Sgip1	86063	19	41.44	19	0.000942016	-1.40516	25.7251	25.6672	25.7008	25.6977	24.304	23.9661	23.769	25.1311
CACB3_MOUSE	Voltage-dependent L-type calcium channel subunit beta-3	Cacnb3	54572	3	6.2	2	4.5474e-05	-1.36234	22.608	22.6243	22.5971	22.3777	21.3663	21.451	21.1963	20.7441
SYT2_MOUSE	Synaptotagmin-2	Syt2	47263	12	21.33	3	0.00174205	-1.35085	23.6879	23.7663	23.069	23.4965	22.0497	22.4583	21.4113	22.6969
NGEF_MOUSE	Ephexin-1	Ngef	82199	5	11.97	5	0.00719334	-1.34486	22.346	22.4752	22.2064	22.3192	21.8016	20.8998	21.3953	19.8706
AGFG2_MOUSE	Arf-GAP domain and FG repeat-containing protein 2	Agfg2	48968	3	8.14	3	2.53042e-06	-1.33559	22.2685	21.9975	22.1659	22.2962	20.7951	20.7516	20.8957	20.9433
PTBP2_MOUSE	Polypyrimidine tract-binding protein 2	Ptbp2	57489	14	52.35	12	0.00322269	-1.33543	25.9198	25.9275	25.9059	25.5213	23.7555	24.4739	24.302	25.4014
ABCB7_MOUSE	ATP-binding cassette sub-family B member 7, mitochondrial	Abcb7	82581	8	19.41	8	0.0211859	-1.33515	23.3107	23.5535	22.7602	23.3661	21.0149	22.6994	21.0826	22.853
PICK1_MOUSE	PRKCA-binding protein	Pick1	46597	4	12.5	4	0.00300652	-1.33413	23.0525	23.2628	23.1343	23.4892	21.4308	21.2399	22.271	22.6606
H2AX_MOUSE	Histone H2AX	H2afx	15143	5	32.17	2	0.0171799	-1.28694	24.3544	24.39	24.3613	24.0115	23.0498	21.6651	23.3581	23.8964
RFIP5_MOUSE	Rab11 family-interacting protein 5	Rab11fip5	69553	6	16.12	6	0.000144241	-1.2744	24.1816	24.3454	24.2387	24.2257	22.9298	22.5302	22.9853	23.4484
BAP31_MOUSE	B-cell receptor-associated protein 31	Bcap31	27957	3	16.73	3	0.00160981	-1.2697	22.2111	22.7846	22.5411	22.3311	20.5145	21.452	21.0664	21.7562
U2AF1_MOUSE	Splicing factor U2AF 35 kDa subunit	U2af1	27815	3	13.39	3	0.000478384	-1.24491	22.2758	22.3632	22.6826	22.461	20.8596	21.7775	20.8895	21.2763
EFGM_MOUSE	Elongation factor G, mitochondrial	Gfm1	83550	4	6.39	4	0.00888786	-1.2198	21.3079	22.8274	22.8231	22.7429	20.9132	21.1609	21.1903	21.5576
Q8BGF0_MOUSE	Expressed sequence AW551984	AW551984	89464	15	21.64	15	0.0231348	-1.21467	25.8433	26.1631	26.6267	25.9875	25.4295	25.2577	23.5744	25.5003
EXC6B_MOUSE	Exocyst complex component 6B	Exoc6b	94130	5	10.25	5	0.00955233	-1.21238	23.3263	23.5522	23.2277	21.9271	22.0963	21.3597	21.7919	21.9358
2ABG_MOUSE	Serine/threonine-protein phosphatase 2A 55 kDa regulatory subunit B gamma isoform	Ppp2r2c	51462	3	8.05	2	0.00324702	-1.18575	20.6142	21.3615	20.0741	21.271	19.7086	19.4112	19.6575	19.8005
TRAF3_MOUSE	TNF receptor-associated factor 3	Traf3	64294	9	17.81	9	0.0268227	-1.17559	24.8803	24.7363	24.5434	24.4029	22.8395	22.6717	23.575	24.7744
STX16_MOUSE	Syntaxin-16	Stx16	37080	7	28.22	7	0.000287995	-1.16209	23.0826	22.4699	22.5584	22.696	21.2919	21.8041	21.753	21.3096
NPM_MOUSE	Nucleophosmin	Npm1	32560	6	26.03	6	5.11955e-05	-1.15239	24.9626	25.3625	25.2619	25.1102	23.73	24.0499	24.203	24.1047
PENK_MOUSE	Proenkephalin-A	Penk	31004	2	16.04	2	0.00334837	-1.14032	21.9623	22.0461	21.9623	21.5922	20.0021	21.027	20.6533	21.3192
BIG2_MOUSE	Brefeldin A-inhibited guanine nucleotide-exchange protein 2	Arfgef2	202240	10	8.2	7	0.00278437	-1.1335	23.1512	23.0796	23.0533	22.7406	21.5103	21.311	22.2122	22.4573
ELAV2_MOUSE	ELAV-like protein 2	Elavl2	39577	11	28.06	2	0.0129499	-1.13185	23.6467	23.6787	23.7439	23.8988	22.5729	22.1175	22.0192	23.7311
NRX3A_MOUSE	Neurexin-3	Nrxn3	173428	26	23.87	21	0.00818288	-1.12447	26.3973	26.2877	26.1663	26.1639	25.2908	24.3953	24.7996	26.0315
OSBL8_MOUSE	Oxysterol-binding protein-related protein 8	Osbpl8	101269	6	9.9	6	0.000316567	-1.12232	22.5733	23.1458	22.6365	22.9817	21.6388	21.5431	21.5718	22.0944
MAON_MOUSE	NADP-dependent malic enzyme, mitochondrial	Me3	67098	14	52.65	14	0.029077	-1.11392	24.9277	23.1316	23.9834	24.465	23.1199	23.1495	22.2382	23.5445
ACSF3_MOUSE	Acyl-CoA synthetase family member 3, mitochondrial	Acsf3	65077	6	16.12	6	0.0160746	-1.11144	22.997	23.8914	22.8009	24.1739	22.1017	22.3372	21.9612	23.0174
Q80ZM5_MOUSE	H1 histone family, member X	H1fx	20151	2	11.7	2	0.0111175	-1.09994	23.3927	23.3583	23.3489	23.3354	22.9209	21.7101	22.8774	21.527
STB5L_MOUSE	Syntaxin-binding protein 5-like	Stxbp5l	131844	7	10.21	7	0.0201906	-1.09464	24.0245	24.0785	23.3915	23.7736	22.1661	23.1286	21.9674	23.6275
DCE1_MOUSE	Glutamate decarboxylase 1	Gad1	66648	19	44.69	19	0.00626694	-1.08926	27.1735	27.4754	27.324	27.3365	26.0217	25.7679	25.9803	27.1825
CAPS2_MOUSE	Calcium-dependent secretion activator 2	Cadps2	147841	14	13.96	6	0.000407734	-1.08885	23.1276	23.1415	23.2244	23.2227	22.44	22.1705	22.1953	21.5548
K0513_MOUSE	Uncharacterized protein KIAA0513	Kiaa0513	46318	8	23.1	8	0.0130249	-1.08802	25.5864	25.3806	25.42	25.4088	24.8735	23.3885	24.1443	25.0376
HOME1_MOUSE	Homer protein homolog 1	Homer1	41413	2	6.83	2	0.00573592	-1.06442	22.8168	22.9697	21.6417	22.6525	21.664	21.2699	21.3822	21.507
MCES_MOUSE	mRNA cap guanine-N7 methyltransferase	Rnmt	53291	3	11.4	3	0.00786153	-1.06294	22.5939	22.4273	22.0714	22.4508	21.7466	21.264	20.4591	21.8218
MPC1_MOUSE	Mitochondrial pyruvate carrier 1	Mpc1	12455	4	43.12	4	0.0197629	-1.06087	22.5675	22.7373	22.8755	22.3215	22.0751	21.3688	20.5471	22.2672
RU2B_MOUSE	U2 small nuclear ribonucleoprotein B''	Snrpb2	25323	3	20	2	0.0273202	-1.05801	19.1425	19.6588	20.3161	19.9718	19.0286	17.8478	18.4505	19.5302
AKAP5_MOUSE	A-kinase anchor protein 5	Akap5	79397	4	17.18	4	0.0157783	-1.05651	23.19	22.8197	22.025	21.5423	21.288	21.1015	21.5374	21.4241
PCP4_MOUSE	Calmodulin regulator protein PCP4	Pcp4	6807	2	41.94	2	0.000157382	-1.04757	23.6786	23.9001	24.0439	24.0573	22.7603	22.6114	22.9545	23.1635
XYLK_MOUSE	Glycosaminoglycan xylosylkinase	Fam20b	46581	2	6.85	2	0.001043	-1.03377	20.9307	21.0863	21.1659	20.2353	19.7816	19.8868	19.8567	19.758
UBE3A_MOUSE	Ubiquitin-protein ligase E3A	Ube3a	99819	12	20.46	12	0.0140955	-1.02647	24.6972	25.2176	25.0615	25.283	24.7731	23.2829	23.6791	24.4184
NFM_MOUSE	Neurofilament medium polypeptide	Nefm	95916	37	40.33	32	0.000728365	-1.02097	30.5335	30.9584	30.6139	30.2383	29.4815	29.7806	29.7617	29.2363
RAB3B_MOUSE	Ras-related protein Rab-3B	Rab3b	24757	7	37.44	5	0.0112645	-1.02053	24.2416	24.5806	24.0762	23.6497	23.4011	22.4766	22.8377	23.7506
LAT1_MOUSE	Large neutral amino acids transporter small subunit 1	Slc7a5	55872	6	9.96	6	0.00190922	-1.01879	25.3597	25.4984	25.2661	25.5536	24.3557	25.0359	24.255	23.956
SAE1_MOUSE	SUMO-activating enzyme subunit 1	Sae1	38620	7	36.29	7	0.0112667	-1.0105	23.292	23.7532	24.2177	24.0403	22.7969	23.2835	22.0526	23.1282
AGRL1_MOUSE	Adhesion G protein-coupled receptor L1	Adgrl1	161686	9	8.53	9	0.0222129	-0.99834	23.6172	23.1886	23.4098	23.8402	22.9854	22.3087	21.5699	23.1986
AP3S2_MOUSE	AP-3 complex subunit sigma-2	Ap3s2	22017	3	15.54	3	0.0201359	-0.996036	23.3443	23.5262	23.4178	23.5275	22.7587	22.0723	21.6355	23.3652
DC1I1_MOUSE	Cytoplasmic dynein 1 intermediate chain 1	Dync1i1	70725	12	39.49	11	0.00988506	-0.995244	24.9356	24.966	24.5234	24.9317	24.6406	23.4111	23.3115	24.0126
XPOT_MOUSE	Exportin-T	Xpot	109734	3	4.88	3	0.00147132	-0.995042	20.5188	20.2538	21.1473	20.8736	19.6088	19.8419	19.4762	19.8865
GRP2_MOUSE	RAS guanyl-releasing protein 2	Rasgrp2	69446	3	9.54	3	0.000153272	-0.98705	21.8382	21.9848	21.7061	21.913	21.1287	20.7165	20.6227	21.0259
BCR_MOUSE	Breakpoint cluster region protein	Bcr	143072	5	5.2	4	0.00270581	-0.976883	22.7951	22.5075	22.4899	23.0663	21.5049	21.4293	21.7047	22.3123
KAP1_MOUSE	cAMP-dependent protein kinase type I-beta regulatory subunit	Prkar1b	43224	9	29.4	6	0.013734	-0.972766	24.1226	23.961	23.7072	23.9217	22.2343	23.0657	22.7165	23.8048
AL1B1_MOUSE	Aldehyde dehydrogenase X, mitochondrial	Aldh1b1	57553	10	27.94	9	0.0109425	-0.969745	24.7214	24.4873	24.8887	24.6944	23.7731	23.0039	23.613	24.5229
NMDZ1_MOUSE	Glutamate receptor ionotropic, NMDA 1	Grin1	105481	3	3.41	3	0.0148772	-0.966928	24.0524	23.1688	23.4011	23.4786	23.2171	22.8574	21.9624	22.1962
RPB2_MOUSE	DNA-directed RNA polymerase II subunit RPB2	Polr2b	133911	3	2.73	3	0.00654114	-0.966071	22.8329	22.1977	23.0019	22.0014	21.4361	21.1988	21.5963	21.9385
PERI_MOUSE	Peripherin	Prph	54268	15	29.05	9	0.0282897	-0.963716	25.0383	25.0575	25.6946	24.7532	24.3821	23.923	25.0178	23.3656
GBRG2_MOUSE	Gamma-aminobutyric acid receptor subunit gamma-2	Gabrg2	55099	3	8.65	3	0.0123964	-0.955773	22.4344	22.2448	22.3929	21.6027	21.7707	20.5989	20.9699	21.5122
A0A0R4IZY9_MOUSE	tRNA-dihydrouridine(47) synthase [NAD(P)(+)]	Dus3l	71151	3	7.38	3	0.000791378	-0.954548	22.2	22.3984	22.5651	22.593	21.4632	21.0788	21.5434	21.8529
NFL_MOUSE	Neurofilament light polypeptide	Nefl	61508	57	68.51	52	0.000857386	-0.952226	31.8235	32.2037	31.9654	31.5932	30.7491	31.0895	31.2491	30.6892
RB39B_MOUSE	Ras-related protein Rab-39B	Rab39b	24636	8	28.64	6	0.0240913	-0.945529	22.6036	23.4716	23.2599	23.5013	21.3545	22.5258	22.3702	22.8039
2A5B_MOUSE	Serine/threonine-protein phosphatase 2A 56 kDa regulatory subunit beta isoform	Ppp2r5b	57342	7	18.11	6	0.00213386	-0.943499	23.3783	22.7728	23.3913	23.6531	22.517	22.1028	22.2049	22.5968
A0A1W2P872_MOUSE	Neuro-oncological ventral antigen 2	Nova2	49067	8	26.42	6	0.00371935	-0.938314	24.3268	23.9073	24.3923	24.172	23.5222	22.9304	22.843	23.7495
A0A2I3BPW0_MOUSE	Protein NDRG2 (Fragment)	Ndrg2	30490	17	73.26	2	0.0132685	-0.936024	25.8173	25.767	25.8518	25.9455	25.0781	24.391	24.4173	25.7512
SUV3_MOUSE	ATP-dependent RNA helicase SUPV3L1, mitochondrial	Supv3l1	87005	3	4.24	3	0.00260878	-0.932998	21.8499	21.7829	21.5233	22.4184	20.9787	21.1162	21.1525	20.595
MFR1L_MOUSE	Mitochondrial fission regulator 1-like	Mtfr1l	31726	4	23.53	4	0.0319311	-0.928202	22.5398	22.0197	22.497	23.094	21.3722	20.8321	21.8348	22.3986
RAP2C_MOUSE	Ras-related protein Rap-2c	Rap2c	20745	10	62.84	2	0.0309467	-0.920741	20.5554	22.08	20.888	20.7498	20.5554	19.8588	19.7941	20.382
PI51C_MOUSE	Phosphatidylinositol 4-phosphate 5-kinase type-1 gamma	Pip5k1c	72408	12	29.35	9	0.00951736	-0.918795	25.1659	25.2225	24.9876	25.1712	24.4411	23.4786	24.1003	24.8519
G3BP2_MOUSE	Ras GTPase-activating protein-binding protein 2	G3bp2	54088	7	25.1	7	0.00284684	-0.9113	25.3173	25.1444	25.3549	24.9863	24.726	24.4823	23.7547	24.1947
SV2B_MOUSE	Synaptic vesicle glycoprotein 2B	Sv2b	77457	3	3.07	3	0.0234222	-0.910132	23.232	23.7705	23.5744	23.634	21.7408	22.5927	23.381	22.856
PCLO_MOUSE	Protein piccolo	Pclo	550834	34	12.12	34	0.00471285	-0.899483	26.7103	26.3268	26.1333	26.3299	25.4306	25.5612	24.9328	25.9777
NPTXR_MOUSE	Neuronal pentraxin receptor	Nptxr	52285	2	6.49	2	0.00427363	-0.886274	22.468	22.3799	22.6232	21.8101	21.7361	21.1326	21.1913	21.6761
ELP3_MOUSE	Elongator complex protein 3	Elp3	62385	9	22.12	9	0.0290878	-0.880928	24.8454	24.4895	24.4776	24.0591	23.655	22.8101	23.4621	24.4206
APEX1_MOUSE	DNA-(apurinic or apyrimidinic site) lyase	Apex1	35490	8	39.75	8	0.00112313	-0.877391	24.5237	24.6577	24.7385	24.6072	23.9404	23.2615	24.0179	23.7978
KHDR1_MOUSE	KH domain-containing, RNA-binding, signal transduction-associated protein 1	Khdrbs1	48371	2	6.55	2	0.00137348	-0.876422	21.5028	21.5835	21.7399	21.6821	20.7873	20.249	21.0592	20.9072
CELF6_MOUSE	CUGBP Elav-like family member 6	Celf6	48206	2	7.17	2	0.000288671	-0.869579	23.0268	22.6612	23.0003	22.5547	21.9249	21.9355	22.0636	21.8406
STXB5_MOUSE	Syntaxin-binding protein 5	Stxbp5	127651	8	10.42	8	0.00164432	-0.86748	25.1853	25.0284	24.8678	24.9172	24.1233	23.8244	23.957	24.624
NDUF5_MOUSE	Arginine-hydroxylase NDUFAF5, mitochondrial	Ndufaf5	38405	2	7	2	0.00371198	-0.864235	21.9133	21.9544	22.0597	21.8614	20.9178	21.2353	20.5755	21.6032
PPCEL_MOUSE	Prolyl endopeptidase-like	Prepl	83194	24	44.55	24	0.0151506	-0.860057	27.0734	26.6877	27.2254	26.8029	26.3083	25.4746	25.8174	26.7489
C170B_MOUSE	Centrosomal protein of 170 kDa protein B	Cep170b	170821	5	4.38	3	0.00843588	-0.86005	23.2395	23.1598	23.0244	23.6236	23.0396	22.2877	21.9209	22.3588
SCAM5_MOUSE	Secretory carrier-associated membrane protein 5	Scamp5	26068	4	35.74	4	0.0101781	-0.859576	25.2411	25.1685	25.1902	25.3276	24.3712	24.3633	23.7026	25.0521
BSN_MOUSE	Protein bassoon	Bsn	418843	33	15.98	33	0.0118928	-0.859213	27.2911	27.0752	26.9688	26.894	26.574	25.8899	25.5873	26.741
Q3U3J1_MOUSE	2-oxoisovalerate dehydrogenase subunit alpha	Bckdha	50773	6	21.08	6	0.0229104	-0.858825	23.5442	23.835	22.9737	23.6839	21.9629	22.6016	22.708	23.3288
CLVS1_MOUSE	Clavesin-1	Clvs1	40613	5	17.23	4	0.0150915	-0.85814	23.7621	23.6618	23.2244	23.9329	22.6188	22.8569	22.2053	23.4676
RHG35_MOUSE	Rho GTPase-activating protein 35	Arhgap35	170393	12	13.08	12	0.000631048	-0.856446	24.8137	24.2445	24.896	24.6904	23.7272	23.9001	23.763	23.8285
A0A0R4J1E2_MOUSE	Elongation factor 1-delta	Eef1d	72930	14	30.76	5	0.00223227	-0.853405	23.5438	23.1095	23.8025	23.0453	22.5366	22.5744	22.2995	22.6769
TTC3_MOUSE	E3 ubiquitin-protein ligase TTC3	Ttc3	223931	4	2.93	4	0.00078976	-0.852291	21.6408	21.987	22.199	22.0671	21.4043	20.979	21.1351	20.9663
NDRG4_MOUSE	Protein NDRG4	Ndrg4	38509	10	46.59	10	0.00318372	-0.851884	26.1496	26.017	25.8476	26.1695	25.0898	24.9971	24.9084	25.781
A0A2C9F2C1_MOUSE	Synaptotagmin-7	Syt7	68297	6	18	6	0.0112235	-0.851472	24.3783	24.4461	24.1186	24.3443	23.1757	22.9969	23.4793	24.2295
PGAP1_MOUSE	GPI inositol-deacylase	Pgap1	104578	9	15.08	9	0.00168397	-0.837272	24.5694	24.6621	24.8137	24.6535	23.6507	23.575	23.7813	24.3426
NFH_MOUSE	Neurofilament heavy polypeptide	Nefh	116994	32	29.17	27	0.00176077	-0.83437	29.6084	29.8626	29.8722	29.3791	28.8553	28.9168	29.1402	28.4725
A2AT91_MOUSE	Phosphoinositide phospholipase C (Fragment)	Plcb4	100651	7	9.4	7	0.00920169	-0.833612	23.6602	23.6075	23.4667	23.4303	22.485	22.2643	22.6406	23.4404
RABL6_MOUSE	Rab-like protein 6	Rabl6	79831	6	11.72	6	0.00353404	-0.823697	23.5573	23.9865	23.6585	23.9293	23.3926	22.7628	22.5778	23.1035
RP3A_MOUSE	Rabphilin-3A	Rph3a	75489	17	42	17	0.00381356	-0.816823	27.3373	27.2279	27.1518	27.263	26.6	26.3098	25.9189	26.8841
EVL_MOUSE	Ena/VASP-like protein	Evl	44337	5	21.74	5	0.0071986	-0.812568	23.0154	23.6165	24.0315	23.7013	22.7465	22.4928	22.8315	23.0436
NPS3B_MOUSE	Protein NipSnap homolog 3B	Nipsnap3b	28308	7	48.18	7	0.0269206	-0.810863	24.4352	24.5845	24.7164	24.7601	23.2592	23.3147	24.082	24.5969
TOP1_MOUSE	DNA topoisomerase 1	Top1	90876	3	5.35	3	0.0232384	-0.805976	23.3477	23.3356	23.3271	23.1892	21.7652	22.9316	23.0937	22.1853
COX1_MOUSE	Cytochrome c oxidase subunit 1	Mtco1	56910	4	10.51	4	0.0189138	-0.805591	25.3543	25.1595	24.9574	24.8102	24.6428	23.5451	24.13	24.7412
VIAAT_MOUSE	Vesicular inhibitory amino acid transporter	Slc32a1	57381	13	28	13	0.00899644	-0.801982	26.9265	26.776	26.5569	26.7067	26.1612	25.4615	25.641	26.4944
NECA2_MOUSE	N-terminal EF-hand calcium-binding protein 2	Necab2	43441	8	29.82	8	0.000591361	-0.758954	24.9502	24.7474	24.6886	25.0732	23.8991	24.0428	24.2474	24.2342
GBG4_MOUSE	Guanine nucleotide-binding protein G(I)/G(S)/G(O) subunit gamma-4	Gng4	8405	2	44	2	0.000918925	-0.689776	24.1615	24.2347	24.0945	24.2835	23.4835	23.4217	23.3	23.81
FCL_MOUSE	GDP-L-fucose synthase	Tsta3	35878	3	12.15	3	0.000962221	0.616041	22.8977	22.9726	22.7015	22.6062	23.4195	23.4915	23.4386	23.2926
TWF1_MOUSE	Twinfilin-1	Twf1	40079	7	27.43	7	0.00112487	0.523004	25.5847	25.4694	25.4691	25.4004	25.8494	26.0616	26.0241	26.0804
XRP2_MOUSE	Protein XRP2	Rp2	39377	2	7.49	2	0.00118469	0.522059	21.4132	21.5116	21.4304	21.4236	21.9974	22.0734	22.0109	21.7853
SCAM2_MOUSE	Secretory carrier-associated membrane protein 2	Scamp2	36465	2	9.73	2	0.00139454	0.754934	22.9566	22.9467	22.8334	22.9921	23.3912	23.819	24.0317	23.5067
V9GZG5_MOUSE	Glutamine synthetase		42019	19	33.42	2	0.00143845	0.521005	24.6965	24.4785	24.4041	24.4715	25.0338	25.1364	24.9825	24.9819
APT_MOUSE	Adenine phosphoribosyltransferase	Aprt	19724	6	53.89	6	0.00150995	0.799913	23.4659	23.3484	23.4824	23.5936	24.3461	24.5	24.4367	23.8072
CALB2_MOUSE	Calretinin	Calb2	31373	33	83.76	32	0.00157603	-0.598587	29.6582	29.8051	29.6073	29.507	28.8134	29.0484	29.2174	29.1041
CPNS1_MOUSE	Calpain small subunit 1	Capns1	28463	13	56.13	13	0.001593	0.78126	25.9791	26.2172	26.3624	26.1612	27.0102	27.1483	27.1407	26.5458
ATX2L_MOUSE	Ataxin-2-like protein	Atxn2l	110649	4	5.43	4	0.00161045	-0.653515	23.3818	23.2411	22.926	23.151	22.4999	22.3144	22.5804	22.691
RASA3_MOUSE	Ras GTPase-activating protein 3	Rasa3	95987	10	16.79	10	0.0017274	0.793705	23.5949	23.671	23.575	23.4528	23.9364	24.4894	24.7108	24.3319
SUCB2_MOUSE	Succinate--CoA ligase [GDP-forming] subunit beta, mitochondrial	Suclg2	46840	15	40.88	15	0.00175234	0.452451	25.4096	25.4321	25.5954	25.5243	25.9352	25.9759	25.9716	25.8884
GMPR1_MOUSE	GMP reductase 1	Gmpr	37482	5	21.45	5	0.0018519	0.452316	24.1655	24.1744	24.1694	24.2881	24.7412	24.6965	24.5742	24.5948
EXOC3_MOUSE	Exocyst complex component 3	Exoc3	86455	11	18.28	11	0.00194177	-0.762461	25.0992	25.0571	24.5793	24.6329	24.1317	24.3011	24.0172	23.8686
SNPH_MOUSE	Syntaphilin	Snph	53753	6	20.4	6	0.00205774	-0.481252	24.6945	24.7385	24.6136	24.7207	24.0408	24.3189	24.1899	24.2927
O08797_MOUSE	SPI6	Serpinb9	42259	6	22.46	6	0.00206697	0.488709	23.1929	23.2724	23.2122	23.4795	23.7579	23.7274	23.8669	23.7597
S4A10_MOUSE	Sodium-driven chloride bicarbonate exchanger	Slc4a10	125817	8	9.57	6	0.00207199	-0.775893	23.2972	23.4547	23.2278	23.219	22.4121	22.2121	22.4938	22.9771
AINX_MOUSE	Alpha-internexin	Ina	55383	33	65.27	28	0.00207604	-0.681711	30.7747	31.0197	31.0147	30.7017	30.2561	30.4282	30.226	29.8737
DCTN1_MOUSE	Dynactin subunit 1	Dctn1	141676	43	43.4	2	0.00209077	-0.572705	24.0604	23.8516	24.0613	23.9801	23.5752	23.3186	23.1992	23.5696
CMIP_MOUSE	C-Maf-inducing protein	Cmip	86259	4	10.61	4	0.00213266	-0.740137	22.7893	22.2132	22.897	22.596	22.0303	21.9255	21.8062	21.773
DLG2_MOUSE	Disks large homolog 2	Dlg2	94880	16	27.93	13	0.00216793	-0.527199	25.8997	25.9732	25.7654	25.8707	25.1631	25.4732	25.2744	25.4895
OAT_MOUSE	Ornithine aminotransferase, mitochondrial	Oat	48355	21	62.87	21	0.00232086	0.650629	27.2607	27.5758	27.2772	27.4781	27.9489	28.1576	28.2984	27.7894
HPCL1_MOUSE	Hippocalcin-like protein 1	Hpcal1	22338	14	70.98	7	0.0023388	-0.674475	26.1336	26.1689	26.007	26.1993	25.7086	25.2418	25.1878	25.6727
CRYAB_MOUSE	Alpha-crystallin B chain	Cryab	20069	15	76	15	0.00245153	0.741757	27.6409	27.6394	27.35	27.4256	27.9311	28.3968	28.6001	28.0949
EIF3K_MOUSE	Eukaryotic translation initiation factor 3 subunit K	Eif3k	25087	2	12.84	2	0.0024831	-0.611971	22.68	22.873	22.7268	22.7944	22.3677	22.3424	22.0314	21.8848
JAM3_MOUSE	Junctional adhesion molecule C	Jam3	34838	8	32.9	8	0.00248645	0.772062	25.6013	25.7427	25.6467	25.3929	26.1495	26.6482	26.6403	26.0339
NDUB1_MOUSE	NADH dehydrogenase [ubiquinone] 1 beta subcomplex subunit 1	Ndufb1	6954	2	54.39	2	0.00250144	-0.568411	23.8202	23.4064	23.3568	23.5648	22.9101	22.9182	22.975	23.0713
STA5B_MOUSE	Signal transducer and activator of transcription 5B	Stat5b	90002	8	14.76	8	0.00259282	-0.660841	24.333	24.364	24.6269	24.4181	23.6722	23.5791	23.6975	24.1498
KCJ10_MOUSE	ATP-sensitive inward rectifier potassium channel 10	Kcnj10	42432	5	18.47	5	0.00263655	-0.636008	25.6398	25.9908	25.749	26.0688	25.3588	25.0323	25.1088	25.4045
MAP6_MOUSE	Microtubule-associated protein 6	Map6	96450	56	63.58	56	0.00281087	-0.478236	30.4256	30.3123	30.3013	30.3524	29.9369	29.7878	29.7124	30.0415
ACBP_MOUSE	Acyl-CoA-binding protein	Dbi	10000	10	72.41	10	0.00282774	0.621588	29.183	28.9159	28.9688	29.274	29.4109	29.8782	29.8059	29.733
PRDX1_MOUSE	Peroxiredoxin-1	Prdx1	22176	23	78.89	22	0.00319803	0.522652	29.9045	29.8248	29.8413	29.8812	30.3017	30.5526	30.5478	30.1404
PDXL2_MOUSE	Podocalyxin-like protein 2	Podxl2	64973	2	6.47	2	0.00327879	-0.670587	21.3653	21.4464	21.7972	21.8573	20.8038	21.0027	20.7861	21.1913
S39AA_MOUSE	Zinc transporter ZIP10	Slc39a10	94394	2	4.44	2	0.00330601	-0.55824	21.26	20.8154	21.2451	21.1826	20.6901	20.4709	20.4926	20.6166
MOBP_MOUSE	Myelin-associated oligodendrocyte basic protein	Mobp	19197	5	36.47	5	0.00331667	0.677363	27.2798	27.5378	27.5016	27.288	28.0847	28.3917	28.1409	27.6992
NB5R3_MOUSE	NADH-cytochrome b5 reductase 3	Cyb5r3	34128	21	71.76	21	0.00332796	0.64144	27.5807	27.5471	27.3993	27.3484	28.0325	28.3947	28.2437	27.7703
AUXI_MOUSE	Putative tyrosine-protein phosphatase auxilin	Dnajc6	102299	20	27.61	19	0.00334996	-0.560807	27.6655	27.5621	27.4903	27.5731	27.108	27.0457	26.6882	27.2058
CSPG5_MOUSE	Chondroitin sulfate proteoglycan 5	Cspg5	60406	5	14.31	5	0.00346578	-0.796063	24.2184	23.887	23.4473	23.9873	22.8588	23.021	23.065	23.4108
CYTC_MOUSE	Cystatin-C	Cst3	15531	5	41.43	5	0.00356095	0.671936	24.7772	24.5629	25.1521	24.6402	25.5002	25.4698	25.6452	25.205
AMPH_MOUSE	Amphiphysin	Amph	75013	16	39.07	16	0.00361029	-0.698609	27.4768	27.4709	26.9549	27.045	26.2497	26.6285	26.6804	26.5944
RINI_MOUSE	Ribonuclease inhibitor	Rnh1	49816	24	78.51	24	0.00362465	0.544825	27.3271	27.0891	27.3045	27.1064	27.6697	27.8053	27.9912	27.5403
ADDB_MOUSE	Beta-adducin	Add2	80642	23	46.34	21	0.00368896	-0.650389	26.5466	26.518	26.464	26.6269	25.8495	25.6755	25.7051	26.3238
RSU1_MOUSE	Ras suppressor protein 1	Rsu1	31550	7	42.6	7	0.00374791	0.635442	23.4961	23.4499	23.525	24.0566	24.1988	24.2422	24.399	24.2293
ATPMD_MOUSE	ATP synthase membrane subunit DAPIT, mitochondrial	Atp5md	6382	4	44.83	4	0.00400177	-0.741816	26.6136	26.4909	26.643	26.7494	25.8292	25.6736	25.6207	26.4062
RTN1_MOUSE	Reticulon-1	Rtn1	83572	20	41.28	14	0.00409075	-0.506913	26.8187	26.8937	26.5763	26.5606	26.1911	26.283	26.0357	26.3118
NDRG1_MOUSE	Protein NDRG1	Ndrg1	43009	25	60.15	25	0.00412431	0.689285	28.0135	28.1858	28.178	27.9063	28.5459	28.931	29.1152	28.4487
MATR3_MOUSE	Matrin-3	Matr3	94630	23	33.22	23	0.0041723	-0.585494	27.6691	27.6583	27.4884	27.571	27.128	26.6792	26.9566	27.2809
ILF3_MOUSE	Interleukin enhancer-binding factor 3	Ilf3	96021	13	16.93	13	0.00418524	-0.528787	26.0781	25.8049	25.9218	25.8349	25.157	25.2872	25.5753	25.5052
SNRPA_MOUSE	U1 small nuclear ribonucleoprotein A	Snrpa	31835	5	14.98	4	0.00441859	0.66335	23.4226	23.7234	23.0376	23.3102	24.2382	23.8258	24.0081	24.075
MACD1_MOUSE	ADP-ribose glycohydrolase MACROD1	Macrod1	35295	2	15.79	2	0.00444229	0.750725	22.9967	22.5545	22.5713	22.5519	23.3697	23.8909	23.223	23.1936
FABP5_MOUSE	Fatty acid-binding protein 5	Fabp5	15137	20	85.19	20	0.0044876	0.529931	27.411	27.1315	27.1898	27.1701	27.6871	27.9482	27.8788	27.5082
S10AG_MOUSE	Protein S100-A16	S100a16	14324	2	32.26	2	0.00452774	0.421245	21.7788	21.6872	21.5785	21.5152	22.1579	21.9764	22.0307	22.0797
PURA_MOUSE	Transcriptional activator protein Pur-alpha	Pura	34884	10	59.5	10	0.0046112	-0.529584	27.939	28.0244	27.9787	27.974	27.3366	27.2791	27.3876	27.7944
B1AQX9_MOUSE	SRC kinase-signaling inhibitor 1	Srcin1	130610	30	38.46	30	0.00469583	-0.432897	27.5102	27.3264	27.1559	27.3156	26.9513	26.8651	26.8341	26.9261
CAN2_MOUSE	Calpain-2 catalytic subunit	Capn2	79872	31	50	31	0.00469702	0.763383	26.6854	26.5606	27.1807	26.6712	27.5292	27.568	27.8876	27.1666
RPGP1_MOUSE	Rap1 GTPase-activating protein 1	Rap1gap	73433	11	24.43	11	0.00470537	-0.50184	25.6091	25.6072	25.7085	25.7521	25.0019	25.2869	24.9884	25.3923
RADI_MOUSE	Radixin	Rdx	68543	22	39.11	13	0.00479205	0.663879	25.3362	25.4526	25.1754	25.1233	25.9135	25.895	26.3355	25.5991
VINC_MOUSE	Vinculin	Vcl	116717	52	49.06	52	0.00479537	0.713672	28.1949	27.9404	27.7447	28.2893	28.4265	29.0457	28.9178	28.634
GLTP_MOUSE	Glycolipid transfer protein	Gltp	23690	11	69.38	11	0.00486842	0.765369	27.0979	27.464	27.1477	27.0321	27.7889	28.3152	28.1752	27.5238
CTBP1_MOUSE	C-terminal-binding protein 1	Ctbp1	47745	13	37.87	11	0.00491998	-0.447275	26.6234	26.571	26.535	26.6106	26.2228	25.9955	26.0008	26.3318
CC177_MOUSE	Coiled-coil domain-containing protein 177	Ccdc177	79857	7	14.59	7	0.00498965	-0.744357	23.5996	23.5714	23.5325	23.7117	22.9693	22.7301	22.4074	23.3309
EHD1_MOUSE	EH domain-containing protein 1	Ehd1	60603	27	56.55	15	0.00511401	0.560204	25.8512	25.4757	25.8341	25.486	26.1207	26.1995	26.4664	26.1013
ADPRH_MOUSE	[Protein ADP-ribosylarginine] hydrolase	Adprh	40068	8	31.77	8	0.00518774	-0.553714	25.3174	25.0716	25.2507	25.3495	24.6106	24.7392	24.4347	24.9899
INO1_MOUSE	Inositol-3-phosphate synthase 1	Isyna1	60932	14	32.5	14	0.00523425	0.429738	27.0523	26.8096	26.9913	27.0075	27.4507	27.4524	27.4601	27.2165
SYN3_MOUSE	Synapsin-3	Syn3	63315	14	35.23	12	0.00525867	-0.728557	25.9147	25.6749	25.4318	25.7756	24.9524	24.8772	24.6269	25.4264
CK054_MOUSE	Ester hydrolase C11orf54 homolog		34996	7	34.6	7	0.00529785	0.753174	23.6436	24.0757	24.1496	23.555	24.5938	24.7602	24.8567	24.226
KAD3_MOUSE	GTP:AMP phosphotransferase AK3, mitochondrial	Ak3	25426	14	62.56	14	0.00532174	0.455898	26.2885	26.16	26.2113	26.2409	26.5565	26.8557	26.8106	26.5015
SNP25_MOUSE	Synaptosomal-associated protein 25	Snap25	23315	33	72.33	32	0.0054144	-0.505917	29.509	29.6143	29.336	29.4459	28.9907	28.991	28.7086	29.1913
MTAP2_MOUSE	Microtubule-associated protein 2	Map2	199132	88	53.56	79	0.00553769	-0.521787	30.0291	29.8097	29.9602	29.9988	29.5038	29.4235	29.1244	29.6588
B1AWC8_MOUSE	Phosphodiesterase	Pde4b	75012	3	7.89	2	0.00559085	0.379344	23.2746	23.364	23.3619	23.375	23.6435	23.8445	23.7631	23.6418
F8VQJ3_MOUSE	Laminin subunit gamma-1	Lamc1	177187	12	11.08	12	0.00560141	0.532369	25.029	24.5899	24.5215	24.7941	25.1806	25.3311	25.3886	25.1637
HSDL1_MOUSE	Inactive hydroxysteroid dehydrogenase-like protein 1	Hsdl1	36868	6	30.61	6	0.00572555	-0.412205	25.6363	25.5944	25.8057	25.6509	25.2474	25.2537	25.1257	25.4117
CTNA2_MOUSE	Catenin alpha-2	Ctnna2	105286	39	51.31	32	0.00574155	-0.654064	26.997	27.0961	27.0003	26.9468	26.4968	25.9918	26.1743	26.7611
CNPY2_MOUSE	Protein canopy homolog 2	Cnpy2	20767	2	15.93	2	0.0058024	-0.619267	23.0983	22.5028	22.93	22.4654	22.1314	22.1227	22.2237	22.0417
MFN2_MOUSE	Mitofusin-2	Mfn2	86188	9	15.06	9	0.00580715	-0.787366	25.1157	24.9011	24.4587	25.0616	24.1322	23.6821	24.0975	24.4759
PRRT2_MOUSE	Proline-rich transmembrane protein 2	Prrt2	35924	6	31.5	6	0.00583322	-0.470567	25.0411	25.2313	25.2785	25.088	24.4588	24.6886	24.8723	24.7369
GLNA_MOUSE	Glutamine synthetase	Glul	42120	34	65.15	17	0.00598399	0.466687	28.874	28.9796	28.8352	28.9601	29.4422	29.2843	29.6158	29.1734
RAB5C_MOUSE	Ras-related protein Rab-5C	Rab5c	23413	14	66.2	10	0.00598595	0.425631	26.4841	26.476	26.5312	26.4328	26.8093	27.0566	27.0302	26.7306
RHOG_MOUSE	Rho-related GTP-binding protein RhoG	Rhog	21309	13	72.77	12	0.00598833	0.726776	26.937	27.0656	26.9528	26.9591	27.5623	28.0364	28.016	27.2069
IDI1_MOUSE	Isopentenyl-diphosphate Delta-isomerase 1	Idi1	26289	5	27.31	5	0.00613848	-0.741533	23.7751	24.3622	23.5932	24.0839	23.4972	23.2804	23.141	22.9297
TMM43_MOUSE	Transmembrane protein 43	Tmem43	44783	6	26.5	6	0.00665843	0.65354	23.3561	23.7147	24.0657	23.4844	24.1805	24.573	24.2746	24.207
AAK1_MOUSE	AP2-associated protein kinase 1	Aak1	103346	26	50.16	26	0.00671194	-0.472316	27.7013	27.5991	27.5094	27.4936	27.1843	27.0402	26.8656	27.3239
ENTP2_MOUSE	Ectonucleoside triphosphate diphosphohydrolase 2	Entpd2	54319	9	20.2	9	0.00671522	0.705237	25.9117	25.8615	26.1601	25.4239	26.4778	26.7881	26.6955	26.2168
RAC3_MOUSE	Ras-related C3 botulinum toxin substrate 3	Rac3	21379	10	60.94	3	0.00697584	-0.475607	24.8935	25.0576	25.0014	25.2453	24.746	24.6647	24.5244	24.3603
NDUB8_MOUSE	NADH dehydrogenase [ubiquinone] 1 beta subcomplex subunit 8, mitochondrial	Ndufb8	21876	4	28.49	4	0.00701105	-0.670378	25.6723	25.808	25.304	25.8026	24.8814	25.0552	24.6363	25.3325
PDIA1_MOUSE	Protein disulfide-isomerase	P4hb	57058	21	46.76	21	0.00703599	0.482269	27.5444	27.5745	27.3989	27.447	28.016	28.0248	28.1821	27.6709
FBX2_MOUSE	F-box only protein 2	Fbxo2	33676	12	67	12	0.00711545	0.459044	26.1389	26.5101	26.319	26.215	26.7831	26.6948	26.931	26.6102
Q3TP62_MOUSE	Pleckstrin homology domain containing, family B (Evectins) member 1, isoform CRA_b	Plekhb1	21340	4	29.1	4	0.00712419	0.694231	24.3613	24.3774	24.7042	24.1194	24.7846	25.367	25.3458	24.8418
NRX1A_MOUSE	Neurexin-1	Nrxn1	166169	14	12.68	10	0.00760665	-0.555382	24.9525	25.1722	25.4387	25.2639	24.9347	24.4981	24.7084	24.4645
QORL2_MOUSE	Quinone oxidoreductase-like protein 2	Cryzl2	37809	9	42.86	9	0.00765612	0.796091	24.8657	24.1999	24.6535	24.0792	24.8285	25.3254	25.5334	25.2954
NRIP2_MOUSE	Nuclear receptor-interacting protein 2	Nrip2	29284	5	20.37	5	0.00768368	-0.629861	24.5684	24.186	24.7811	24.6534	24.002	23.6295	23.83	24.2078
SH3G2_MOUSE	Endophilin-A1	Sh3gl2	39955	16	40.34	15	0.00769637	-0.489585	27.956	27.902	27.688	27.7695	27.3551	27.2894	27.1007	27.6121
ILEUA_MOUSE	Leukocyte elastase inhibitor A	Serpinb1a	42575	23	49.87	20	0.00777043	0.718069	27.2491	27.0719	26.9711	26.9896	27.6377	28.0531	28.1707	27.2924
MK03_MOUSE	Mitogen-activated protein kinase 3	Mapk3	43066	25	76.84	4	0.00780314	0.494948	25.1244	25.1675	25.2043	25.1267	25.4546	25.5932	26.0111	25.5438
D3YYK8_MOUSE	Microtubule-associated protein RP/EB family member 2 (Fragment)	Mapre2	29425	12	61.15	11	0.00781148	-0.49267	25.9098	26.0447	25.8414	25.8778	25.4363	25.3333	25.1938	25.7396
KPCB_MOUSE	Protein kinase C beta type	Prkcb	76751	19	33.68	11	0.00782826	-0.4887	25.4802	25.2719	25.479	25.2085	24.6226	24.9218	24.8351	25.1053
PLCX3_MOUSE	PI-PLC X domain-containing protein 3	Plcxd3	36314	7	29.91	7	0.00790886	-0.771666	25.5449	25.551	25.5352	25.7369	24.9526	24.4062	24.523	25.3993
TEBP_MOUSE	Prostaglandin E synthase 3	Ptges3	18721	3	27.5	3	0.00791246	-0.551451	24.1257	24.0085	24.1282	23.9868	23.3161	23.5963	23.2515	23.8794
RRAS_MOUSE	Ras-related protein R-Ras	Rras	23764	7	37.16	4	0.00808333	0.729476	23.7929	23.6931	23.617	23.8518	24.4151	24.8228	24.7407	23.8941
TBCB_MOUSE	Tubulin-folding cofactor B	Tbcb	27386	6	36.89	6	0.00817527	-0.33346	25.4601	25.5816	25.4445	25.5781	25.1497	25.1901	25.2119	25.179
RTRAF_MOUSE	RNA transcription, translation and transport factor protein	RTRAF	28152	8	40.16	8	0.00823117	-0.627377	24.7612	24.5859	24.3629	24.3246	23.8445	23.8374	23.563	24.2801
GPX4_MOUSE	Phospholipid hydroperoxide glutathione peroxidase	Gpx4	22229	4	18.78	4	0.00823952	0.531071	25.3194	25.4069	25.6637	25.6138	25.8494	26.1151	26.323	25.8406
ALDH2_MOUSE	Aldehyde dehydrogenase, mitochondrial	Aldh2	56538	30	67.44	29	0.00845733	0.448017	28.7475	28.5949	28.5656	28.6191	29.058	29.3002	29.1398	28.8212
ARL8A_MOUSE	ADP-ribosylation factor-like protein 8A	Arl8a	21390	12	59.68	6	0.00852111	0.423999	25.0696	25.1254	24.8864	25.1252	25.4974	25.6415	25.4995	25.2641
Q91V77_MOUSE	Protein S100	S100a1	10505	7	48.94	7	0.00854507	0.709653	24.2254	24.4866	24.027	24.3459	24.9665	24.511	25.4356	25.0103
TM9S2_MOUSE	Transmembrane 9 superfamily member 2	Tm9sf2	75330	3	5.74	3	0.00865462	0.673722	21.9814	21.8544	21.8587	21.8521	22.8295	22.427	22.0636	22.9213
AGM1_MOUSE	Phosphoacetylglucosamine mutase	Pgm3	59453	6	10.33	6	0.00865899	0.623135	23.9218	24.3147	24.5223	24.3583	25.063	24.5213	25.045	24.9804
AHI1_MOUSE	Jouberin	Ahi1	119650	36	42.69	36	0.0087962	-0.692006	28.4223	28.2247	28.4765	28.1498	27.6798	27.217	27.4801	28.1283
F120B_MOUSE	Constitutive coactivator of peroxisome proliferator-activated receptor gamma	Fam120b	89313	2	3.44	2	0.00881394	-0.445099	22.211	22.2017	22.3757	22.3738	21.557	21.956	21.9333	21.9355
CSRP1_MOUSE	Cysteine and glycine-rich protein 1	Csrp1	20583	10	61.66	10	0.00898883	0.760803	27.4602	27.4687	26.7346	27.5896	27.773	28.243	28.331	27.9493
RL22L_MOUSE	60S ribosomal protein L22-like 1	Rpl22l1	14467	2	29.51	2	0.00904725	-0.636565	25.1908	25.2455	25.0408	25.093	24.6312	24.3749	24.0815	24.9362
ARC1A_MOUSE	Actin-related protein 2/3 complex subunit 1A	Arpc1a	41626	16	58.11	15	0.00914463	-0.686075	26.5995	26.6102	26.4816	26.4975	25.8136	25.9942	25.3292	26.3074
HAP1_MOUSE	Huntingtin-associated protein 1	Hap1	70116	21	42.2	21	0.00921313	-0.700204	26.7105	26.938	27.113	26.9962	26.4143	26.0321	25.8168	26.6937
IPO4_MOUSE	Importin-4	Ipo4	119275	13	18.48	13	0.00926059	-0.619161	24.13	24.3809	23.8401	24.3526	23.8362	23.1978	23.5764	23.6165
MTCH1_MOUSE	Mitochondrial carrier homolog 1	Mtch1	41565	12	27.51	12	0.00926356	-0.776238	26.5767	26.6555	26.3336	26.7731	26.0604	25.3255	25.5548	26.2933
RHG44_MOUSE	Rho GTPase-activating protein 44	Arhgap44	88994	7	14.25	7	0.00931912	-0.599345	24.4342	24.2604	24.5478	24.434	23.7615	23.8541	23.4317	24.2318
Q68FG2_MOUSE	Spectrin beta chain	Sptbn2	270923	61	34.17	50	0.00934541	-0.661919	27.9402	27.6709	27.6654	27.7251	27.1026	26.6556	27.0232	27.5725
SPB6_MOUSE	Serpin B6	Serpinb6	42599	16	51.85	16	0.00936407	0.552443	25.9721	25.6709	25.5979	25.8325	25.9503	26.4146	26.5713	26.3468
RABE1_MOUSE	Rab GTPase-binding effector protein 1	Rabep1	99524	5	8.7	5	0.00940079	-0.712285	23.9876	23.6161	23.1249	23.2408	22.6331	22.9111	22.5938	22.9823
KC1G3_MOUSE	Casein kinase I isoform gamma-3	Csnk1g3	48938	6	17.45	2	0.00941258	-0.71468	21.7693	22.4108	22.5381	22.198	21.362	21.4614	21.9255	21.3086
HECAM_MOUSE	Hepatocyte cell adhesion molecule	Hepacam	46367	10	31.1	10	0.00942467	0.532814	26.8138	26.891	26.6207	26.6066	27.0359	27.5835	27.3763	27.0677
PDIA4_MOUSE	Protein disulfide-isomerase A4	Pdia4	71982	18	32.13	18	0.00944875	0.461943	25.7825	25.8476	25.7962	25.5605	26.3229	26.3699	26.2169	25.9248
A0A1L7NR63_MOUSE	C-Cbl associated protein	Sorbs1	85025	19	31.18	18	0.00946805	0.67594	26.1233	25.9742	26.0213	25.6562	26.478	26.791	27.0134	26.1964
PLXB2_MOUSE	Plexin-B2	Plxnb2	206230	18	14.17	17	0.00951812	0.635841	24.443	24.7695	24.5194	24.5185	25.3685	24.8278	25.6041	24.9934
UBQL2_MOUSE	Ubiquilin-2	Ubqln2	67351	12	22.41	9	0.00961852	-0.577523	25.7362	25.7009	25.7207	25.5495	25.318	24.9492	24.7167	25.4134
PTPR2_MOUSE	Receptor-type tyrosine-protein phosphatase N2	Ptprn2	111497	15	19.38	14	0.00980919	-0.568417	26.0107	25.9874	26.1614	25.9005	25.5162	25.2128	25.1982	25.8591
AT1B3_MOUSE	Sodium/potassium-transporting ATPase subunit beta-3	Atp1b3	31776	15	43.53	15	0.00981031	0.527009	27.5804	27.6339	27.4847	27.5306	27.9834	28.3154	28.3183	27.7206
ANXA7_MOUSE	Annexin A7	Anxa7	49925	13	27.43	13	0.00981662	0.54812	26.4068	26.3823	26.8176	26.6059	27.1087	27.202	27.3262	26.7683
CE170_MOUSE	Centrosomal protein of 170 kDa	Cep170	175050	10	7.87	8	0.00996971	-0.669533	24.201	24.7112	24.5021	24.6345	23.7653	23.5703	23.6907	24.3444
SNP47_MOUSE	Synaptosomal-associated protein 47	Snap47	46524	17	63.2	17	0.0102356	-0.519912	26.8998	26.8727	26.8564	26.873	26.2509	26.5305	25.9932	26.6476
LSM4_MOUSE	U6 snRNA-associated Sm-like protein LSm4	Lsm4	15076	2	13.14	2	0.0102422	-0.515749	21.6736	21.3643	21.7587	21.4566	20.9198	21.1022	20.8294	21.3388
A2ARP8_MOUSE	Microtubule-associated protein 1A	Map1a	325886	70	33.84	67	0.0102962	-0.364927	29.4916	29.5655	29.3229	29.3534	28.966	29.0517	29.1849	29.0712
SURF4_MOUSE	Surfeit locus protein 4	Surf4	30381	4	20.82	4	0.0105286	-0.743118	22.8832	22.8813	22.2932	22.7233	22.2379	21.4031	22.1851	21.9825
CATA_MOUSE	Catalase	Cat	59795	14	37.57	14	0.0105551	0.743086	25.1697	25.2554	25.5285	25.7124	25.9477	26.6711	26.2676	25.7519
HS105_MOUSE	Heat shock protein 105 kDa	Hsph1	96407	39	55.01	37	0.0106124	-0.32518	28.5184	28.5418	28.4933	28.6223	28.2364	28.1553	28.1654	28.3181
A3KFU5_MOUSE	Polyadenylate-binding protein	Pabpc4	69430	12	22.19	4	0.010622	-0.631122	23.3013	23.334	23.2211	23.1212	22.4157	22.6579	22.2593	23.1203
G3X9G4_MOUSE	Dynamin-2	Dnm2	98074	34	35.52	15	0.0106291	0.78223	25.6941	25.4419	25.1062	24.9932	25.6981	26.1392	26.6079	25.9191
QOR_MOUSE	Quinone oxidoreductase	Cryz	35269	8	40.79	8	0.0107526	0.473302	25.4904	25.5935	25.3915	25.8346	25.9249	26.2129	26.1878	25.8775
LRC57_MOUSE	Leucine-rich repeat-containing protein 57	Lrrc57	26760	6	34.73	6	0.0109381	0.687916	24.5919	24.114	24.0802	24.6404	24.6879	24.9169	25.4196	25.1539
VAMP1_MOUSE	Vesicle-associated membrane protein 1	Vamp1	12890	7	68.64	6	0.01113	-0.668847	25.1604	24.857	25.0947	24.9881	24.4332	24.257	23.8849	24.8495
CLUS_MOUSE	Clusterin	Clu	51656	5	18.75	5	0.0112449	0.756709	24.8847	24.4977	24.558	24.9209	25.2524	25.9866	25.6585	24.9907
PURA1_MOUSE	Adenylosuccinate synthetase isozyme 1	Adssl1	50254	17	45.51	16	0.0112641	0.650508	26.7586	26.8116	26.7416	26.6077	27.1768	27.5224	27.8669	26.9556
PFKAP_MOUSE	ATP-dependent 6-phosphofructokinase, platelet type	Pfkp	85455	44	57.65	40	0.0112785	0.355584	27.9217	27.8631	27.961	27.9858	28.1967	28.4175	28.3853	28.1544
S12A5_MOUSE	Solute carrier family 12 member 5	Slc12a5	126271	30	27.15	26	0.0115404	-0.573981	28.2068	27.8533	28.0265	27.932	27.4554	27.4139	27.0415	27.8118
RLGPB_MOUSE	Ral GTPase-activating protein subunit beta	Ralgapb	165200	4	5.46	4	0.0120964	-0.319824	21.0353	21.0662	21.0026	21.1603	20.7754	20.7616	20.6415	20.8066
MAOX_MOUSE	NADP-dependent malic enzyme	Me1	63954	25	60.31	25	0.0122062	0.683413	26.5275	27.2827	27.3195	27.0394	27.693	27.8662	27.9577	27.3859
PTPRS_MOUSE	Receptor-type tyrosine-protein phosphatase S	Ptprs	211904	23	18.93	15	0.0123241	-0.595784	25.1718	24.8585	24.6676	25.2065	24.2518	24.4327	24.1042	24.7326
GNAI2_MOUSE	Guanine nucleotide-binding protein G(i) subunit alpha-2	Gnai2	40489	29	70.14	16	0.0123257	0.393914	28.4976	28.7517	28.848	28.7768	29.0529	29.2672	29.136	28.9937
UFM1_MOUSE	Ubiquitin-fold modifier 1	Ufm1	9118	2	50.59	2	0.0123397	0.579414	22.7336	23.1767	23.0518	23.463	23.6827	23.9241	23.6944	23.4415
DYN3_MOUSE	Dynamin-3	Dnm3	97190	49	52.03	31	0.012377	-0.451818	27.8346	27.6354	27.7358	27.6576	26.998	27.2783	27.215	27.5649
EZRI_MOUSE	Ezrin	Ezr	69407	21	37.37	13	0.0123928	0.72764	25.3448	24.9935	24.8323	25.0214	25.2528	26.0554	26.1897	25.6045
DHRS4_MOUSE	Dehydrogenase/reductase SDR family member 4	Dhrs4	29885	5	22.22	5	0.0124887	0.355999	24.8017	24.7952	24.9291	25.0261	25.2976	25.3468	25.1066	25.225
B2RQR5_MOUSE	Small G protein signaling modulator 1	Sgsm1	123267	6	7.87	6	0.0125429	-0.485768	24.357	24.4322	24.5562	24.3548	23.8155	24.1344	23.6238	24.1835
NU1M_MOUSE	NADH-ubiquinone oxidoreductase chain 1	Mtnd1	36059	6	14.47	6	0.0127215	-0.438703	24.884	24.4083	24.588	24.5974	24.0983	24.3669	24.0558	24.2019
HCN2_MOUSE	Potassium/sodium hyperpolarization-activated cyclic nucleotide-gated channel 2	Hcn2	94722	9	16.11	7	0.0129192	0.685575	23.4317	23.4434	22.6263	23.5915	24.0043	23.791	24.0193	24.0206
CDS2_MOUSE	Phosphatidate cytidylyltransferase 2	Cds2	51314	5	21.17	5	0.0130662	-0.548084	25.2259	25.4948	25.6428	25.2352	24.8529	24.6906	24.6288	25.2341
RS8_MOUSE	40S ribosomal protein S8	Rps8	24205	8	45.19	8	0.013087	-0.351677	27.4781	27.2847	27.2187	27.3893	27.0206	26.8442	27.0487	27.0505
A0A087WQE8_MOUSE	Kinesin-like protein KIF1A	Kif1a	202174	27	20.6	27	0.0130963	-0.491607	26.4675	26.5784	26.3415	26.5266	26.1835	25.8637	25.661	26.2394
RL5_MOUSE	60S ribosomal protein L5	Rpl5	34401	11	35.02	11	0.0133218	-0.376047	26.8863	26.9016	26.8222	26.7622	26.2592	26.5525	26.4099	26.6465
GLSK_MOUSE	Glutaminase kidney isoform, mitochondrial	Gls	73964	34	53.86	34	0.0133549	-0.582076	28.0445	28.2687	28.2481	28.1618	27.8125	27.4597	27.1652	27.9574
SV2A_MOUSE	Synaptic vesicle glycoprotein 2A	Sv2a	82647	15	29.65	15	0.0135037	-0.547939	27.3776	27.343	27.373	27.2287	26.9705	26.7999	26.3042	27.0558
PDK3_MOUSE	[Pyruvate dehydrogenase (acetyl-transferring)] kinase isozyme 3, mitochondrial	Pdk3	47923	9	25.78	7	0.0135398	-0.519668	23.4209	23.2933	23.465	23.7619	23.0204	23.0433	22.6077	23.191
RWDD1_MOUSE	RWD domain-containing protein 1	Rwdd1	27785	2	16.87	2	0.0136964	0.386165	22.2647	22.2966	22.5883	22.3099	22.6579	22.8291	22.8826	22.6346
SEPT9_MOUSE	Septin-9	Septin9	65575	11	23.33	11	0.0137602	0.523478	25.9242	26.1203	26.0772	25.8484	26.6511	26.7705	26.5531	26.0895
A2AFG7_MOUSE	Neural cell adhesion molecule L1	L1cam	139822	20	27.76	20	0.0138255	-0.690952	27.1662	27.0768	26.9754	27.2548	26.5449	26.2712	25.9161	26.9771
A2AUK5_MOUSE	Band 4.1-like protein 1	Epb41l1	98315	31	45.16	27	0.0141292	-0.465459	27.9291	27.9778	27.8838	27.8961	27.6201	27.2657	27.1886	27.7504
ZC21A_MOUSE	Zinc finger C2HC domain-containing protein 1A	Zc2hc1a	35152	3	11.73	3	0.0142924	-0.543292	24.5688	24.3545	24.4109	24.2661	24.1389	24.0563	23.4248	23.8073
FSCN1_MOUSE	Fascin	Fscn1	54508	20	59.03	20	0.0144368	0.343321	28.6459	28.6785	28.7373	28.4744	28.8517	28.9467	29.0601	29.0508
WDR7_MOUSE	WD repeat-containing protein 7	Wdr7	163450	32	32.57	32	0.0145322	-0.679949	27.2609	27.1816	27.1288	27.246	26.5526	26.5132	25.9572	27.0745
PPM1H_MOUSE	Protein phosphatase 1H	Ppm1h	56380	4	13.65	4	0.0146205	-0.795857	23.782	23.4509	23.1095	22.9837	22.5864	23.0934	22.3644	22.0985
SH3L1_MOUSE	SH3 domain-binding glutamic acid-rich-like protein	Sh3bgrl	12811	7	84.21	7	0.0147082	0.580844	25.5764	25.5352	25.093	25.3311	26.0676	26.2903	25.5539	25.9473
HACD3_MOUSE	Very-long-chain (3R)-3-hydroxyacyl-CoA dehydratase 3	Hacd3	43131	7	24.86	7	0.0147123	-0.450632	24.9402	25.1541	25.2417	24.77	24.428	24.6756	24.4559	24.7438
RL27A_MOUSE	60S ribosomal protein L27a	Rpl27a	16605	4	31.08	4	0.0150803	-0.404458	25.4015	25.2514	25.3899	25.5189	24.7338	25.1548	24.938	25.1173
NRCAM_MOUSE	Neuronal cell adhesion molecule	Nrcam	138522	23	27.15	23	0.0152213	0.355984	26.6065	26.4654	26.3567	26.4026	26.6434	26.8501	26.9578	26.8039
SCRN1_MOUSE	Secernin-1	Scrn1	46326	21	59.9	21	0.0152436	-0.296322	28.0921	27.9062	27.9609	28.0311	27.7028	27.6935	27.7301	27.6784
PAK3_MOUSE	Serine/threonine-protein kinase PAK 3	Pak3	62398	18	34.35	6	0.015551	-0.579424	24.6686	24.9201	24.8096	24.8932	24.234	24.191	23.8268	24.722
FKBP4_MOUSE	Peptidyl-prolyl cis-trans isomerase FKBP4	Fkbp4	51572	20	52.18	20	0.0155954	-0.436617	27.5584	27.4687	27.5925	27.6165	27.0257	26.8759	27.1267	27.4613
EF1B_MOUSE	Elongation factor 1-beta	Eef1b	24694	5	41.33	5	0.0157148	-0.684864	25.6953	25.7791	25.387	25.626	25.1783	25.2591	24.2893	25.0213
CTL2_MOUSE	Choline transporter-like protein 2	Slc44a2	80110	6	12.89	6	0.01594	0.635385	24.2487	24.3219	24.6624	24.4749	24.9761	25.109	25.5595	24.6048
AL3B1_MOUSE	Aldehyde dehydrogenase family 3 member B1	Aldh3b1	52292	8	19.66	8	0.0159621	0.7962	24.196	24.6608	23.8011	24.3954	24.8211	25.4903	25.3559	24.5708
AL3A2_MOUSE	Aldehyde dehydrogenase family 3 member A2	Aldh3a2	53971	9	22.73	9	0.0160753	0.484019	25.0222	25.4483	24.9755	25.3909	25.7055	25.9199	25.6666	25.4809
F8VQK3_MOUSE	Guanylate cyclase 1, soluble, alpha 2	Gucy1a2	81831	6	10	6	0.0161271	-0.580128	23.6276	23.7445	23.6814	24.0425	23.4112	23.432	23.2342	22.6981
IF4H_MOUSE	Eukaryotic translation initiation factor 4H	Eif4h	27341	7	37.5	7	0.0161305	-0.332981	26.3475	26.4757	26.412	26.4773	26.0124	26.1673	25.9571	26.2437
KAP3_MOUSE	cAMP-dependent protein kinase type II-beta regulatory subunit	Prkar2b	46167	20	52.4	16	0.0163276	-0.656363	26.6731	26.6301	26.2476	26.4934	26.2592	25.5003	25.4977	26.1615
SNG1_MOUSE	Synaptogyrin-1	Syngr1	25653	3	14.53	3	0.0163778	-0.336144	26.4561	26.3761	26.449	26.4571	26.1732	26.2549	25.9187	26.047
BCAT2_MOUSE	Branched-chain-amino-acid aminotransferase, mitochondrial	Bcat2	44127	10	37.66	10	0.0164911	0.650981	24.7191	24.7667	24.777	24.9523	25.0474	25.7764	25.8898	25.1055
RGS10_MOUSE	Regulator of G-protein signaling 10	Rgs10	21151	2	18.78	2	0.0165209	-0.535541	22.1015	22.6575	21.9847	22.4547	21.7728	21.8968	21.527	21.8595
DHB4_MOUSE	Peroxisomal multifunctional enzyme type 2	Hsd17b4	79482	18	35.37	18	0.0165693	0.439102	26.9699	26.9864	26.897	27.0518	27.375	27.568	27.6479	27.0706
NJMU_MOUSE	Protein Njmu-R1		44422	3	12.47	3	0.0165723	-0.638682	21.9704	22.2457	22.2348	22.0244	21.9697	21.1669	21.0988	21.6852
CNDP2_MOUSE	Cytosolic non-specific dipeptidase	Cndp2	52767	23	53.05	23	0.0165955	0.559333	26.9979	26.9452	26.8782	26.9874	27.4016	27.9045	27.6898	27.0501
NECP1_MOUSE	Adaptin ear-binding coat-associated protein 1	Necap1	29639	9	44.73	9	0.0166956	-0.572477	26.8692	26.8465	26.8829	26.9143	26.5681	26.0215	25.9324	26.701
DDAH2_MOUSE	N(G),N(G)-dimethylarginine dimethylaminohydrolase 2	Ddah2	29646	12	61.05	11	0.016707	0.516614	25.2168	25.2602	25.1834	25.059	25.695	25.8139	26.0245	25.2524
VA0D1_MOUSE	V-type proton ATPase subunit d 1	Atp6v0d1	40301	19	50.71	19	0.0167334	-0.429336	28.6024	28.6538	28.5788	28.5518	28.2498	28.0365	27.9036	28.4796
MFF_MOUSE	Mitochondrial fission factor	Mff	32931	5	35.4	4	0.0167466	-0.571055	24.3087	24.6554	24.4924	24.0221	23.9538	23.9708	23.3931	23.8767
NMT1_MOUSE	Glycylpeptide N-tetradecanoyltransferase 1	Nmt1	56888	9	30.04	9	0.0168097	-0.489242	24.4117	24.5478	24.3434	24.9488	23.9277	24.1723	23.9532	24.2416
CYB5_MOUSE	Cytochrome b5	Cyb5a	15241	3	34.33	3	0.0169496	0.527773	24.2598	23.8889	23.9855	24.1467	24.7484	24.9553	24.3867	24.3017
NU4M_MOUSE	NADH-ubiquinone oxidoreductase chain 4	Mtnd4	51882	8	13.73	8	0.0169654	-0.424751	25.0539	24.6252	24.6515	24.7297	24.4921	24.1389	24.4346	24.2958
D3YXZ3_MOUSE	Kinesin light chain 2	Klc2	68177	10	23.82	5	0.0169956	-0.795204	24.4652	24.1752	24.1035	24.0343	23.3997	22.845	23.2171	24.1356
DCE2_MOUSE	Glutamate decarboxylase 2	Gad2	65224	33	55.9	33	0.0170911	-0.603326	27.8302	28.0202	27.9836	27.9876	27.5527	27.1905	26.8695	27.7956
PSIP1_MOUSE	PC4 and SFRS1-interacting protein	Psip1	59697	13	32.95	12	0.0171255	-0.724425	26.2057	25.6987	26.0825	25.8217	25.086	24.6598	25.4303	25.7347
MICA3_MOUSE	[F-actin]-monooxygenase MICAL3	Mical3	223721	7	4.57	7	0.0171709	-0.601125	24.5312	23.5992	23.8873	23.9069	23.5076	23.306	23.4725	23.2341
ACADM_MOUSE	Medium-chain specific acyl-CoA dehydrogenase, mitochondrial	Acadm	46481	11	29.45	11	0.0172036	0.367302	26.2422	26.2451	26.0575	26.2032	26.5071	26.5799	26.7728	26.3575
AP180_MOUSE	Clathrin coat assembly protein AP180	Snap91	91851	21	30.74	19	0.0175558	-0.381302	28.7713	28.7149	28.7067	28.7333	28.394	28.1391	28.246	28.622
PPM1A_MOUSE	Protein phosphatase 1A	Ppm1a	42433	14	47.12	11	0.0177028	-0.60891	25.642	25.3597	25.25	25.2358	24.5355	24.3818	24.9071	25.2274
A0A3Q4EBU5_MOUSE	Sodium/calcium exchanger 1	Slc8a1	104610	11	19.47	11	0.017704	-0.345965	25.6287	25.5694	25.5068	25.7342	25.1882	25.1556	25.2417	25.4699
NNRD_MOUSE	ATP-dependent (S)-NAD(P)H-hydrate dehydratase	Naxd	36717	8	36.15	8	0.0177378	0.326095	25.3064	25.2202	25.1534	25.0943	25.4726	25.5824	25.641	25.3825
ACBG1_MOUSE	Long-chain-fatty-acid--CoA ligase ACSBG1	Acsbg1	80426	32	49.38	32	0.0177497	0.365491	27.4425	27.6388	27.5712	27.562	27.8114	28.1366	27.9842	27.7442
B2RXT3_MOUSE	Ogdhl protein	Ogdhl	114561	37	44.65	30	0.0177805	-0.574925	27.3352	27.2333	27.165	27.1365	26.4222	26.8401	26.2313	27.0768
NEUA_MOUSE	N-acylneuraminate cytidylyltransferase	Cmas	48058	11	30.09	11	0.0178486	-0.553737	26.2476	26.1466	26.1881	25.9349	25.7402	25.2281	25.3456	25.9883
AP3B2_MOUSE	AP-3 complex subunit beta-2	Ap3b2	119193	24	31.42	22	0.0179026	-0.382358	26.8535	26.9241	26.683	26.8322	26.4466	26.2864	26.3259	26.7044
SQOR_MOUSE	Sulfide:quinone oxidoreductase, mitochondrial	Sqor	50282	6	16.89	6	0.0180619	0.705115	23.9936	23.5952	23.3121	23.9852	24.3097	24.9219	24.48	23.995
Q3T9M2_MOUSE	Uncharacterized protein	2410002F23Rik	32433	3	18.66	3	0.0180728	-0.561114	21.1821	21.9719	21.9198	21.7318	21.31	21.1747	21.0716	21.0048
SEPT2_MOUSE	Septin-2	Septin2	41526	10	35.46	10	0.0180955	0.456635	25.9306	26.0578	25.9269	25.856	26.3696	26.507	26.6887	26.0327
DMXL2_MOUSE	DmX-like protein 2	Dmxl2	338209	59	27.08	58	0.0181323	-0.607779	27.5232	27.6016	27.7095	27.5781	27.1851	26.8512	26.4885	27.4564
WDR37_MOUSE	WD repeat-containing protein 37	Wdr37	55046	10	35.28	10	0.0182653	-0.585134	25.7876	25.8527	25.7933	25.8251	25.4963	25.0598	24.7394	25.6226
DNJC5_MOUSE	DnaJ homolog subfamily C member 5	Dnajc5	22101	6	54.55	6	0.0183759	-0.43174	28.8556	29.0058	28.8419	28.7544	28.4675	28.2039	28.2963	28.763
AP3M2_MOUSE	AP-3 complex subunit mu-2	Ap3m2	46916	11	39.95	9	0.0183978	-0.656254	25.5327	25.1774	25.3391	25.421	24.9361	24.2122	24.4903	25.2066
DHSO_MOUSE	Sorbitol dehydrogenase	Sord	38249	8	31.37	8	0.018496	0.471345	24.755	24.8507	24.9123	24.9487	25.2012	25.6749	25.4691	25.007
EF1A2_MOUSE	Elongation factor 1-alpha 2	Eef1a2	50454	32	55.29	19	0.0185661	-0.46139	28.1087	28.1313	28.2494	28.1436	27.8102	27.4492	27.4731	28.0549
CAPS1_MOUSE	Calcium-dependent secretion activator 1	Cadps	153113	45	38.23	17	0.0188267	-0.576495	27.0363	27.0417	26.7975	26.8944	26.4727	26.3357	25.864	26.7915
UGPA_MOUSE	UTP--glucose-1-phosphate uridylyltransferase	Ugp2	56979	16	40.16	16	0.0189454	0.502726	26.5144	26.3105	26.47	26.4316	26.7273	27.0522	27.338	26.62
A2AE27_MOUSE	AMP deaminase	Ampd2	94696	13	15.66	13	0.0189727	-0.473536	26.0295	25.959	25.618	26.1455	25.6928	25.304	25.2653	25.5955
ENAH_MOUSE	Protein enabled homolog	Enah	85844	4	8.1	4	0.0190181	-0.368021	24.2571	24.5242	24.4304	24.5587	24.1271	24.0782	23.8654	24.2275
SYNJ1_MOUSE	Synaptojanin-1	Synj1	172617	53	43.01	47	0.0190874	-0.377897	28.8595	28.6709	28.7055	28.5909	28.2035	28.2827	28.2299	28.5992
A0A286YCW8_MOUSE	Calcium/calmodulin-dependent protein kinase type II subunit gamma (Fragment)	Camk2g	30038	13	57.3	2	0.0192654	0.340372	23.9348	23.8841	23.7992	23.5867	24.037	24.2293	24.1526	24.1474
ITIH3_MOUSE	Inter-alpha-trypsin inhibitor heavy chain H3	Itih3	99358	18	30.15	18	0.0194074	-0.615839	26.0398	26.0048	26.0974	26.1785	25.7617	25.2479	24.9613	25.8863
NDUA3_MOUSE	NADH dehydrogenase [ubiquinone] 1 alpha subcomplex subunit 3	Ndufa3	9331	2	41.67	2	0.0194478	-0.566957	24.1031	23.815	23.7619	23.8816	23.2236	22.9346	23.3151	23.8206
RGS7_MOUSE	Regulator of G-protein signaling 7	Rgs7	54792	9	20.68	7	0.0194908	-0.532632	24.6193	24.7293	24.7472	24.6475	24.3128	24.0744	23.689	24.5365
DJC11_MOUSE	DnaJ homolog subfamily C member 11	Dnajc11	63233	10	26.83	10	0.0196584	-0.439713	24.3798	24.4374	24.5864	24.3165	23.7019	23.8564	24.2617	24.1413
SERA_MOUSE	D-3-phosphoglycerate dehydrogenase	Phgdh	56586	21	43.15	21	0.0196765	0.533703	28.7052	28.5237	28.5167	28.2306	28.8542	29.2019	29.3696	28.6852
RAB3A_MOUSE	Ras-related protein Rab-3A	Rab3a	24970	16	62.27	13	0.0197718	-0.538093	28.9522	28.9665	29.0025	28.8439	28.5554	28.1951	28.02	28.8423
DC1L2_MOUSE	Cytoplasmic dynein 1 light intermediate chain 2	Dync1li2	54218	11	36.79	10	0.0200203	0.55268	25.0877	24.7566	24.8224	24.4796	25.1349	25.3138	25.7684	25.1398
HEMO_MOUSE	Hemopexin	Hpx	51318	16	40.43	16	0.0201752	0.783917	25.683	25.7044	25.7974	26.3386	26.462	27.35	26.6793	26.1678
GSK3B_MOUSE	Glycogen synthase kinase-3 beta	Gsk3b	46710	9	35.95	8	0.0202647	-0.421254	25.4706	25.4498	25.3354	25.3431	25.2411	25.0462	24.6273	24.9992
PLXB1_MOUSE	Plexin-B1	Plxnb1	231376	16	11.7	16	0.0202797	0.438201	24.8767	25.119	25.0607	24.5486	25.3657	25.2763	25.2219	25.4938
FERM2_MOUSE	Fermitin family homolog 2	Fermt2	77800	17	34.41	14	0.0203268	0.640884	24.7626	25.0985	25.1	25.1015	25.3909	26.0306	26.0248	25.1798
CBPQ_MOUSE	Carboxypeptidase Q	Cpq	51813	2	5.11	2	0.0203783	-0.29828	24.6954	24.6232	24.6744	24.8231	24.4609	24.4947	24.3167	24.3507
KI21A_MOUSE	Kinesin-like protein KIF21A	Kif21a	186536	34	31.76	34	0.0203787	-0.389485	27.6204	27.6765	27.5462	27.6594	27.3549	27.1949	26.9378	27.457
SPART_MOUSE	Spartin	Spart	72655	3	7.3	3	0.0204032	0.39123	23.9674	23.9025	23.5219	23.729	24.2503	24.2463	24.2029	23.9862
AL7A1_MOUSE	Alpha-aminoadipic semialdehyde dehydrogenase	Aldh7a1	58861	18	44.34	18	0.0205861	0.772057	27.4536	26.9369	26.6038	26.2326	27.4748	27.8133	27.7773	27.2497
CSN2_MOUSE	COP9 signalosome complex subunit 2	Cops2	51597	13	39.95	13	0.0207952	-0.390479	25.9509	26.05	25.7464	25.9458	25.5563	25.5182	25.285	25.7717
LYAG_MOUSE	Lysosomal alpha-glucosidase	Gaa	106248	29	34.1	29	0.0208492	-0.407757	27.0613	27.2096	27.2038	27.2359	26.9976	26.6476	26.4893	26.9452
RPN1_MOUSE	Dolichyl-diphosphooligosaccharide--protein glycosyltransferase subunit 1	Rpn1	68528	21	50.33	21	0.0209215	0.379538	27.0165	26.9854	27.0911	26.8997	27.4392	27.5379	27.4663	27.0675
ANLN_MOUSE	Anillin	Anln	122794	22	24.98	22	0.021037	0.542533	26.8786	26.9827	26.955	26.5767	27.1423	27.7277	27.6309	27.0622
FKBP2_MOUSE	Peptidyl-prolyl cis-trans isomerase FKBP2	Fkbp2	15344	4	40	4	0.0210644	-0.449458	25.0581	25.3119	25.1362	25.3194	24.8989	24.6387	24.4446	25.0456
B2RU82_MOUSE	Solute carrier family 30 (Zinc transporter), member 9	Slc30a9	62847	5	13.05	5	0.0211894	-0.447808	23.8391	23.5301	23.7106	23.3893	23.2883	22.8462	23.2124	23.3309
B2RY68_MOUSE	BAI1-associated protein 3	Baiap3	129085	29	33.3	29	0.0211932	-0.556755	27.0181	27.1731	27.2178	27.1544	26.6438	26.6092	26.0688	27.0147
SGT1_MOUSE	Protein SGT1 homolog	Sugt1	71710	8	19.81	8	0.0212742	-0.321888	25.1451	25.144	25.1179	25.1449	24.7134	24.9531	24.6487	24.949
Q3UBP6_MOUSE	Uncharacterized protein	Actb	41769	66	92	5	0.0212868	0.529454	26.1127	26.1883	26.2908	26.2497	26.8148	27.0248	26.9142	26.2055
S4R1C4_MOUSE	Calcium-transporting ATPase	Atp2b2	127302	31	26.78	17	0.0213213	-0.415414	27.15	27.0508	27.055	26.7498	26.6884	26.332	26.5328	26.7909
CYGB_MOUSE	Cytoglobin	Cygb	21466	6	42.11	6	0.0214637	-0.508862	25.0169	25.4628	24.981	25.6455	24.6889	24.6192	24.9059	24.8568
CT027_MOUSE	UPF0687 protein C20orf27 homolog		19476	2	14.37	2	0.0215614	-0.535766	23.6042	23.2181	23.1865	23.6048	22.8776	22.8137	22.5216	23.2576
INPP_MOUSE	Inositol polyphosphate 1-phosphatase	Inpp1	43346	6	21.46	6	0.0215838	-0.690302	25.298	25.1489	24.6746	25.2111	23.7823	24.541	24.4312	24.8169
GUAA_MOUSE	GMP synthase [glutamine-hydrolyzing]	Gmps	76723	20	45.89	20	0.0217095	-0.516491	25.5132	25.5324	25.4421	25.757	25.1376	24.5759	25.0841	25.3812
IPYR_MOUSE	Inorganic pyrophosphatase	Ppa1	32667	14	48.79	14	0.0217587	-0.280537	26.9698	27.077	26.9422	26.9734	26.6527	26.6343	26.7713	26.7819
MPP2_MOUSE	MAGUK p55 subfamily member 2	Mpp2	61555	13	35.69	12	0.0219663	-0.376107	25.4506	25.3649	25.5269	25.2577	25.2506	25.1163	24.8287	24.9001
G5E884_MOUSE	Non-specific serine/threonine protein kinase	Pak1	60608	22	38.24	12	0.0220535	-0.507755	26.3911	26.5094	26.3317	26.4967	25.9922	25.849	25.5084	26.3483
S39AC_MOUSE	Zinc transporter ZIP12	Slc39a12	76215	3	6.53	3	0.0221921	0.518615	22.4098	22.7701	22.272	22.6546	23.3173	23.078	23.1506	22.635
MAP4_MOUSE	Microtubule-associated protein 4	Map4	117429	27	34.84	18	0.0223436	0.740597	26.0684	25.9366	25.6514	25.4278	26.2837	26.8859	26.9473	25.9297
AFG32_MOUSE	AFG3-like protein 2	Afg3l2	89519	15	23.82	14	0.0223819	-0.391471	26.0131	25.9882	26.0886	26.1523	25.6175	25.6266	25.4387	25.9935
HCDH_MOUSE	Hydroxyacyl-coenzyme A dehydrogenase, mitochondrial	Hadh	34464	15	63.38	15	0.0224625	0.764463	25.3429	25.606	25.9059	25.4395	26.557	26.5775	26.679	25.5388
W6PPR4_MOUSE	480-kDa ankyrinG	Ank3	473782	43	14.82	33	0.0225067	-0.507326	26.6355	26.3888	26.4749	26.2432	26.3866	25.8304	25.6393	25.8568
SDC3_MOUSE	Syndecan-3	Sdc3	46002	2	8.82	2	0.0226006	-0.488072	23.3992	23.7138	24.0148	23.291	23.2029	23.0967	23.1851	22.9818
CYTB_MOUSE	Cystatin-B	Cstb	11046	3	41.84	3	0.0226168	0.473508	24.654	25.1074	24.5733	24.9967	25.2317	25.3709	25.5482	25.0747
LSAMP_MOUSE	Limbic system-associated membrane protein	Lsamp	38086	8	27.57	8	0.0227187	-0.438659	26.6961	26.8298	26.9053	26.7174	26.5158	26.1491	26.0789	26.6503
RTCB_MOUSE	tRNA-splicing ligase RtcB homolog	Rtcb	55249	21	45.15	21	0.0229491	-0.303768	26.9036	26.9763	26.9803	27.1076	26.5655	26.7447	26.8155	26.6269
LMNA_MOUSE	Prelamin-A/C	Lmna	74238	35	52.63	35	0.0230348	0.432651	28.9293	28.8437	28.7295	28.657	29.1042	29.5441	29.3089	28.933
PACN1_MOUSE	Protein kinase C and casein kinase substrate in neurons protein 1	Pacsin1	50575	27	55.33	27	0.0230607	-0.49871	28.3443	28.237	27.9398	27.9353	27.7566	27.5931	27.2248	27.887
CPT2_MOUSE	Carnitine O-palmitoyltransferase 2, mitochondrial	Cpt2	73981	15	35.11	15	0.0230638	0.415099	25.1637	25.3875	25.4611	25.2761	25.5677	25.9987	25.8787	25.5038
VATF_MOUSE	V-type proton ATPase subunit F	Atp6v1f	13370	10	79.83	10	0.0230845	-0.352704	25.227	25.4786	25.2397	25.4412	25.1289	25.0247	24.769	25.0532
CX6A1_MOUSE	Cytochrome c oxidase subunit 6A1, mitochondrial	Cox6a1	12352	4	61.26	4	0.0231284	-0.646015	26.0401	26.2958	26.1887	26.5339	25.4699	25.1218	25.7035	26.1792
PTPRD_MOUSE	Receptor-type tyrosine-protein phosphatase delta	Ptprd	214410	23	19.4	12	0.0231569	0.406088	24.5789	24.5839	24.3231	24.8443	24.7968	25.1758	24.9783	25.0037
PCSK1_MOUSE	ProSAAS	Pcsk1n	27270	4	22.87	4	0.0231771	-0.498221	25.0199	25.2265	24.9822	25.1225	24.7608	24.6722	24.0933	24.8319
MAL2_MOUSE	Protein MAL2	Mal2	19094	2	17.71	2	0.0232852	-0.394363	24.8173	24.6471	24.8378	24.7307	24.2729	24.6081	24.496	24.0785
ARF6_MOUSE	ADP-ribosylation factor 6	Arf6	20082	8	65.71	8	0.0234255	0.317339	25.5877	25.834	25.8191	25.8224	26.1183	26.2012	26.0751	25.9379
SMU1_MOUSE	WD40 repeat-containing protein SMU1	Smu1	57544	2	5.26	2	0.0236787	-0.690981	23.033	22.8007	21.9137	22.8324	22.2241	21.9481	21.8213	21.8225
A3KGU5_MOUSE	Spectrin alpha chain, non-erythrocytic 1	Sptan1	282895	226	74.44	2	0.0239898	0.453879	23.6084	23.1111	23.4331	23.3047	23.7313	23.9815	24.0342	23.5258
RGS6_MOUSE	Regulator of G-protein signaling 6	Rgs6	54531	5	13.14	3	0.0241171	-0.59678	22.0043	22.5693	21.7058	22.3359	21.7341	21.7931	21.4169	21.2841
AQP4_MOUSE	Aquaporin-4	Aqp4	34436	5	16.72	5	0.0241268	0.566079	26.1376	26.0112	25.7431	25.7211	26.3663	26.6282	26.8735	26.0093
G5E895_MOUSE	Aldo-keto reductase family 1, member B10 (aldose reductase)	Akr1b10	35848	7	24.68	7	0.0242318	0.385186	26.187	26.1623	25.8367	26.26	26.467	26.6225	26.6124	26.2848
SAP_MOUSE	Prosaposin	Psap	61422	7	16.34	7	0.0243394	0.571903	25.5848	26.1196	25.4323	25.9764	26.0301	26.6189	26.5547	26.197
SBP1_MOUSE	Methanethiol oxidase	Selenbp1	52514	20	57.2	20	0.0246391	0.476761	26.4881	26.0641	26.1912	26.0787	26.6306	26.8904	26.899	26.3092
PACS1_MOUSE	Phosphofurin acidic cluster sorting protein 1	Pacs1	104829	19	33.82	18	0.0246792	-0.357267	26.5593	26.7231	26.7279	26.8881	26.4507	26.3199	26.1541	26.5446
ATAT_MOUSE	Alpha-tubulin N-acetyltransferase 1	Atat1	47164	4	12.59	4	0.0248431	-0.711633	23.1979	23.504	23.1941	23.6422	22.9032	22.4692	22.0728	23.2466
GSTA4_MOUSE	Glutathione S-transferase A4	Gsta4	25564	9	40.54	9	0.0248557	0.321625	27.0562	26.8787	26.8844	27.0874	27.3978	27.4286	27.1948	27.1718
NH2L1_MOUSE	NHP2-like protein 1	Snu13	14174	3	25	3	0.0248802	-0.619292	24.3103	24.4446	24.7509	24.752	23.7823	24.1219	23.4526	24.4239
ENDD1_MOUSE	Endonuclease domain-containing 1 protein	Endod1	55262	12	41.52	12	0.0248902	0.363288	26.0341	25.9845	26.1943	25.7835	26.4273	26.4532	26.4254	26.1436
DDX17_MOUSE	Probable ATP-dependent RNA helicase DDX17	Ddx17	72399	21	36.46	13	0.0249052	-0.369949	26.3502	26.2893	26.3508	26.2622	25.8555	25.6871	26.2208	26.0093
M0QWP1_MOUSE	Agrin	Agrn	216649	14	10.82	14	0.025047	0.577176	24.5465	24.2983	24.3173	23.9934	24.7534	25.0381	25.2701	24.4027
SYT1_MOUSE	Synaptotagmin-1	Syt1	47418	33	49.64	23	0.0252219	-0.480767	28.7375	28.9553	28.811	28.8143	28.4268	28.2843	27.938	28.746
RL3_MOUSE	60S ribosomal protein L3	Rpl3	46110	12	29.03	12	0.0254199	-0.280999	27.0019	26.8297	26.9388	26.8935	26.4987	26.6839	26.681	26.6763
OXR1_MOUSE	Oxidation resistance protein 1	Oxr1	95912	19	32.56	19	0.0254328	-0.590436	26.0345	26.1794	25.4102	25.6415	25.1026	24.9714	25.2072	25.6228
GDAP1_MOUSE	Ganglioside-induced differentiation-associated protein 1	Gdap1	41311	14	40.22	14	0.0255196	-0.540679	26.1211	26.122	26.0043	25.944	25.4196	25.2056	25.3166	26.0867
PSA6_MOUSE	Proteasome subunit alpha type-6	Psma6	27372	11	48.37	11	0.0255886	0.280367	26.7886	26.7524	26.9104	26.7939	27.1067	27.1268	27.1752	26.9579
ESYT2_MOUSE	Extended synaptotagmin-2	Esyt2	94139	8	15.74	8	0.025624	0.618746	21.7228	21.7578	22.0237	22.2794	22.4448	22.5015	23.1309	22.1815
6PGD_MOUSE	6-phosphogluconate dehydrogenase, decarboxylating	Pgd	53247	20	42.24	20	0.0256424	0.314065	27.3544	27.1254	27.3976	27.227	27.5361	27.5219	27.7567	27.546
S0DHL8_MOUSE	Capping protein, Arp2/3 and myosin-I linker protein 2	Carmil2	151762	4	4.37	4	0.0259269	-0.499139	23.1768	22.5912	23.064	22.648	22.3319	22.092	22.4351	22.6245
VCIP1_MOUSE	Deubiquitinating protein VCIP135	Vcpip1	134503	7	8.61	7	0.0260297	-0.583692	23.5535	23.3923	23.5022	23.504	23.1233	22.2682	23.2715	22.9543
VAC14_MOUSE	Protein VAC14 homolog	Vac14	88048	11	15.98	11	0.026078	0.350985	25.9964	26.129	26.0402	25.9643	26.397	26.537	26.5057	26.0943
U5S1_MOUSE	116 kDa U5 small nuclear ribonucleoprotein component	Eftud2	109361	11	16.27	11	0.0261273	-0.547517	24.3543	24.7806	24.6113	24.47	24.0861	23.9732	24.4347	23.5322
SRSF3_MOUSE	Serine/arginine-rich splicing factor 3	Srsf3	19330	3	18.29	2	0.0261317	-0.34487	25.1152	25.3769	25.2213	25.5179	24.9834	25.0062	24.8067	25.0556
TECR_MOUSE	Very-long-chain enoyl-CoA reductase	Tecr	36090	7	17.86	7	0.0263671	-0.418021	25.2569	25.0863	25.1272	24.624	24.7325	24.5634	24.5575	24.5689
SCG2_MOUSE	Secretogranin-2	Scg2	70644	12	28.04	12	0.0263709	-0.427263	25.5565	26.0734	25.7921	25.8586	25.5899	25.185	25.2415	25.5551
TRIM2_MOUSE	Tripartite motif-containing protein 2	Trim2	81445	22	36.29	21	0.0266946	-0.431963	26.7762	26.8684	26.622	26.7791	26.3984	25.9368	26.3581	26.6245
MYEF2_MOUSE	Myelin expression factor 2	Myef2	63295	12	27.07	12	0.0267063	-0.344747	26.1155	26.0828	26.3831	25.9989	25.9373	25.6331	25.7901	25.8409
IDHP_MOUSE	Isocitrate dehydrogenase [NADP], mitochondrial	Idh2	50906	26	59.07	25	0.026837	0.490334	28.5083	28.3375	28.7121	28.415	28.9284	29.3926	29.0127	28.6005
AT2B1_MOUSE	Plasma membrane calcium-transporting ATPase 1	Atp2b1	134747	38	33.03	18	0.0269642	-0.276575	26.5507	26.6925	26.4927	26.5964	26.3148	26.2397	26.2569	26.4146
FAHD1_MOUSE	Acylpyruvase FAHD1, mitochondrial	Fahd1	25172	5	31.72	5	0.027318	-0.480971	23.7737	23.5382	23.2587	23.7078	23.3337	23.2593	22.7276	23.0339
SYLC_MOUSE	Leucine--tRNA ligase, cytoplasmic	Lars	134192	11	14.69	11	0.027469	-0.693521	24.3427	24.7473	24.1512	24.8104	23.8743	23.5549	23.4077	24.4406
PLLP_MOUSE	Plasmolipin	Pllp	19801	3	21.43	3	0.0275165	0.64798	24.7112	24.928	25.0156	24.5353	25.3484	25.8214	25.7896	24.8226
PTPA_MOUSE	Serine/threonine-protein phosphatase 2A activator	Ptpa	36710	10	60.06	10	0.0276958	-0.611436	26.2915	26.3785	26.2445	26.3538	25.8337	25.1058	25.6247	26.2582
EAA2_MOUSE	Excitatory amino acid transporter 2	Slc1a2	62030	20	30.07	20	0.0277952	-0.322414	30.124	30.079	29.8072	29.8634	29.6584	29.5642	29.5791	29.7821
GCYB1_MOUSE	Guanylate cyclase soluble subunit beta-1	Gucy1b1	70598	14	26.61	14	0.0278312	-0.495332	25.4336	25.3552	25.1985	25.6913	24.7686	24.9129	24.6536	25.3622
SCN2A_MOUSE	Sodium channel protein type 2 subunit alpha	Scn2a	227945	19	11.47	19	0.0279512	-0.664012	25.9442	26.1281	26.1545	26.21	25.6092	25.0844	24.9799	26.1072
CAH14_MOUSE	Carbonic anhydrase 14	Ca14	37505	2	9.79	2	0.0280594	0.794849	22.6348	23.5076	22.7342	22.6531	23.3476	23.2546	24.354	23.7529
TRXR1_MOUSE	Thioredoxin reductase 1, cytoplasmic	Txnrd1	67084	16	40.46	16	0.0282571	0.325057	26.2054	26.276	25.9331	26.2876	26.5822	26.5376	26.5171	26.3654
TBB5_MOUSE	Tubulin beta-5 chain	Tubb5	49671	70	85.14	8	0.0282765	-0.261463	29.6457	29.7349	29.6685	29.6716	29.4508	29.3012	29.4234	29.4995
LPPRC_MOUSE	Leucine-rich PPR motif-containing protein, mitochondrial	Lrpprc	156615	42	38.51	42	0.0285448	-0.295246	26.8071	26.8617	26.9161	26.7894	26.5594	26.4078	26.4894	26.7366
PDK1_MOUSE	[Pyruvate dehydrogenase (acetyl-transferring)] kinase isozyme 1, mitochondrial	Pdk1	48995	10	28.11	8	0.0286764	-0.515456	23.7347	23.4469	24.206	23.8127	23.5625	23.1137	23.4101	23.0522
VP26B_MOUSE	Vacuolar protein sorting-associated protein 26B	Vps26b	39125	10	39.58	9	0.0286909	-0.256623	26.3802	26.3691	26.3764	26.3146	26.1146	25.9981	26.1136	26.1875
KBTBB_MOUSE	Kelch repeat and BTB domain-containing protein 11	Kbtbd11	67946	13	27.65	13	0.0287348	0.339372	25.4736	25.0961	25.0653	25.344	25.5474	25.6464	25.6426	25.5001
COQ9_MOUSE	Ubiquinone biosynthesis protein COQ9, mitochondrial	Coq9	35083	3	9.27	3	0.0287527	-0.623541	22.555	22.5812	22.7437	22.3459	22.3062	22.2163	21.2635	21.9457
BLVRB_MOUSE	Flavin reductase (NADPH)	Blvrb	22197	9	66.5	9	0.0288726	0.675486	25.5076	25.4119	25.4062	25.8568	25.893	26.85	26.4007	25.7407
SYN1_MOUSE	Synapsin-1	Syn1	74097	44	76.77	37	0.029064	-0.421328	30.4883	30.4932	30.4719	30.4794	30.2665	30.0021	29.659	30.3199
A2AEG6_MOUSE	Glycoprotein m6b, isoform CRA_g	Gpm6b	36197	13	28.05	13	0.0291548	-0.331601	26.6819	26.5864	26.4378	26.3256	26.0687	26.3014	26.0668	26.2682
ML12B_MOUSE	Myosin regulatory light chain 12B	Myl12b	19779	10	50.58	3	0.0293992	0.396505	24.2236	24.4766	24.0754	24.3974	24.5533	24.8887	24.8507	24.4664
ACSF2_MOUSE	Acyl-CoA synthetase family member 2, mitochondrial	Acsf2	67951	24	41.14	24	0.0295312	0.477536	27.0019	26.9457	26.9014	27.0413	27.313	27.6915	27.7847	27.0113
GABT_MOUSE	4-aminobutyrate aminotransferase, mitochondrial	Abat	56452	47	79	47	0.02964	-0.336124	30.3414	30.2764	30.3598	30.3879	30.0366	29.8672	29.8365	30.2808
EF1A1_MOUSE	Elongation factor 1-alpha 1	Eef1a1	50114	40	65.37	27	0.0297343	0.320385	29.1889	29.1878	29.0666	29.0754	29.4361	29.5996	29.559	29.2057
S2546_MOUSE	Solute carrier family 25 member 46	Slc25a46	46224	7	38.76	7	0.0297734	-0.729175	23.6696	23.4164	23.2382	23.2838	22.2912	22.2112	22.732	23.457
CYBP_MOUSE	Calcyclin-binding protein	Cacybp	26510	10	52.4	10	0.0297859	-0.711645	26.5224	26.5042	26.2388	26.9084	25.8879	25.1166	25.971	26.3517
SF3B1_MOUSE	Splicing factor 3B subunit 1	Sf3b1	145816	10	10.66	10	0.0299135	0.293661	23.934	24.1371	24.0511	24.0649	24.5058	24.3795	24.2355	24.2409
PLCB3_MOUSE	1-phosphatidylinositol 4,5-bisphosphate phosphodiesterase beta-3	Plcb3	139487	6	7.7	6	0.0299616	0.624453	23.5629	23.3595	23.5824	23.5216	23.773	23.9214	24.8644	23.9654
MPPB_MOUSE	Mitochondrial-processing peptidase subunit beta	Pmpcb	54614	4	11.66	4	0.0305506	-0.371724	23.7786	24.1462	23.8711	23.8267	23.801	23.3408	23.5147	23.4791
MYADM_MOUSE	Myeloid-associated differentiation marker	Myadm	35285	2	8.44	2	0.030624	0.446384	24.3775	24.2795	24.2162	24.248	24.8584	25.0039	24.7896	24.2548
TALDO_MOUSE	Transaldolase	Taldo1	37387	16	48.96	16	0.0306338	0.431624	28.3327	28.1939	28.0873	28.0923	28.4742	28.7932	28.9084	28.2569
STIP1_MOUSE	Stress-induced-phosphoprotein 1	Stip1	62582	39	53.22	39	0.0306902	-0.257039	29.3788	29.3443	29.184	29.2478	29.0693	28.996	29.0231	29.0383
SC23A_MOUSE	Protein transport protein Sec23A	Sec23a	86162	17	33.99	13	0.0307242	-0.526885	25.8438	25.1833	25.6568	25.6183	25.2261	25.3805	24.7144	24.8737
A0A411ACW5_MOUSE	Voltage-dependent calcium channel alpha2/delta-2 transcript variant 3	Cacna2d2	129965	23	27.48	21	0.0309657	-0.604748	26.3328	26.2793	26.3138	26.0595	25.5524	25.1565	25.5613	26.2962
HNRLL_MOUSE	Heterogeneous nuclear ribonucleoprotein L-like	Hnrnpll	64125	5	12.18	5	0.0310643	-0.620963	23.7913	23.2721	23.7806	23.2076	22.9514	22.8593	22.3944	23.3626
MYH9_MOUSE	Myosin-9	Myh9	226372	65	36.89	48	0.031078	0.78523	27.4632	26.9451	26.5275	27.2746	27.4044	28.28	28.2947	27.3723
CPSF6_MOUSE	Cleavage and polyadenylation specificity factor subunit 6	Cpsf6	59153	2	4.9	2	0.031271	-0.585315	22.5074	22.5277	22.876	22.8896	22.0998	22.3451	21.5245	22.4901
SYYC_MOUSE	Tyrosine--tRNA ligase, cytoplasmic	Yars	59105	20	50.95	20	0.0313443	-0.271344	27.0496	27.1454	26.8666	27.0305	26.7235	26.7107	26.8076	26.7649
MARK2_MOUSE	Serine/threonine-protein kinase MARK2	Mark2	86306	7	14.05	5	0.0313448	-0.439557	24.6958	24.6124	24.5084	24.6115	24.5815	24.2544	23.9647	23.8693
GNPI2_MOUSE	Glucosamine-6-phosphate isomerase 2	Gnpda2	31084	6	29.71	4	0.0313535	0.703023	22.2549	23.4958	23.084	23.3549	23.923	23.9042	23.6153	23.5593
Q3U2G2_MOUSE	Heat shock 70 kDa protein 4	Hspa4	94209	55	66.98	51	0.0314615	-0.263725	29.2059	29.1076	28.9927	29.0512	28.7517	28.8052	28.9019	28.8438
CAMP3_MOUSE	Calmodulin-regulated spectrin-associated protein 3	Camsap3	135175	10	13.58	10	0.0316459	-0.397276	24.5672	24.5847	24.4358	24.426	23.8821	24.219	23.8834	24.4402
E9PZF0_MOUSE	Nucleoside diphosphate kinase	Gm20390	30200	21	76.03	7	0.0318249	0.355142	26.698	26.8263	26.6608	26.7723	27.0906	27.283	27.2284	26.776
NEC1_MOUSE	Neuroendocrine convertase 1	Pcsk1	84174	3	4.25	3	0.031862	-0.611684	22.5151	22.5976	22.7159	22.634	22.3695	22.2552	21.2769	22.1143
D3YZ62_MOUSE	Unconventional myosin-Va	Myo5a	212335	58	39.33	58	0.0321421	-0.37503	28.8289	28.7705	28.5708	28.6191	28.4228	28.0713	28.1998	28.5953
ATP8_MOUSE	ATP synthase protein 8	Mtatp8	7766	2	34.33	2	0.0321883	-0.353974	26.6304	26.4444	26.5383	26.6818	26.203	26.2323	25.9593	26.4843
ELP2_MOUSE	Elongator complex protein 2	Elp2	93093	6	10.95	6	0.032196	-0.718781	23.3389	23.1019	23.1163	23.7205	23.1474	21.8754	22.6151	22.7645
CPNE3_MOUSE	Copine-3	Cpne3	59585	7	18.76	5	0.0322289	0.646687	22.4642	22.1997	22.917	23.122	22.9736	23.273	23.7824	23.2608
ACYP2_MOUSE	Acylphosphatase-2	Acyp2	11878	3	24.53	3	0.032242	-0.601719	23.4343	23.4479	23.4592	23.6548	23.2815	23.1382	22.9729	22.1967
PEA15_MOUSE	Astrocytic phosphoprotein PEA-15	Pea15	15054	9	62.31	9	0.0322547	0.335286	27.1021	27.2019	27.1456	27.3423	27.4173	27.6439	27.7388	27.3331
PTPRN_MOUSE	Receptor-type tyrosine-protein phosphatase-like N	Ptprn	106083	19	33.5	18	0.032314	-0.540477	26.8918	26.8694	27.1509	26.9896	26.8771	26.1228	26.0394	26.7005
ELAV3_MOUSE	ELAV-like protein 3	Elavl3	39533	12	35.69	7	0.0324656	-0.442136	24.5499	24.7168	24.6036	24.7548	24.0624	23.8718	24.3026	24.6198
MARE3_MOUSE	Microtubule-associated protein RP/EB family member 3	Mapre3	31966	21	64.06	2	0.0325817	-0.292919	25.7398	25.6574	25.5638	25.6811	25.5078	25.2355	25.2511	25.4759
TPD54_MOUSE	Tumor protein D54	Tpd52l2	24043	6	33.18	6	0.0326781	0.526756	24.7159	24.7934	24.1346	24.2098	25.1627	25.172	24.9964	24.6296
ARF5_MOUSE	ADP-ribosylation factor 5	Arf5	20530	14	75.56	6	0.0327091	-0.698442	23.5883	23.6447	22.7208	23.7175	22.842	22.2675	22.6465	23.1216
DCTN3_MOUSE	Dynactin subunit 3	Dctn3	20978	5	34.41	5	0.0327296	0.358421	25.2295	25.4654	25.5273	25.2706	25.8081	25.8984	25.7751	25.4448
TPM4_MOUSE	Tropomyosin alpha-4 chain	Tpm4	28468	5	24.6	5	0.0329083	1.07341	22.3322	22.8043	23.3865	21.7102	23.1432	24.401	23.8494	23.1333
BCAT1_MOUSE	Branched-chain-amino-acid aminotransferase, cytosolic	Bcat1	42791	11	30.05	11	0.0329343	-0.419376	27.3809	26.9301	27.1254	27.2047	27.113	26.5602	26.6141	26.6763
TMX2_MOUSE	Thioredoxin-related transmembrane protein 2	Tmx2	33943	8	34.24	8	0.033114	-0.427103	25.639	25.5757	25.8468	25.7462	25.0425	25.6347	25.0127	25.4095
ECHA_MOUSE	Trifunctional enzyme subunit alpha, mitochondrial	Hadha	82670	45	60.55	45	0.0331253	0.358482	28.7725	28.8914	28.8694	28.8167	29.1689	29.336	29.4115	28.8676
SCPDL_MOUSE	Saccharopine dehydrogenase-like oxidoreductase	Sccpdh	47129	13	48.25	13	0.0332847	-0.404023	27.1293	27.0972	27.1301	27.2455	26.5284	26.4908	26.8608	27.1059
D3YUD3_MOUSE	Type I inositol 3,4-bisphosphate 4-phosphatase	Inpp4a	107085	15	20.13	15	0.0334468	-0.497997	26.1183	25.6568	25.7222	26.0092	25.5627	24.8865	25.5693	25.4959
AMD_MOUSE	Peptidyl-glycine alpha-amidating monooxygenase	Pam	108963	13	23.6	13	0.0335437	-0.963646	25.9259	25.7658	26.2082	26.0411	25.5442	24.1797	24.4778	25.8848
LIN7A_MOUSE	Protein lin-7 homolog A	Lin7a	25993	7	31.76	3	0.0335634	-0.730409	24.9218	24.4661	24.5501	24.7201	23.8333	24.0191	23.2247	24.6595
NLGN2_MOUSE	Neuroligin-2	Nlgn2	90989	11	23.09	7	0.0336687	-1.77326	23.2034	23.1934	25.5312	25.502	22.9441	22.5251	21.4422	23.4256
MGDP1_MOUSE	Magnesium-dependent phosphatase 1	Mdp1	18582	4	31.71	4	0.0339558	-0.588689	22.7411	22.7457	22.5695	22.7992	22.3167	21.6054	21.8838	22.6949
CDK5_MOUSE	Cyclin-dependent-like kinase 5	Cdk5	33288	16	65.07	15	0.0339776	-0.289162	26.2842	26.2517	26.2854	26.313	25.806	25.9975	25.98	26.1941
PIGT_MOUSE	GPI transamidase component PIG-T	Pigt	65705	2	3.44	2	0.0340527	0.673515	20.2324	21.1053	21.1604	20.5022	21.7704	21.6037	21.3433	20.977
CYFP2_MOUSE	Cytoplasmic FMR1-interacting protein 2	Cyfip2	145659	45	35.36	26	0.0340637	-0.282574	27.0813	26.8883	27.049	26.9365	26.7304	26.7975	26.5303	26.7666
PP1G_MOUSE	Serine/threonine-protein phosphatase PP1-gamma catalytic subunit	Ppp1cc	36984	20	65.33	3	0.0341174	-0.342468	25.3771	25.5768	25.3026	25.4541	25.1403	24.8743	24.9904	25.3357
DTNA_MOUSE	Dystrobrevin alpha	Dtna	84067	9	18.5	9	0.0343779	0.39373	24.8434	24.6442	24.7492	24.3033	25.1739	25.1719	24.8368	24.9324
EHD3_MOUSE	EH domain-containing protein 3	Ehd3	60821	27	60.56	14	0.0344007	0.322317	26.5355	26.2626	26.1466	26.3917	26.6795	26.7674	26.6957	26.483
CO4A1_MOUSE	Collagen alpha-1(IV) chain	Col4a1	160679	6	6.89	6	0.0344923	0.723144	25.0656	24.0106	24.7141	25.2825	25.4015	25.3332	25.3266	25.9041
Q3UDH4_MOUSE	Uncharacterized protein (Fragment)	Sec24b	112069	9	11.63	8	0.034547	0.572592	24.8952	24.3404	25.1626	25.0342	25.0764	25.395	25.8319	25.4194
Q6IQY0_MOUSE	NADPH:adrenodoxin oxidoreductase, mitochondrial	Fdxr	54207	6	22.27	6	0.0346103	-0.546322	23.9859	23.4505	23.9243	24.1384	22.8718	23.2991	23.4781	23.6647
PLCB1_MOUSE	1-phosphatidylinositol 4,5-bisphosphate phosphodiesterase beta-1	Plcb1	138396	28	31.17	28	0.0347493	-0.378304	26.5009	26.3289	26.3112	26.3227	26.0238	25.7411	25.8497	26.3359
C560_MOUSE	Succinate dehydrogenase cytochrome b560 subunit, mitochondrial	Sdhc	18382	5	33.73	5	0.0348116	-0.550056	25.4929	25.554	25.163	25.289	24.8853	24.6103	24.421	25.382
HINT2_MOUSE	Histidine triad nucleotide-binding protein 2, mitochondrial	Hint2	17320	4	39.88	4	0.0349223	-0.479294	24.9829	24.9254	24.8413	25.1231	24.438	24.4787	24.0747	24.9642
Q3THE6_MOUSE	Ferritin		20695	9	61.2	9	0.0349482	0.277853	25.6058	25.7179	25.532	25.6691	25.959	25.9144	26.0247	25.7382
OGA_MOUSE	Protein O-GlcNAcase	Oga	103162	7	11.46	7	0.0349932	-0.622189	24.1224	23.7743	23.9443	23.8299	23.6863	22.555	23.4745	23.4664
CPLX2_MOUSE	Complexin-2	Cplx2	15394	4	37.31	2	0.0350022	-0.268807	24.0845	24.2239	24.0181	24.2038	23.9856	23.7784	23.8656	23.8254
UBXN6_MOUSE	UBX domain-containing protein 6	Ubxn6	49796	12	40.72	12	0.0350216	-0.371574	24.9365	25.3614	25.1184	25.2321	24.9521	24.9636	24.6791	24.5673
TRIPC_MOUSE	E3 ubiquitin-protein ligase TRIP12	Trip12	224128	3	2.22	3	0.0351137	-0.846686	21.8819	21.8669	22.0356	21.2844	20.4668	20.5172	20.8057	21.8922
NGB_MOUSE	Neuroglobin	Ngb	17037	4	42.38	4	0.0352595	-0.815452	23.6087	23.5953	23.0151	23.928	23.2157	22.5488	21.9404	23.1803
KPCE_MOUSE	Protein kinase C epsilon type	Prkce	83561	13	22.52	13	0.0353187	-0.653679	24.6127	25.0276	24.8711	24.7976	24.8137	23.8772	23.6195	24.3838
ARP5L_MOUSE	Actin-related protein 2/3 complex subunit 5-like protein	Arpc5l	16980	4	53.59	4	0.0353324	-0.325267	25.1022	25.0321	25.0612	24.9508	24.8594	24.7532	24.4128	24.8198
PDPK1_MOUSE	3-phosphoinositide-dependent protein kinase 1	Pdpk1	63759	2	6.26	2	0.0353716	-0.575503	22.458	22.7476	22.7651	22.7972	22.4141	21.5909	22.5725	21.8885
SAHH2_MOUSE	S-adenosylhomocysteine hydrolase-like protein 1	Ahcyl1	58951	30	54.72	16	0.0355056	-0.347395	27.5951	27.6871	27.7186	27.5519	27.1679	27.0828	27.3089	27.6036
HNRH2_MOUSE	Heterogeneous nuclear ribonucleoprotein H2	Hnrnph2	49280	18	44.1	11	0.0355063	-0.322511	25.8211	25.8396	25.9541	25.8592	25.5051	25.4951	25.353	25.8307
AL4A1_MOUSE	Delta-1-pyrroline-5-carboxylate dehydrogenase, mitochondrial	Aldh4a1	61841	10	30.78	10	0.0356001	0.419721	25.7324	26.117	26.0293	26.092	26.0602	26.6334	26.6157	26.3403
XPO5_MOUSE	Exportin-5	Xpo5	136973	7	8.22	7	0.0356116	-0.921491	23.4514	23.0693	23.37	23.7485	22.9983	21.3504	22.7258	22.8787
KAPCA_MOUSE	cAMP-dependent protein kinase catalytic subunit alpha	Prkaca	40571	18	50.43	9	0.0358521	-0.375146	25.9103	25.9122	25.9162	25.878	25.5761	25.5379	25.1681	25.8341
CO4A2_MOUSE	Collagen alpha-2(IV) chain	Col4a2	167325	7	5.39	7	0.0358907	0.530617	25.0362	24.3565	24.7025	25.199	25.3363	25.3464	25.0835	25.6505
DCAKD_MOUSE	Dephospho-CoA kinase domain-containing protein	Dcakd	26476	4	24.68	4	0.0362212	-0.461847	23.6512	23.7356	23.7342	23.9487	22.9612	23.7794	23.3166	23.1651
VP33A_MOUSE	Vacuolar protein sorting-associated protein 33A	Vps33a	67555	7	18.73	7	0.0362334	-0.542977	24.8191	24.5953	24.3856	24.9104	24.1426	23.6075	24.2555	24.5328
H2A1B_MOUSE	Histone H2A type 1-B	Hist1h2ab	14135	7	36.15	2	0.0363466	0.52324	26.2909	26.9102	26.4145	27.0793	26.9426	27.3929	27.3411	27.1113
GSH1_MOUSE	Glutamate--cysteine ligase catalytic subunit	Gclc	72571	12	24.49	12	0.0363497	0.313455	24.4584	24.4605	24.2775	24.5213	24.7293	24.5997	24.9875	24.655
PPM1E_MOUSE	Protein phosphatase 1E	Ppm1e	83419	7	14.02	7	0.0363536	-0.471	24.863	24.5964	24.3292	24.1828	23.7326	24.2323	24.1885	23.9341
PHYIP_MOUSE	Phytanoyl-CoA hydroxylase-interacting protein	Phyhip	37555	14	44.24	11	0.0364393	-0.593444	26.2189	25.8343	26.1103	26.1505	25.5248	25.3094	24.9884	26.1176
ACOT1_MOUSE	Acyl-coenzyme A thioesterase 1	Acot1	46136	9	30.07	2	0.0364896	0.606238	22.6411	22.8467	22.8857	22.4669	23.3355	23.6279	23.6699	22.632
PSA3_MOUSE	Proteasome subunit alpha type-3	Psma3	28405	9	34.12	9	0.0365185	0.297784	26.7867	26.7246	26.6151	26.6283	26.8486	27.1708	27.0725	26.854
ADDA_MOUSE	Alpha-adducin	Add1	80647	29	48.3	2	0.0366606	0.306053	25.2208	25.2331	25.2284	25.0744	25.4127	25.5295	25.7247	25.3142
MPCP_MOUSE	Phosphate carrier protein, mitochondrial	Slc25a3	39632	20	47.9	20	0.0366827	-0.657782	29.9492	28.8641	28.9287	29.6757	28.7235	28.8277	28.4398	28.7956
PNPT1_MOUSE	Polyribonucleotide nucleotidyltransferase 1, mitochondrial	Pnpt1	85683	3	5.62	3	0.0366833	-1.17184	23.7975	23.6656	23.1121	22.6356	21.1633	23.1986	21.6213	22.5402
SMAP1_MOUSE	Stromal membrane-associated protein 1	Smap1	47660	3	8.18	3	0.0366933	-0.3084	25.4207	25.4292	25.3179	25.1999	24.8493	25.13	24.9486	25.2062
CHIP_MOUSE	STIP1 homology and U box-containing protein 1	Stub1	34909	4	18.75	4	0.0367602	-0.321144	24.3016	24.445	24.2824	24.4012	23.9751	23.8802	23.9644	24.3259
CTND2_MOUSE	Catenin delta-2	Ctnnd2	135000	21	22.29	19	0.0367745	-0.558758	26.0385	25.6615	25.5211	25.6806	25.0557	25.0497	24.7962	25.7651
CAN5_MOUSE	Calpain-5	Capn5	72955	4	10.16	4	0.0367921	-0.619551	23.0587	23.5094	23.2645	23.5418	22.5695	22.1104	23.1096	23.1068
KCRU_MOUSE	Creatine kinase U-type, mitochondrial	Ckmt1	47004	26	54.55	26	0.0367955	-0.503202	29.3172	29.2903	29.4561	29.523	29.0645	28.7749	28.4005	29.3339
TM1L2_MOUSE	TOM1-like protein 2	Tom1l2	55663	19	46.94	19	0.0369848	-0.248387	26.3739	26.4186	26.3994	26.2674	26.0405	26.085	26.2171	26.1232
SIAS_MOUSE	Sialic acid synthase	Nans	40024	7	35.38	7	0.0369995	0.866159	23.3587	23.4673	22.4169	23.469	24.4109	24.3713	24.2093	23.1851
NDUA9_MOUSE	NADH dehydrogenase [ubiquinone] 1 alpha subcomplex subunit 9, mitochondrial	Ndufa9	42525	21	60.21	21	0.0370785	-0.32744	28.7286	28.7214	28.499	28.7276	28.4454	28.1652	28.1994	28.5569
HTR5B_MOUSE	HEAT repeat-containing protein 5B	Heatr5b	224319	6	4.88	6	0.037206	-0.708517	22.1653	21.5308	21.4396	22.2159	21.7317	20.7148	20.8094	21.2616
CMC1_MOUSE	Calcium-binding mitochondrial carrier protein Aralar1	Slc25a12	74570	47	80.35	44	0.0372099	-0.274566	29.6135	29.6364	29.5977	29.7956	29.3691	29.4081	29.2418	29.5259
METK2_MOUSE	S-adenosylmethionine synthase isoform type-2	Mat2a	43689	8	20.76	8	0.0376035	0.389668	25.1404	25.353	25.6189	25.6683	25.8668	26.0042	25.8617	25.6067
TTC7B_MOUSE	Tetratricopeptide repeat protein 7B	Ttc7b	94203	5	9.96	5	0.0376399	-0.705398	23.4134	23.7271	23.6322	23.5703	22.7984	22.3636	22.6101	23.7493
FABPH_MOUSE	Fatty acid-binding protein, heart	Fabp3	14819	6	41.35	6	0.0376678	-0.405948	27.5255	27.5858	27.4726	27.7619	27.2235	27.1791	26.808	27.5114
LAMB2_MOUSE	Laminin subunit beta-2	Lamb2	196579	27	21.79	27	0.0379257	0.323597	26.3458	26.1331	26.0275	26.1823	26.4861	26.6566	26.2563	26.5841
ADHX_MOUSE	Alcohol dehydrogenase class-3	Adh5	39548	18	60.96	18	0.0380312	0.358719	26.6135	26.1903	26.5233	26.5426	26.6816	26.9056	27.0457	26.6717
CNRP1_MOUSE	CB1 cannabinoid receptor-interacting protein 1	Cnrip1	18612	7	65.24	7	0.0381236	-0.275571	26.501	26.4828	26.5686	26.5339	26.1876	26.3551	26.064	26.3773
NU155_MOUSE	Nuclear pore complex protein Nup155	Nup155	155118	7	9.56	7	0.0382913	-0.962115	22.7779	22.7552	22.9891	21.4126	21.6627	21.4347	20.9091	22.0797
ST38L_MOUSE	Serine/threonine-protein kinase 38-like	Stk38l	53772	2	9.05	2	0.0384262	0.419075	21.8381	21.8568	21.9841	21.8233	22.5565	22.555	22.1769	21.8902
ASPC1_MOUSE	Tether containing UBX domain for GLUT4	Aspscr1	59796	7	24.36	7	0.0384595	-0.657697	23.8362	23.6529	23.621	24.1058	23.6035	22.9	22.5123	23.5693
SAMH1_MOUSE	Deoxynucleoside triphosphate triphosphohydrolase SAMHD1	Samhd1	72650	5	14.83	5	0.0384967	0.91274	22.2428	21.282	20.9965	22.3613	22.5565	22.5829	23.2567	22.1375
NT5C_MOUSE	5'(3')-deoxyribonucleotidase, cytosolic type	Nt5c	23076	6	45.5	6	0.0385695	-0.49519	25.156	25.2675	25.0366	25.1279	24.7063	24.5939	24.1641	25.1428
NEUM_MOUSE	Neuromodulin	Gap43	23632	9	54.63	9	0.0387487	-0.868694	28.0002	27.7616	27.8139	27.8235	27.9208	26.4139	27.3138	26.2759
COX5A_MOUSE	Cytochrome c oxidase subunit 5A, mitochondrial	Cox5a	16101	7	42.47	7	0.0388655	-0.503598	26.0804	26.3709	25.9671	26.3316	25.9123	25.7315	25.1398	25.9521
NDUB6_MOUSE	NADH dehydrogenase [ubiquinone] 1 beta subcomplex subunit 6	Ndufb6	15515	6	51.56	6	0.0388841	-0.721047	25.7273	25.7491	25.4838	26.0271	25.2679	24.5072	24.5639	25.7641
HIP1_MOUSE	Huntingtin-interacting protein 1	Hip1	115202	6	8.45	5	0.0390023	0.705055	22.7848	22.6201	21.5799	22.373	23.0271	23.3062	23.2562	22.5887
NPL4_MOUSE	Nuclear protein localization protein 4 homolog	Nploc4	68017	6	15.79	6	0.0390117	0.929261	21.28	23.2009	22.5269	22.3766	23.4495	22.8757	23.2852	23.491
BRAF_MOUSE	Serine/threonine-protein kinase B-raf	Braf	88780	6	8.46	4	0.0390264	-2.08728	21.2951	20.2986	21.6492	21.8242	18.8162	18.9909	17.2664	21.6446
CHRD1_MOUSE	Cysteine and histidine-rich domain-containing protein 1	Chordc1	37351	7	28.4	7	0.0390523	-0.817928	24.359	23.9391	24.3942	24.3603	24.0993	22.463	23.466	23.7526
SYGP1_MOUSE	Ras/Rap GTPase-activating protein SynGAP	Syngap1	148238	12	11.12	12	0.0391134	-0.432562	24.8819	25.0359	24.3681	24.9349	24.4123	24.6101	24.2105	24.2577
CBPE_MOUSE	Carboxypeptidase E	Cpe	53256	17	47.48	17	0.0392358	-0.458881	27.0805	27.3661	27.3752	27.1881	27.1979	26.4385	26.576	26.9621
PSA5_MOUSE	Proteasome subunit alpha type-5	Psma5	26411	10	49.38	10	0.0392378	0.462014	26.0385	26.1333	26.4417	26.2975	26.9089	26.989	26.6141	26.2471
CPT1A_MOUSE	Carnitine O-palmitoyltransferase 1, liver isoform	Cpt1a	88251	8	13.84	8	0.0392876	0.551391	24.1537	24.2882	24.0935	24.8298	25.0151	25.2413	24.8668	24.4476
B7ZWK3_MOUSE	Spna2 protein	Sptan1	282895	225	74.03	2	0.0392878	0.757712	22.188	21.3058	20.8191	21.2861	22.1604	22.0827	22.6382	21.7485
PREX1_MOUSE	Phosphatidylinositol 3,4,5-trisphosphate-dependent Rac exchanger 1 protein	Prex1	184935	3	2.79	3	0.0392881	-1.3067	22.1468	22.3647	21.9237	21.621	21.1579	21.0221	21.6417	19.0077
HNRPD_MOUSE	Heterogeneous nuclear ribonucleoprotein D0	Hnrnpd	38354	13	28.17	12	0.0394644	-0.277111	27.0108	27.077	27.0168	27.0687	26.8728	26.545	26.7715	26.8755
SNG3_MOUSE	Synaptogyrin-3	Syngr3	24561	7	42.79	7	0.0394873	-0.267182	27.3691	27.086	27.1615	27.1991	26.9502	26.9772	26.8224	26.9971
EP15R_MOUSE	Epidermal growth factor receptor substrate 15-like 1	Eps15l1	99309	16	24.04	16	0.0395548	-0.711785	25.6309	25.6271	25.4847	25.1848	24.8176	24.5089	24.1746	25.5793
NUCB1_MOUSE	Nucleobindin-1	Nucb1	53409	6	20.04	6	0.03972	-0.935423	23.5979	23.5631	22.9517	23.1587	23.1147	21.8921	21.5248	22.9981
SBDS_MOUSE	Ribosome maturation protein SBDS	Sbds	28781	8	38	8	0.0397639	0.392349	24.9892	25.2525	25.2828	25.3296	25.3788	25.9622	25.6507	25.4318
RL4_MOUSE	60S ribosomal protein L4	Rpl4	47154	17	36.75	17	0.0397728	-0.243844	27.5459	27.4003	27.4597	27.5238	27.2188	27.1384	27.2925	27.3046
CTNB1_MOUSE	Catenin beta-1	Ctnnb1	85471	28	47.12	25	0.0397958	0.28276	27.3492	27.3497	27.3438	27.1976	27.5231	27.5689	27.8105	27.4689
PDCD5_MOUSE	Programmed cell death protein 5	Pdcd5	14275	3	27.78	3	0.0400641	-0.784269	24.2046	24.0763	23.9846	24.4117	23.9219	22.7865	22.8004	24.0312
NUMA1_MOUSE	Nuclear mitotic apparatus protein 1	Numa1	235630	13	9.31	13	0.0400931	-0.618794	24.4582	24.0906	24.617	24.4465	23.8532	23.6741	24.4072	23.2026
H13_MOUSE	Histone H1.3	Hist1h1d	22100	12	38.91	2	0.040153	0.319643	24.1989	24.0131	24.0672	23.9251	24.4463	24.5864	24.1506	24.2995
SIR5_MOUSE	NAD-dependent protein deacylase sirtuin-5, mitochondrial	Sirt5	34134	4	17.42	4	0.0401873	-0.760167	22.5327	22.166	22.3705	22.3265	22.0145	21.1929	22.2828	20.8648
E9PUC5_MOUSE	PH and SEC7 domain-containing protein 3	Psd3	42300	9	29.26	9	0.040206	-0.660597	25.27	25.1795	25.3216	25.3817	23.9191	24.5194	24.7475	25.3245
WASF3_MOUSE	Wiskott-Aldrich syndrome protein family member 3	Wasf3	55204	6	21.56	6	0.0402184	-0.360669	24.6108	24.8376	24.5398	24.6886	24.4179	24.0014	24.2574	24.5574
STOM_MOUSE	Erythrocyte band 7 integral membrane protein	Stom	31375	3	16.55	3	0.0403081	1.12741	20.3449	21.34	19.9275	20.0045	21.2784	20.5197	22.3975	21.931
VTA1_MOUSE	Vacuolar protein sorting-associated protein VTA1 homolog	Vta1	33913	5	22.33	5	0.0403096	0.480681	24.979	25.0237	24.2482	24.7674	25.404	25.0671	25.3984	25.0714
ARF4_MOUSE	ADP-ribosylation factor 4	Arf4	20397	12	71.11	5	0.0404563	0.424839	25.0704	25.2467	24.7563	24.9222	25.3838	25.8163	25.3045	25.1905
ASNS_MOUSE	Asparagine synthetase [glutamine-hydrolyzing]	Asns	64283	7	13.9	7	0.0405158	-0.457387	24.3367	24.2121	23.7308	24.3304	23.7599	23.8776	23.3289	23.814
ANM1_MOUSE	Protein arginine N-methyltransferase 1	Prmt1	42436	13	45.01	13	0.0405371	-0.301415	26.1357	26.0584	26.2389	26.0544	25.6115	25.8622	25.7728	26.0352
E9QM38_MOUSE	Solute carrier family 12 member 2	Slc12a2	130668	26	28.52	26	0.0405929	0.543925	27.293	27.1551	26.9602	26.6746	27.3553	27.827	27.9478	27.1285
ANT3_MOUSE	Antithrombin-III	Serpinc1	52004	7	22.58	7	0.0406785	0.880537	21.8703	23.1086	23.0839	23.6253	23.9253	24.1794	23.4902	23.6154
VATC1_MOUSE	V-type proton ATPase subunit C 1	Atp6v1c1	43888	25	68.85	25	0.0407334	-0.237609	28.3271	28.2267	28.2764	28.2975	28.0133	27.9877	28.013	28.1632
GPC6_MOUSE	Glypican-6	Gpc6	63057	4	9.01	2	0.0407335	-0.583714	21.359	20.7958	21.1504	21.4136	20.9652	20.8873	20.5031	20.0284
CDC5L_MOUSE	Cell division cycle 5-like protein	Cdc5l	92190	4	7.61	4	0.0407375	-0.928694	23.1281	23.1066	22.9899	23.282	22.9766	22.6085	21.0283	22.1784
FKB1A_MOUSE	Peptidyl-prolyl cis-trans isomerase FKBP1A	Fkbp1a	11923	11	73.15	11	0.0407465	-0.279324	28.1979	28.0022	28.0331	28.0229	27.6603	27.9479	27.6779	27.8527
Q3UY21_MOUSE	Myelin-oligodendrocyte glycoprotein	Mog	28374	17	59.51	17	0.0412843	0.53936	29.8474	29.9482	29.4068	29.6892	29.9311	30.4841	30.7212	29.9127
CRAC1_MOUSE	Cartilage acidic protein 1	Crtac1	70325	2	2.79	2	0.0416819	0.622299	20.6539	20.7416	21.5505	21.356	21.4449	22.0808	21.8693	21.3962
PDXK_MOUSE	Pyridoxal kinase	Pdxk	35015	23	79.17	23	0.0419045	-0.331251	28.9849	28.9491	28.8909	29.0413	28.564	28.4812	28.518	28.978
NU5M_MOUSE	NADH-ubiquinone oxidoreductase chain 5	Mtnd5	68475	4	10.71	4	0.0420506	-1.16316	23.7895	23.7271	23.9426	24.1864	23.0651	21.2132	23.0112	23.7034
GNAQ_MOUSE	Guanine nucleotide-binding protein G(q) subunit alpha	Gnaq	42158	17	51.53	11	0.0421993	-0.295556	27.1135	27.2064	27.2004	27.344	26.7813	26.7821	27.121	26.9977
PLCG1_MOUSE	1-phosphatidylinositol 4,5-bisphosphate phosphodiesterase gamma-1	Plcg1	149668	9	12.6	9	0.0422509	-0.338266	23.7507	23.4874	23.8026	23.6389	23.5009	23.2407	23.5019	23.0831
TIF1B_MOUSE	Transcription intermediary factor 1-beta	Trim28	88847	13	20.98	13	0.0424585	-0.435695	26.711	26.0629	26.2159	26.4759	26.0476	26.1784	25.6904	25.8066
A2ALL9_MOUSE	Calcium-transporting ATPase	Atp2b3	128739	34	31.37	19	0.0427468	-0.350598	26.8275	26.5921	26.6708	26.6376	26.3607	26.1631	26.1351	26.6667
CCNY_MOUSE	Cyclin-Y	Ccny	39395	4	14.96	2	0.0429094	-0.783146	23.0144	23.019	22.1738	23.0783	21.306	21.9702	22.1722	22.7044
ZO1_MOUSE	Tight junction protein ZO-1	Tjp1	194742	12	10.14	12	0.0430524	0.734458	25.604	24.9016	24.6437	24.8275	25.3979	26.2457	26.1034	25.1675
AN32E_MOUSE	Acidic leucine-rich nuclear phosphoprotein 32 family member E	Anp32e	29622	2	13.46	2	0.0432574	-0.668265	22.2191	22.1396	22.3198	22.0722	22.0591	21.3086	20.7694	21.9406
KINH_MOUSE	Kinesin-1 heavy chain	Kif5b	109551	33	47.04	27	0.0435927	0.311925	26.6895	26.4639	26.2362	26.4976	26.7659	26.9518	26.6965	26.7206
PTCD3_MOUSE	Pentatricopeptide repeat domain-containing protein 3, mitochondrial	Ptcd3	77796	3	5.84	3	0.043648	1.48751	18.8659	20.9806	20.701	18.1742	21.4551	21.4843	20.886	20.8464
Q924B0_MOUSE	Inositol-1-monophosphatase	Impa1	30429	16	61.73	16	0.0437125	0.35877	27.662	27.6218	27.686	27.5769	27.8965	28.2679	28.1595	27.6581
LYPA2_MOUSE	Acyl-protein thioesterase 2	Lypla2	24794	3	29.87	3	0.0437444	-0.645893	24.069	24.2622	24.1323	24.2239	23.8199	22.9994	23.0849	24.1998
SEPT4_MOUSE	Septin-4	Septin4	54936	12	38.08	10	0.0437762	0.501863	26.0069	26.0841	25.7926	25.6084	26.0349	26.6149	26.784	26.0657
F136A_MOUSE	Protein FAM136A	Fam136a	15674	3	25.36	3	0.0438082	-0.484812	24.3888	24.256	24.2029	24.2334	23.8871	23.405	23.5284	24.3214
EEA1_MOUSE	Early endosome antigen 1	Eea1	160915	11	12.76	11	0.0438414	-0.735844	24.2648	24.335	23.7059	24.1847	24.1368	23.1225	23.5855	22.7022
G5E924_MOUSE	Heterogeneous nuclear ribonucleoprotein L (Fragment)	Hnrnpl	66932	27	55.45	27	0.0438857	-0.2678	27.3446	27.3218	27.4285	27.3093	27.1357	26.8642	27.1592	27.1739
MYL6_MOUSE	Myosin light polypeptide 6	Myl6	16930	9	49.67	8	0.0440376	0.349931	25.6271	25.672	25.2598	25.7442	25.8009	26.0519	26.0732	25.7768
NEGR1_MOUSE	Neuronal growth regulator 1	Negr1	37900	8	33.62	8	0.0440518	-0.338382	26.4985	26.4477	26.5812	26.5118	26.4446	26.2059	25.8427	26.1925
GPX1_MOUSE	Glutathione peroxidase 1	Gpx1	22329	14	65.67	14	0.0442742	0.596877	26.003	26.0306	25.7641	26.1264	26.1436	27.1555	26.8725	26.1399
ZFR_MOUSE	Zinc finger RNA-binding protein	Zfr	116859	6	9.78	6	0.0445274	-1.15111	23.354	23.7299	23.5171	23.5343	22.4679	21.7144	21.469	23.8794
VATD_MOUSE	V-type proton ATPase subunit D	Atp6v1d	28369	12	50.61	12	0.0446283	-0.225157	27.284	27.3002	27.3537	27.223	27.0298	27.0218	27.081	27.1277
PPIB_MOUSE	Peptidyl-prolyl cis-trans isomerase B	Ppib	23713	14	51.39	14	0.0447739	0.431182	26.9575	27.0739	26.4835	26.6868	27.2093	27.5099	27.296	26.9111
PTGR3_MOUSE	Prostaglandin reductase-3	Zadh2	40529	7	28.12	7	0.0448031	0.319702	24.8228	24.6703	25.0846	24.6255	25.0161	25.2599	25.1335	25.0725
RFTN1_MOUSE	Raftlin	Rftn1	61537	8	21.48	8	0.0449566	0.871894	23.0006	22.5077	22.3895	21.4881	23.2484	23.7873	23.3224	22.5153
ISOC1_MOUSE	Isochorismatase domain-containing protein 1	Isoc1	32033	8	39.73	8	0.0449857	-0.420899	25.1577	25.1164	25.1228	25.2039	24.8861	24.4337	25.1507	24.4468
ATX10_MOUSE	Ataxin-10	Atxn10	53707	25	56	25	0.0449949	-0.453056	27.1363	26.8586	27.1273	27.1051	26.8432	26.2559	26.329	26.9871
DRG2_MOUSE	Developmentally-regulated GTP-binding protein 2	Drg2	40718	10	30.49	10	0.0450315	0.348611	24.5253	24.9133	24.7759	24.8699	25.1346	24.8245	25.2607	25.2591
FXL16_MOUSE	F-box/LRR-repeat protein 16	Fbxl16	51878	6	23.38	6	0.0451392	-1.09661	22.8706	23.0015	23.3021	23.2946	21.9595	21.7673	20.9483	23.4072
STXB3_MOUSE	Syntaxin-binding protein 3	Stxbp3	67942	9	18.58	9	0.045198	0.489043	24.6188	24.6362	24.3115	24.2795	24.4504	25.1188	25.3476	24.8854
ARK72_MOUSE	Aflatoxin B1 aldehyde reductase member 2	Akr7a2	40612	8	28.61	8	0.0452156	0.314426	25.917	25.952	26.121	26.0784	26.0444	26.4577	26.4941	26.3298
DP13A_MOUSE	DCC-interacting protein 13-alpha	Appl1	79328	17	33.95	17	0.0452209	-0.359884	26.1334	25.8765	25.7864	26.0957	25.3796	25.6851	25.4903	25.8974
MIRO1_MOUSE	Mitochondrial Rho GTPase 1	Rhot1	72242	12	24.25	11	0.0453505	-0.583345	25.4347	25.6336	25.7054	25.8908	25.2571	25.0571	24.4207	25.5963
NDUS8_MOUSE	NADH dehydrogenase [ubiquinone] iron-sulfur protein 8, mitochondrial	Ndufs8	24038	8	37.26	8	0.0453808	-0.418682	26.3258	26.4175	26.5365	26.5687	26.2486	26.1291	25.5501	26.2459
FGF1_MOUSE	Fibroblast growth factor 1	Fgf1	17418	4	28.39	4	0.0454221	-0.680394	23.8621	23.8654	23.8538	24.1179	23.4261	22.703	24.0361	22.8124
MYO1D_MOUSE	Unconventional myosin-Id	Myo1d	116081	42	49.3	42	0.0456302	0.622173	27.3922	27.7587	27.3823	27.1499	27.6877	28.2872	28.6436	27.5532
F8WIE5_MOUSE	E3 ubiquitin-protein ligase HECTD1	Hectd1	289229	6	3.64	6	0.0457262	-0.855124	22.8271	23.7662	23.8946	23.8543	23.0003	22.2397	23.4911	22.1905
ATP5I_MOUSE	ATP synthase subunit e, mitochondrial	Atp5me	8236	5	54.93	5	0.0457823	-0.567261	27.0865	26.94	26.9698	27.0017	26.8603	25.7305	26.3864	26.7518
ALDR_MOUSE	Aldo-keto reductase family 1 member B1	Akr1b1	35732	13	53.8	13	0.045846	0.333719	27.027	26.811	26.7213	27.0564	27.2663	27.4934	27.1422	27.0487
RN214_MOUSE	RING finger protein 214	Rnf214	73625	8	17.96	8	0.0458717	-0.581297	25.1741	24.702	24.523	24.9702	24.4347	24.1752	23.6929	24.7412
CAP2_MOUSE	Adenylyl cyclase-associated protein 2	Cap2	52862	15	45.59	14	0.0459388	-0.317924	25.5748	25.8569	25.7715	25.4898	25.3163	25.2635	25.2518	25.5897
RAB31_MOUSE	Ras-related protein Rab-31	Rab31	21331	5	36.08	3	0.0461583	1.50716	22.5139	22.5891	19.5141	21.7352	23.3027	22.9479	23.3281	22.8022
FPPS_MOUSE	Farnesyl pyrophosphate synthase	Fdps	40582	9	45.33	9	0.0462481	-0.313642	25.9908	26.0973	25.801	25.8029	25.4639	25.5013	25.8509	25.6213
CO1A1_MOUSE	Collagen alpha-1(I) chain	Col1a1	138032	5	3.99	5	0.0465238	1.33418	25.4291	22.5512	23.902	24.3681	25.3083	25.9731	25.5204	24.7854
CAMP2_MOUSE	Calmodulin-regulated spectrin-associated protein 2	Camsap2	164333	2	1.92	2	0.0467084	-0.719831	21.6974	21.6866	22.0771	21.8134	21.5074	20.1325	21.4599	21.2955
TENS3_MOUSE	Tensin-3	Tns3	155589	3	3.82	2	0.0468725	0.888476	22.3687	20.5146	22.1426	21.603	22.366	22.6155	22.7774	22.4239
PITM1_MOUSE	Membrane-associated phosphatidylinositol transfer protein 1	Pitpnm1	134940	15	16.98	15	0.0470446	-0.467861	25.9429	25.83	26.0433	26.0069	25.7753	25.1703	25.1174	25.8885
H15_MOUSE	Histone H1.5	Hist1h1b	22576	8	33.18	6	0.0470447	0.311002	25.8794	26.3274	25.9948	26.273	26.4861	26.3324	26.4505	26.4495
OGT1_MOUSE	UDP-N-acetylglucosamine--peptide N-acetylglucosaminyltransferase 110 kDa subunit	Ogt	116952	23	30.59	19	0.0471817	-0.262971	26.0234	25.886	25.8546	25.8479	25.6236	25.7669	25.4597	25.7098
CAPR1_MOUSE	Caprin-1	Caprin1	78169	5	10.47	5	0.0475852	-1.06884	23.1683	24.5973	24.2147	24.3273	22.8328	23.0639	22.0714	24.0641
PMGT2_MOUSE	Protein O-linked-mannose beta-1,4-N-acetylglucosaminyltransferase 2	Pomgnt2	69378	11	26.45	11	0.0476753	-0.455901	24.3701	24.5173	24.5834	24.308	24.345	23.7524	23.5817	24.2762
SERC_MOUSE	Phosphoserine aminotransferase	Psat1	40473	21	65.68	21	0.047687	0.372213	28.4367	28.5827	28.4528	28.364	28.6067	28.8791	29.2233	28.6159
K3W4T3_MOUSE	V-type proton ATPase subunit a	Atp6v0a1	96427	38	40.45	38	0.0477997	-0.336363	29.6436	29.3479	29.3581	29.2891	29.0349	29.2754	28.8011	29.1819
CPSF5_MOUSE	Cleavage and polyadenylation specificity factor subunit 5	Nudt21	26240	6	33.92	6	0.0481464	-0.312439	25.0258	24.9941	24.9499	24.6454	24.543	24.7586	24.4087	24.6552
CRIP2_MOUSE	Cysteine-rich protein 2	Crip2	22727	4	33.65	4	0.0481893	0.279478	25.2372	25.1307	25.0898	25.1944	25.4454	25.6823	25.2844	25.358
MARE1_MOUSE	Microtubule-associated protein RP/EB family member 1	Mapre1	30016	14	64.93	12	0.0484911	0.40699	26.7747	27.0268	27.5369	27.0783	27.5818	27.6717	27.3697	27.4216
PYRD_MOUSE	Dihydroorotate dehydrogenase (quinone), mitochondrial	Dhodh	42700	5	22.53	5	0.0484945	-0.694758	23.2635	23.145	23.2303	22.9773	22.6233	21.6037	22.4526	23.1574
BRSK1_MOUSE	Serine/threonine-protein kinase BRSK1	Brsk1	85155	5	10.8	5	0.048789	-0.433287	24.1611	24.5222	24.2826	24.3588	23.6445	23.8603	23.6887	24.3981
PGLT1_MOUSE	Protein O-glucosyltransferase 1	Poglut1	46379	4	11.48	4	0.0488311	-0.594343	23.4087	23.7861	23.0181	23.8871	23.0453	23.3913	22.8122	22.4738
SYNEM_MOUSE	Synemin	Synm	173209	5	5.19	5	0.04885	0.641867	22.034	22.2751	22.3775	22.8592	23.0356	22.6382	23.7228	22.7167
FUBP1_MOUSE	Far upstream element-binding protein 1	Fubp1	68540	7	15.82	7	0.049543	-1.09712	25.2806	23.8524	24.5235	25.0371	22.9077	22.7445	24.3316	24.3212
ODPX_MOUSE	Pyruvate dehydrogenase protein X component, mitochondrial	Pdhx	53999	8	23.35	8	0.0497229	-0.325058	26.048	26.1221	26.1449	26.1477	25.7712	25.6437	25.6031	26.1445
E9PZ16_MOUSE	Basement membrane-specific heparan sulfate proteoglycan core protein	Hspg2	469785	46	16.95	11	0.0500887	0.825325	23.6012	24.4123	23.0015	24.4905	24.6595	24.7835	24.2337	25.1301
MIC26_MOUSE	MICOS complex subunit Mic26	Apoo	22604	7	49.49	7	0.0502036	-0.360077	26.1013	26.255	26.0851	26.3937	25.9096	25.7258	25.5807	26.1786
GBRA1_MOUSE	Gamma-aminobutyric acid receptor subunit alpha-1	Gabra1	51754	5	12.75	4	0.0503135	-0.916405	23.1483	23.5647	24.2218	23.6753	22.38	22.2202	22.4514	23.8928
SFPQ_MOUSE	Splicing factor, proline- and glutamine-rich	Sfpq	75442	14	27.04	14	0.0504263	-0.504193	27.3857	27.2849	27.2698	27.1893	26.7728	26.1395	27.058	27.1426
NUDC3_MOUSE	NudC domain-containing protein 3	Nudcd3	40890	6	25.9	6	0.0504478	-0.586577	24.6492	24.9714	24.5618	24.4487	23.6778	23.6363	24.2965	24.674
GCP2_MOUSE	Gamma-tubulin complex component 2	Tubgcp2	103223	4	8.07	4	0.0505179	-1.36933	22.4605	22.1946	22.0635	22.062	21.5885	19.2579	20.2149	22.242
UCK1_MOUSE	Uridine-cytidine kinase 1	Uck1	31068	2	12.64	2	0.0505253	-1.05879	22.8353	22.1057	22.3534	22.28	21.2262	20.7607	20.5842	22.7682
HPLN4_MOUSE	Hyaluronan and proteoglycan link protein 4	Hapln4	42809	8	30.75	8	0.0510159	-0.678241	24.908	24.6062	24.9218	24.8339	24.8298	23.7986	23.4403	24.4883
TENA_MOUSE	Tenascin	Tnc	231807	3	1.52	3	0.051063	0.348437	22.3239	22.255	22.1497	22.5112	22.4292	22.9907	22.6492	22.5644
TPMT_MOUSE	Thiopurine S-methyltransferase	Tpmt	27586	4	24.58	4	0.0513028	-1.06783	23.2774	22.8563	22.9422	23.3734	20.5697	22.1298	22.7073	22.7711
ITM2B_MOUSE	Integral membrane protein 2B	Itm2b	30260	3	15.79	3	0.0513445	0.481567	22.7189	22.2424	22.4018	22.8305	22.8315	23.1573	23.4507	22.6805
NSF1C_MOUSE	NSFL1 cofactor p47	Nsfl1c	40710	11	46.49	11	0.0515151	-0.279873	26.7586	26.8216	26.8489	26.818	26.3073	26.4474	26.6534	26.7195
SNX4_MOUSE	Sorting nexin-4	Snx4	51778	14	35.11	14	0.0515267	-0.467999	25.3765	25.536	25.4813	25.5361	25.351	24.7541	24.5643	25.3886
EFTS_MOUSE	Elongation factor Ts, mitochondrial	Tsfm	35334	8	35.49	8	0.0516102	-0.553492	23.4288	23.469	23.9352	23.7923	23.1257	23.1593	22.5075	23.6189
PDIP2_MOUSE	Polymerase delta-interacting protein 2	Poldip2	41870	3	10.6	3	0.0516932	0.49121	21.9442	21.987	22.2925	21.5722	22.4856	22.884	22.3173	22.0738
KAD1_MOUSE	Adenylate kinase isoenzyme 1	Ak1	21540	10	59.28	10	0.0518037	-0.284007	27.5517	27.4556	27.4188	27.6041	27.1973	27.0048	27.2475	27.4445
CRNL1_MOUSE	Crooked neck-like protein 1	Crnkl1	83416	2	3.48	2	0.0520789	0.493906	24.7474	24.6951	24.7644	24.5929	25.1773	25.4673	25.563	24.5679
APOA1_MOUSE	Apolipoprotein A-I	Apoa1	30616	14	57.58	14	0.0524049	0.802986	26.9986	26.3285	26.8219	27.3115	26.7631	28.383	27.7934	27.7328
CRYL1_MOUSE	Lambda-crystallin homolog	Cryl1	35209	6	28.21	6	0.0526138	1.20914	22.1082	23.3972	21.1123	20.9253	23.1136	23.2076	23.5316	22.5268
SPA3K_MOUSE	Serine protease inhibitor A3K	Serpina3k	46880	20	46.41	5	0.0526958	2.2937	25.4234	24.5783	24.7984	20.6612	25.392	27.2953	25.7641	26.1847
RNF14_MOUSE	E3 ubiquitin-protein ligase RNF14	Rnf14	54926	6	17.11	6	0.0530166	0.409863	23.9363	24.1102	23.998	23.6467	24.6054	24.4804	23.9084	24.3364
THTM_MOUSE	3-mercaptopyruvate sulfurtransferase	Mpst	33023	9	44.78	9	0.0531827	0.598453	25.5249	25.4857	24.9148	25.5726	26.2402	26.3493	26.0244	25.278
PSB7_MOUSE	Proteasome subunit beta type-7	Psmb7	29891	4	36.82	4	0.0534471	-0.262164	23.8381	23.8108	24.0457	24.1281	23.6692	23.7219	23.6109	23.7721
ATAD1_MOUSE	ATPase family AAA domain-containing protein 1	Atad1	40744	4	13.3	4	0.0536951	0.568581	22.661	23.3575	22.3368	23.0227	22.9782	23.5689	23.6989	23.4063
Q9CWS5_MOUSE	Uncharacterized protein		15090	19	99.3	5	0.0538447	2.67566	28.6146	24.9194	24.7149	24.6627	28.5039	30.2647	25.7357	29.1098
KIF5C_MOUSE	Kinesin heavy chain isoform 5C	Kif5c	109275	25	36.4	16	0.0538718	-0.614717	26.0436	26.0365	25.4686	25.7598	25.2903	24.8238	24.8088	25.9267
DLG4_MOUSE	Disks large homolog 4	Dlg4	80472	20	38.26	19	0.0538861	-0.438269	26.8626	27.1715	26.9317	27.0081	26.7439	26.4748	26.0694	26.9328
RPGF4_MOUSE	Rap guanine nucleotide exchange factor 4	Rapgef4	115491	6	8.61	6	0.0539747	-0.825625	23.915	23.5639	23.7692	23.6823	23.3129	21.8364	23.6911	22.7875
CHM4B_MOUSE	Charged multivesicular body protein 4b	Chmp4b	24936	4	22.77	4	0.0541237	0.316115	24.5971	24.5938	25.0898	24.831	25.2125	25.0689	25.0645	25.0303
ODB2_MOUSE	Lipoamide acyltransferase component of branched-chain alpha-keto acid dehydrogenase complex, mitochondrial	Dbt	53247	12	35.68	12	0.0545731	0.28421	24.8224	24.8137	24.8365	24.5269	25.172	24.9194	25.1418	24.9032
SYNE1_MOUSE	Nesprin-1	Syne1	1009926	4	0.86	4	0.0546152	-1.35811	20.6498	20.5873	21.117	20.5241	19.8994	17.3969	19.6891	20.4603
PGES2_MOUSE	Prostaglandin E synthase 2	Ptges2	43324	8	30.47	8	0.0548889	-0.491006	24.8096	24.8727	24.7207	24.4172	24.48	24.0421	23.7155	24.6185
PA1B2_MOUSE	Platelet-activating factor acetylhydrolase IB subunit beta	Pafah1b2	25581	10	46.72	10	0.0553385	-0.279642	26.4096	26.6974	26.5472	26.6065	26.1881	26.2812	26.159	26.5138
PPCE_MOUSE	Prolyl endopeptidase	Prep	80752	15	32.68	15	0.0553429	0.29305	24.9132	24.5902	24.5543	24.6078	25.1689	24.8981	24.8383	24.9325
SEPT5_MOUSE	Septin-5	Septin5	42748	18	56.37	2	0.0554253	-0.471109	25.0245	25.2704	24.9129	25.1293	24.8662	24.7571	23.9994	24.8301
RCC1_MOUSE	Regulator of chromosome condensation	Rcc1	44931	7	29.93	7	0.0555902	0.482859	23.31	23.0319	22.9857	23.0813	23.386	23.963	23.9165	23.0747
IGSF1_MOUSE	Immunoglobulin superfamily member 1	Igsf1	147010	5	7.06	5	0.0556625	-1.11559	24.1108	23.5924	23.4477	23.799	23.5979	22.5222	21.1253	23.2422
PYRG2_MOUSE	CTP synthase 2	Ctps2	65514	5	11.95	4	0.0557044	0.430116	23.0021	23.5465	23.0356	23.6519	23.9314	23.8118	23.7521	23.4614
SCRB2_MOUSE	Lysosome membrane protein 2	Scarb2	54044	6	17.99	6	0.0557528	1.75584	20.0477	23.0444	23.8323	22.894	24.3702	24.2026	24.9795	23.2895
KNG1_MOUSE	Kininogen-1	Kng1	73102	5	10.14	5	0.0558662	0.7275	23.0862	23.0701	23.0511	23.0723	23.0824	24.6824	24.0675	23.3573
ETFB_MOUSE	Electron transfer flavoprotein subunit beta	Etfb	27623	13	61.18	13	0.0558777	0.270657	27.2832	27.2789	27.2409	27.2254	27.452	27.7717	27.5557	27.3315
Q61264_MOUSE	Skeletal muscle alpha-actin mRNA (Fragment)	Acta1	37729	49	77.98	3	0.0559035	0.494314	23.0804	23.4916	23.0099	23.3389	23.4485	24.0625	24.087	23.3001
GD1L1_MOUSE	Ganglioside-induced differentiation-associated protein 1-like 1	Gdap1l1	42318	11	47.03	11	0.0559325	-0.517412	26.0984	25.919	26.085	26.2538	25.8304	25.0808	25.2772	26.0981
RANG_MOUSE	Ran-specific GTPase-activating protein	Ranbp1	23596	5	37.93	5	0.0559604	-0.301546	25.6018	25.237	25.2775	25.4803	24.9996	25.0439	25.014	25.3329
CHID1_MOUSE	Chitinase domain-containing protein 1	Chid1	44906	2	7.38	2	0.0561169	-0.803917	22.6385	22.8454	22.6848	22.9465	22.106	21.3793	21.3706	23.0436
EIF3L_MOUSE	Eukaryotic translation initiation factor 3 subunit L	Eif3l	66613	14	32.8	14	0.0561591	0.27256	26.4598	26.512	26.6485	26.4466	26.7133	27.0258	26.7826	26.6355
RAP2A_MOUSE	Ras-related protein Rap-2a	Rap2a	20642	14	75.96	6	0.056198	-0.402763	24.0153	23.6419	23.9118	23.8919	23.7486	23.7379	23.1516	23.2117
VPS11_MOUSE	Vacuolar protein sorting-associated protein 11 homolog	Vps11	107719	7	14.24	7	0.0564078	-0.969116	23.4466	23.3404	23.3678	22.802	21.5999	21.6943	22.1622	23.624
DNJB6_MOUSE	DnaJ homolog subfamily B member 6	Dnajb6	39807	3	9.32	2	0.0565274	-0.572669	22.4401	22.2957	22.3465	22.4556	22.1635	21.2585	21.4336	22.3917
GSHR_MOUSE	Glutathione reductase, mitochondrial	Gsr	53663	11	38.8	11	0.0567564	0.468561	26.0493	25.5962	26.2732	25.6172	26.3678	26.0961	26.1973	26.749
UCHL1_MOUSE	Ubiquitin carboxyl-terminal hydrolase isozyme L1	Uchl1	24838	22	94.17	22	0.0567715	-0.242835	30.5765	30.6751	30.5856	30.6967	30.3426	30.2856	30.3514	30.5829
RHG26_MOUSE	Rho GTPase-activating protein 26	Arhgap26	92071	6	11.18	6	0.0568001	-1.12762	23.5622	23.6439	23.7386	23.7967	23.0698	22.3183	21.0835	23.7593
RRBP1_MOUSE	Ribosome-binding protein 1	Rrbp1	172879	11	11.53	2	0.0568725	0.37098	22.0958	22.0747	22.0458	22.1883	22.7738	22.5289	22.564	22.0218
SET_MOUSE	Protein SET	Set	33378	4	23.88	4	0.0572044	-0.478121	25.9114	25.4873	25.2387	25.7219	25.4369	24.9745	24.6894	25.3461
VATL_MOUSE	V-type proton ATPase 16 kDa proteolipid subunit	Atp6v0c	15808	8	53.55	8	0.0578899	-0.310557	26.4616	26.4788	26.5226	26.439	26.1474	26.218	25.8473	26.447
NRBP2_MOUSE	Nuclear receptor-binding protein 2	Nrbp2	57348	3	8.42	3	0.0579116	0.723491	22.0778	22.2917	20.9064	22.2917	22.4372	22.5876	23.0337	22.403
IF4A2_MOUSE	Eukaryotic initiation factor 4A-II	Eif4a2	46402	28	64.37	16	0.0579512	-0.236793	27.6243	27.382	27.4982	27.378	27.2878	27.1396	27.2895	27.2184
ACSA_MOUSE	Acetyl-coenzyme A synthetase, cytoplasmic	Acss2	78862	7	15.41	7	0.0580157	-0.32989	23.9658	24.5205	24.0434	24.2721	23.7199	23.8405	23.9403	23.9816
AT8A1_MOUSE	Phospholipid-transporting ATPase IA	Atp8a1	131413	21	27.06	21	0.058061	-0.28501	27.0118	27.0337	26.9931	27.046	26.6396	26.7454	26.5315	27.0281
ISC2A_MOUSE	Isochorismatase domain-containing protein 2A	Isoc2a	22417	6	52.43	6	0.0581813	0.344304	24.9225	24.5878	24.4668	24.4355	24.8616	25.2322	24.8884	24.8077
NTRI_MOUSE	Neurotrimin	Ntm	37984	8	29.36	8	0.0584342	-0.320818	26.3755	26.3116	26.4181	26.4135	26.1271	26.0017	25.7411	26.3655
LMAN2_MOUSE	Vesicular integral-membrane protein VIP36	Lman2	40430	5	21.79	5	0.0584383	-0.419479	23.709	23.56	23.8795	23.6712	23.3196	23.2822	22.8255	23.7144
NOLC1_MOUSE	Nucleolar and coiled-body phosphoprotein 1	Nolc1	73698	2	3.28	2	0.05866	-0.373319	22.2585	22.5889	22.2148	22.6862	22.26	22.2606	21.937	21.7976
DHX15_MOUSE	Pre-mRNA-splicing factor ATP-dependent RNA helicase DHX15	Dhx15	91007	14	20.63	14	0.0587675	-0.385699	25.6803	25.2133	25.5617	25.2288	25.2036	24.8371	24.7985	25.302
BRSK2_MOUSE	Serine/threonine-protein kinase BRSK2	Brsk2	81733	5	12.52	5	0.0588615	-0.526733	23.8742	23.6705	24.7848	23.8275	23.3991	23.5991	23.547	23.5048
MYPR_MOUSE	Myelin proteolipid protein	Plp1	30077	12	44.77	12	0.0590786	0.585358	31.6836	31.2429	31.2093	31.2592	31.8473	32.0082	32.588	31.2931
DOCK1_MOUSE	Dedicator of cytokinesis protein 1	Dock1	215085	7	4.88	7	0.0591025	1.696	22.7832	20.9689	19.2281	21.4337	22.3142	24.0556	23.0375	21.7905
UBE2O_MOUSE	(E3-independent) E2 ubiquitin-conjugating enzyme UBE2O	Ube2o	140834	15	20.19	15	0.0592944	-0.331112	25.4635	25.1752	25.2407	24.8682	24.6981	25.0193	24.8169	24.8889
MOCS3_MOUSE	Adenylyltransferase and sulfurtransferase MOCS3	Mocs3	49375	2	4.57	2	0.0594195	1.52453	22.8816	23.0266	21.6944	21.7314	24.2297	25.1604	24.1979	21.8441
PA1B3_MOUSE	Platelet-activating factor acetylhydrolase IB subunit gamma	Pafah1b3	25853	9	60.78	9	0.0595425	-0.378529	26.3365	26.2124	26.4112	26.2692	26.069	26.0848	25.436	26.1253
AP3D1_MOUSE	AP-3 complex subunit delta-1	Ap3d1	135081	34	38.45	34	0.0596972	-0.260595	26.9861	26.8282	26.9295	26.8328	26.491	26.8156	26.4991	26.7285
BCAM_MOUSE	Basal cell adhesion molecule	Bcam	67670	7	17.2	7	0.0597812	-0.658225	24.6284	24.5318	24.6496	24.7733	24.3137	23.0387	24.0979	24.4998
G3UXW9_MOUSE	COP9 signalosome complex subunit 1	Gps1	58861	17	38.4	17	0.0597993	0.296807	26.8574	26.5668	26.9928	26.8852	27.3068	26.9799	27.175	27.0277
NDUB3_MOUSE	NADH dehydrogenase [ubiquinone] 1 beta subcomplex subunit 3	Ndufb3	11692	4	34.62	4	0.0598979	-0.282871	25.4002	25.2554	25.1578	25.4759	25.0389	24.9752	24.8827	25.2611
GTR1_MOUSE	Solute carrier family 2, facilitated glucose transporter member 1	Slc2a1	53985	4	8.74	4	0.0599232	0.442244	24.6575	24.6788	25.1396	24.7434	25.1667	25.4038	25.6187	24.7992
GANAB_MOUSE	Neutral alpha-glucosidase AB	Ganab	106911	29	46.82	29	0.0599265	0.2208	27.1815	27.0971	27.1007	27.2209	27.2907	27.4444	27.452	27.2964
TOM70_MOUSE	Mitochondrial import receptor subunit TOM70	Tomm70	67590	24	41.41	24	0.0600112	-0.323427	27.7985	27.6818	27.7701	27.7263	27.6061	27.3939	27.0538	27.6293
CLCB_MOUSE	Clathrin light chain B	Cltb	25172	3	19.65	3	0.0601025	0.249531	25.0415	24.8592	25.0311	24.9408	25.2309	25.3853	25.2106	25.044
DPP3_MOUSE	Dipeptidyl peptidase 3	Dpp3	82898	17	43.63	17	0.0601486	0.313911	24.9458	25.0594	24.5484	24.8707	25.2141	25.0755	25.345	25.0453
A2AWT7_MOUSE	Nucleolar transcription factor 1	Ubtf	88387	3	4.79	3	0.0601728	1.06709	21.4018	21.5245	20.6167	22.1676	21.8816	22.7698	23.6491	21.6783
CAP1_MOUSE	Adenylyl cyclase-associated protein 1	Cap1	51565	27	66.88	26	0.0602705	0.29677	28.4312	28.4222	28.0536	28.224	28.4627	28.7166	28.7049	28.4339
NDUS3_MOUSE	NADH dehydrogenase [ubiquinone] iron-sulfur protein 3, mitochondrial	Ndufs3	30149	16	52.09	16	0.06053	-0.284691	27.8443	27.9594	27.8891	28.059	27.7219	27.519	27.4705	27.9017
SGPL1_MOUSE	Sphingosine-1-phosphate lyase 1	Sgpl1	63677	3	7.04	3	0.0609654	0.393462	22.558	22.6681	22.6381	22.3775	23.2247	23.2577	22.741	22.5922
Q9D6D0_MOUSE	Solute carrier family 25, member 27	Slc25a27	35798	8	38.51	8	0.0609666	-1.02266	24.1279	24.0776	23.7869	24.1765	23.3012	23.5357	21.4744	23.767
GFPT1_MOUSE	Glutamine--fructose-6-phosphate aminotransferase [isomerizing] 1	Gfpt1	78539	9	18.22	9	0.0611415	-0.734184	23.9068	24.0541	23.7109	23.8462	22.9783	22.187	23.5572	23.8587
CCAR2_MOUSE	Cell cycle and apoptosis regulator protein 2	Ccar2	103002	9	14.1	9	0.0612425	-0.51605	24.854	24.4919	24.4466	24.7495	24.2509	23.837	23.6735	24.7165
ROGDI_MOUSE	Protein rogdi homolog	Rogdi	32100	12	45.99	12	0.0612473	-0.524509	25.5478	25.83	25.6717	26.0124	25.5131	25.0331	24.6803	25.7373
ZER1_MOUSE	Protein zer-1 homolog	Zer1	89076	4	8.6	4	0.0612487	-1.13836	21.8418	20.3325	21.7002	22.0762	20.5293	19.0408	20.8819	20.9454
HAGHL_MOUSE	Hydroxyacylglutathione hydrolase-like protein	Haghl	31490	3	19.79	3	0.0613113	-0.535097	22.3206	22.2387	22.627	22.6317	22.2251	21.4604	21.5511	22.441
CADM4_MOUSE	Cell adhesion molecule 4	Cadm4	42723	11	42.78	11	0.0613177	0.338079	27.1029	27.1053	27.127	26.7738	27.1885	27.6129	27.5264	27.1336
GTR3_MOUSE	Solute carrier family 2, facilitated glucose transporter member 3	Slc2a3	53479	10	13.79	10	0.0617023	-0.264565	26.6907	26.3073	26.4679	26.4689	26.2216	26.2404	26.0756	26.3389
HNRPQ_MOUSE	Heterogeneous nuclear ribonucleoprotein Q	Syncrip	69633	10	20.06	6	0.061719	0.464812	24.2649	24.1826	23.7283	23.8512	24.0075	24.7575	24.7745	24.3467
TRA2A_MOUSE	Transformer-2 protein homolog alpha	Tra2a	32316	2	8.19	2	0.0617848	-0.217375	22.7677	22.7659	22.8976	22.8957	22.6991	22.6017	22.5223	22.6343
TAGL3_MOUSE	Transgelin-3	Tagln3	22471	15	75.38	13	0.0617932	0.330099	27.0156	27.2757	27.3583	27.1808	27.8022	27.6683	27.4173	27.2631
CPEB2_MOUSE	Cytoplasmic polyadenylation element-binding protein 2	Cpeb2	58442	2	4.03	2	0.061991	-0.691766	21.3304	21.5402	22.1957	21.3551	21.7474	20.4237	20.6706	20.8126
TDRKH_MOUSE	Tudor and KH domain-containing protein	Tdrkh	62134	4	10	4	0.0620701	1.01452	22.8554	20.3997	21.0657	21.2923	22.2925	22.2899	22.3733	22.7156
Q3U804_MOUSE	Uncharacterized protein	Actb	41800	67	89.57	3	0.0620991	0.603233	23.7124	23.5921	23.0491	24.3143	23.8335	24.3975	24.5746	24.2752
CETN2_MOUSE	Centrin-2	Cetn2	19797	4	34.3	4	0.0621238	-1.7543	23.747	23.1346	23.8782	23.5693	22.7218	19.3311	21.7114	23.5475
PSB1_MOUSE	Proteasome subunit beta type-1	Psmb1	26372	14	54.17	14	0.0622532	-0.925768	27.317	25.8707	27.4991	25.7504	25.4937	25.5583	25.6081	26.074
APC4_MOUSE	Anaphase-promoting complex subunit 4	Anapc4	91708	2	4.71	2	0.0623982	-0.301873	20.0887	20.1849	20.053	20.0652	19.8965	19.4383	19.898	19.9515
SH3G1_MOUSE	Endophilin-A2	Sh3gl1	41518	4	16.85	3	0.0624572	-0.607939	22.5924	22.2171	22.2242	22.3826	22.1213	22.3737	21.2681	21.2214
CALB1_MOUSE	Calbindin	Calb1	29994	20	69.73	19	0.0625761	-0.511359	27.0005	27.2176	27.438	27.4513	27.0547	26.2971	26.4619	27.2483
IMA5_MOUSE	Importin subunit alpha-5	Kpna1	60183	7	22.68	5	0.0625888	0.953268	20.1072	22.0758	21.7186	20.4151	22.3161	21.9729	22.1127	21.7279
ACADV_MOUSE	Very long-chain specific acyl-CoA dehydrogenase, mitochondrial	Acadvl	70875	18	44.05	18	0.0626362	0.354798	26.0767	25.9382	25.5581	25.8343	26.3713	26.4319	26.0565	25.9667
Q3UGL3_MOUSE	Uncharacterized protein	Clint1	67772	8	19.1	8	0.0626428	-0.738872	23.7941	23.9388	23.4412	23.4375	23.2704	22.0421	23.6828	22.6608
UAP1L_MOUSE	UDP-N-acetylhexosamine pyrophosphorylase-like protein 1	Uap1l1	56614	11	30.18	10	0.0626587	0.716934	24.7992	24.2354	25.421	24.3214	25.7643	25.6662	25.5332	24.6809
EIF3C_MOUSE	Eukaryotic translation initiation factor 3 subunit C	Eif3c	105531	9	12.07	9	0.0627694	-0.311779	25.0366	24.9451	25.0271	24.747	24.761	24.3715	24.8617	24.5144
GALK2_MOUSE	N-acetylgalactosamine kinase	Galk2	50503	4	11.79	4	0.0629653	0.586072	22.1103	22.9109	22.5776	22.6502	23.3048	23.2556	23.5838	22.4491
WASF1_MOUSE	Wiskott-Aldrich syndrome protein family member 1	Wasf1	61509	4	9.84	4	0.0629974	-0.735258	23.8853	23.5547	22.6385	23.8142	23.0005	22.2316	22.4246	23.2951
SPE39_MOUSE	Spermatogenesis-defective protein 39 homolog	Vipas39	56625	3	8.15	3	0.0630009	1.14978	23.0876	21.152	20.5624	20.9994	23.0893	22.2484	22.1681	22.8949
1433F_MOUSE	14-3-3 protein eta	Ywhah	28212	26	76.02	20	0.0630036	-0.245757	29.2362	29.3093	29.2724	29.2037	29.0762	28.9644	28.816	29.182
CENPV_MOUSE	Centromere protein V	Cenpv	27541	6	38.89	6	0.0630062	-0.350835	24.9582	24.9356	24.949	24.9615	24.8966	24.5964	24.1681	24.74
DYL2_MOUSE	Dynein light chain 2, cytoplasmic	Dynll2	10350	10	64.04	8	0.0631809	-0.371533	26.4784	26.7358	26.4241	26.7196	26.0968	26.1898	25.9448	26.6403
H14_MOUSE	Histone H1.4	Hist1h1e	21977	14	39.27	7	0.063682	0.264123	27.1815	27.4998	27.4568	27.4351	27.6626	27.8405	27.5517	27.575
CBR4_MOUSE	Carbonyl reductase family member 4	Cbr4	25415	5	25	5	0.0636969	0.316015	23.8645	24.4074	24.3741	24.2536	24.6688	24.4209	24.5461	24.5279
GRM3_MOUSE	Metabotropic glutamate receptor 3	Grm3	99114	6	8.08	6	0.0637803	-0.615733	23.7315	22.8838	23.5981	23.4445	22.595	22.5034	22.5431	23.5534
IDHG1_MOUSE	Isocitrate dehydrogenase [NAD] subunit gamma 1, mitochondrial	Idh3g	42785	18	45.8	18	0.0638006	-0.258908	28.0508	28.0594	28.0604	28.122	27.8337	27.722	27.6389	28.0623
CXA1_MOUSE	Gap junction alpha-1 protein	Gja1	43004	15	39.27	15	0.0639683	0.351807	28.0932	27.841	27.9131	27.8896	28.2209	28.5039	28.5267	27.8927
CLIP2_MOUSE	CAP-Gly domain-containing linker protein 2	Clip2	115910	17	23.3	14	0.0641393	-0.519582	26.5344	26.4125	26.1126	25.5278	25.9607	25.6601	25.3378	25.5503
KPYM_MOUSE	Pyruvate kinase PKM	Pkm	57845	71	83.24	71	0.0646988	0.288199	32.2739	32.2696	32.239	32.1652	32.3681	32.6323	32.7919	32.308
KCMF1_MOUSE	E3 ubiquitin-protein ligase KCMF1	Kcmf1	41791	3	8.14	3	0.0647239	-1.07042	20.1374	20.7696	21.0225	20.3146	20.6665	18.4642	18.7398	20.092
H2B3A_MOUSE	Histone H2B type 3-A	Hist3h2ba	13994	15	51.59	2	0.0647494	-0.890438	25.5292	25.3861	24.6771	25.5307	24.7077	25.3373	23.3488	24.1677
SYN2_MOUSE	Synapsin-2	Syn2	63373	36	58.87	8	0.0648081	-0.521493	28.5077	28.1196	28.1142	28.4035	28.1567	27.6765	27.1168	28.1089
NED4L_MOUSE	E3 ubiquitin-protein ligase NEDD4-like	Nedd4l	115419	5	6.27	2	0.0648496	-0.690773	22.4283	22.3639	21.277	22.3318	21.5206	20.7444	21.5911	21.7818
WDR13_MOUSE	WD repeat-containing protein 13	Wdr13	53664	7	15.67	7	0.0649035	-0.992601	24.2122	23.9888	24.21	23.1664	23.4271	23.3199	21.5161	23.3437
RL10_MOUSE	60S ribosomal protein L10	Rpl10	24604	10	29.44	10	0.065033	-0.444497	26.1939	25.4515	25.7367	26.0277	25.5352	25.4165	25.0118	25.6682
ABCG2_MOUSE	ATP-binding cassette sub-family G member 2	Abcg2	72978	2	3.04	2	0.0650411	0.971324	20.4727	21.7035	22.0676	20.7012	22.1511	22.9806	22.3633	21.3354
STAT1_MOUSE	Signal transducer and activator of transcription 1	Stat1	87197	3	5.61	3	0.0650614	0.605466	22.6997	22.0076	21.7869	21.7297	22.8046	23.1064	22.6548	22.08
RL6_MOUSE	60S ribosomal protein L6	Rpl6	33510	9	32.77	9	0.0653227	-0.248214	27.675	27.5465	27.6145	27.6434	27.4075	27.1365	27.431	27.5116
FAAA_MOUSE	Fumarylacetoacetase	Fah	46176	13	48.69	13	0.065623	0.45481	26.2708	25.6183	26.3341	26.2531	26.4273	26.5808	26.9823	26.305
ZC3HE_MOUSE	Zinc finger CCCH domain-containing protein 14	Zc3h14	82409	2	3.81	2	0.0657509	1.71861	20.6114	22.9832	21.2669	21.067	24.0294	24.7554	22.7405	21.2776
MTNB_MOUSE	Methylthioribulose-1-phosphate dehydratase	Apip	26949	2	12.03	2	0.0661284	-0.712803	22.0172	21.4388	20.9082	20.5582	20.6105	20.5834	20.8967	19.9804
UBA5_MOUSE	Ubiquitin-like modifier-activating enzyme 5	Uba5	44790	9	34.99	9	0.0662667	-0.512746	24.908	24.9477	24.522	24.7157	23.839	24.4224	23.9172	24.8638
RB11B_MOUSE	Ras-related protein Rab-11B	Rab11b	24489	11	53.67	11	0.0662935	0.219824	27.9986	27.8589	27.9043	27.8303	28.1362	28.2374	28.0895	28.0082
A0A0J9YUN4_MOUSE	Dynamin-1	Dnm1	97295	74	70.02	4	0.0663344	-0.458844	25.9001	26.0046	25.969	25.9089	25.6514	25.1617	25.0857	26.0483
STXB1_MOUSE	Syntaxin-binding protein 1	Stxbp1	67569	74	81.82	74	0.0663683	-0.240749	31.5657	31.5915	31.556	31.507	31.5086	31.3202	31.1239	31.3046
SNAB_MOUSE	Beta-soluble NSF attachment protein	Napb	33557	31	79.53	26	0.0664314	-0.290521	28.6027	28.5417	28.3691	28.4516	28.3134	27.9624	28.0867	28.4404
CBS_MOUSE	Cystathionine beta-synthase	Cbs	61544	2	3.21	2	0.0665296	-1.03194	21.4349	23.015	23.438	22.4124	21.6294	20.6545	21.5869	22.3017
UFL1_MOUSE	E3 UFM1-protein ligase 1	Ufl1	89520	7	11.85	7	0.0666031	-0.343374	23.0381	23.4276	23.5221	22.9866	22.7366	23.0167	23.0448	22.8028
CP46A_MOUSE	Cholesterol 24-hydroxylase	Cyp46a1	56814	4	11.4	4	0.0666188	-0.792918	22.0844	22.214	22.1372	22.5562	22.3281	21.2512	21.8043	20.4365
Q3UE92_MOUSE	X-prolyl aminopeptidase (Aminopeptidase P) 1, soluble, isoform CRA_b	Xpnpep1	74560	10	20.57	10	0.0667572	0.283414	24.7419	24.4537	24.2313	24.6345	24.8711	24.7833	24.7893	24.7514
ATLA1_MOUSE	Atlastin-1	Atl1	63377	21	41.94	19	0.0669452	-0.461572	25.6897	25.8679	25.8185	25.7355	25.5411	24.9859	24.8976	25.8408
IF4A1_MOUSE	Eukaryotic initiation factor 4A-I	Eif4a1	46154	23	55.91	11	0.0669947	0.248034	26.5669	26.5567	26.3636	26.4521	26.592	26.9156	26.7823	26.6415
USO1_MOUSE	General vesicular transport factor p115	Uso1	106983	18	28.78	18	0.0677629	-0.369806	26.3249	26.236	26.0518	26.176	25.9935	25.7001	25.4349	26.181
LNEBL_MOUSE	LIM zinc-binding domain-containing Nebulette	Nebl	31113	5	23.33	5	0.0678627	0.248297	24.9973	24.9792	25.0067	25.2181	25.307	25.4888	25.2013	25.1973
SERPH_MOUSE	Serpin H1	Serpinh1	46534	10	31.89	10	0.0678991	0.584512	25.5122	25.5137	24.4859	24.932	25.7715	25.7341	26.0484	25.2278
E9PY16_MOUSE	ArfGAP with dual PH domains 1	Adap1	43370	10	33.16	10	0.0680759	0.250422	24.8518	24.8132	24.704	24.8628	25.029	25.1221	25.2371	24.8452
CO3_MOUSE	Complement C3	C3	186484	27	23.33	27	0.0681473	0.722308	25.9881	25.7614	26.1034	26.619	25.9025	27.4931	27.0274	26.9382
NDUV1_MOUSE	NADH dehydrogenase [ubiquinone] flavoprotein 1, mitochondrial	Ndufv1	50834	24	63.79	24	0.0681665	-0.264925	28.6928	28.5959	28.5002	28.7621	28.4662	28.3896	28.1295	28.506
ELAV1_MOUSE	ELAV-like protein 1	Elavl1	36169	10	30.06	10	0.0684677	-0.382065	26.6401	26.4367	26.3692	26.0168	25.9098	25.6573	26.2307	26.1367
VPS16_MOUSE	Vacuolar protein sorting-associated protein 16 homolog	Vps16	94928	7	13.23	7	0.0687196	-0.734402	23.1512	23.4289	23.4744	23.392	23.5538	22.3398	21.7551	22.8603
EMB_MOUSE	Embigin	Emb	37064	2	6.97	2	0.0687707	0.941651	23.9888	24.3591	24.101	22.2322	24.4372	24.9299	24.7655	24.3151
E9PX29_MOUSE	Spectrin beta chain	Sptbn4	288824	10	4.92	7	0.0688458	-1.3299	23.6123	23.9844	23.8125	23.8798	23.1297	20.3506	23.0704	23.4187
VATG2_MOUSE	V-type proton ATPase subunit G 2	Atp6v1g2	13651	14	61.86	14	0.0688486	-0.521992	26.6156	26.5352	26.588	26.7578	26.3951	26.0126	25.4023	26.5985
GLRX1_MOUSE	Glutaredoxin-1	Glrx	11871	2	11.21	2	0.0688519	0.313501	23.8389	23.4524	23.5653	23.8372	23.8531	24.2693	23.9611	23.8642
E9QK48_MOUSE	Echinoderm microtubule-associated protein-like 2	Eml2	90792	13	21.52	13	0.0688662	0.333708	25.739	25.6983	25.1267	25.4752	25.7488	26.0043	25.8446	25.7764
VPS51_MOUSE	Vacuolar protein sorting-associated protein 51 homolog	Vps51	86187	12	24.42	12	0.0688727	-0.595505	24.5505	24.2354	24.5383	24.625	24.2839	23.8508	23.0651	24.3674
HBB2_MOUSE	Hemoglobin subunit beta-2	Hbb-b2	15878	24	96.6	3	0.0688729	0.991169	29.1453	27.85	29.0793	29.0158	28.6396	30.7471	29.9707	29.6976
A0A087WQ94_MOUSE	Tensin 1 (Fragment)	Tns1	183426	4	3.55	3	0.0689442	0.678007	22.4238	21.4802	21.7357	22.9738	22.9244	22.5079	22.8442	23.049
ARFP2_MOUSE	Arfaptin-2	Arfip2	37773	5	23.17	5	0.0694912	-0.397263	23.8924	24.3588	24.3804	24.3075	23.7088	23.4725	23.996	24.1727
CX6B1_MOUSE	Cytochrome c oxidase subunit 6B1	Cox6b1	10071	6	53.49	6	0.0697843	-0.324955	27.5438	27.4767	27.5021	27.6425	27.2865	27.3712	26.7977	27.4101
DHSD_MOUSE	Succinate dehydrogenase [ubiquinone] cytochrome b small subunit, mitochondrial	Sdhd	17014	2	20.75	2	0.0698772	1.15816	21.0104	21.5419	20.9025	23.4279	23.0828	22.8375	22.2571	23.3379
AVL9_MOUSE	Late secretory pathway protein AVL9 homolog	Avl9	72186	9	19.41	9	0.0703154	-0.551283	24.6361	24.4487	24.0617	24.4651	23.8125	23.5574	23.442	24.5947
SL9A1_MOUSE	Sodium/hydrogen exchanger 1	Slc9a1	91468	2	3.78	2	0.0706209	0.99429	20.1962	20.8402	22.582	21.8233	22.5489	22.5543	22.234	22.0817
AMER2_MOUSE	APC membrane recruitment protein 2	Amer2	69933	4	11.31	4	0.0709114	-0.247099	23.7974	23.8691	23.6673	23.9175	23.5383	23.7208	23.6228	23.381
GNAS1_MOUSE	Guanine nucleotide-binding protein G(s) subunit alpha isoforms XLas	Gnas	121505	20	20.92	16	0.071031	0.235349	27.6885	27.761	27.8746	27.6841	28.0058	27.9393	28.1608	27.8437
RS23_MOUSE	40S ribosomal protein S23	Rps23	15808	3	27.27	3	0.0711088	-1.77841	23.7829	23.9458	23.8779	23.6985	22.9434	19.1675	22.5823	23.4983
ARHG2_MOUSE	Rho guanine nucleotide exchange factor 2	Arhgef2	111974	3	5.69	3	0.0711672	0.348454	22.4931	22.1915	22.159	22.2155	22.7782	22.913	22.4914	22.2703
SAC1_MOUSE	Phosphatidylinositide phosphatase SAC1	Sacm1l	66944	16	31.01	16	0.0711937	0.308595	26.2512	25.9401	25.9238	25.7812	26.1052	26.5003	26.3786	26.1465
TBB4B_MOUSE	Tubulin beta-4B chain	Tubb4b	49831	70	81.35	2	0.0714589	-0.222404	28.3565	28.4328	28.2653	28.2951	28.1186	28.092	27.9855	28.264
FBX22_MOUSE	F-box only protein 22	Fbxo22	44203	3	10.7	3	0.0715418	-1.16507	22.9694	22.8654	23.1581	22.9591	20.8096	22.5751	20.6847	23.2224
CADM1_MOUSE	Cell adhesion molecule 1	Cadm1	49788	8	35.53	2	0.0716576	-0.244224	22.8158	22.8496	23.0965	22.7684	22.6671	22.6334	22.5072	22.7458
AP2B1_MOUSE	AP-2 complex subunit beta	Ap2b1	104583	71	64.14	46	0.0717128	-0.214502	29.2829	29.2255	29.2038	29.1404	29.0792	28.9361	28.8833	29.096
BPHL_MOUSE	Valacyclovir hydrolase	Bphl	32851	9	43.99	9	0.0718194	0.342663	25.8516	25.3885	25.985	26.0716	26.2271	26.2362	26.0188	26.1853
PEPD_MOUSE	Xaa-Pro dipeptidase	Pepd	55029	7	17.04	7	0.0718354	0.226519	26.0632	25.8927	26.1122	25.9865	26.2979	26.2677	26.3161	26.0789
KAPCB_MOUSE	cAMP-dependent protein kinase catalytic subunit beta	Prkacb	40708	15	49.29	6	0.0719901	-0.275874	25.6784	25.7002	25.5717	25.8277	25.5002	25.3265	25.1922	25.6556
DNM1L_MOUSE	Dynamin-1-like protein	Dnm1l	82658	46	68.33	2	0.0721903	-0.464157	23.9435	23.2394	23.9059	23.6988	22.8947	23.3698	23.0115	23.6551
GNAL_MOUSE	Guanine nucleotide-binding protein G(olf) subunit alpha	Gnal	44308	7	24.67	3	0.0721988	-1.56134	22.5999	22.1581	25.6308	22.1405	20.9852	21.658	21.7769	21.8638
WASL_MOUSE	Neural Wiskott-Aldrich syndrome protein	Wasl	54274	8	32.73	8	0.072201	-0.52794	24.2001	24.4668	24.1762	24.4583	23.6135	24.0438	23.1589	24.3734
ENOA_MOUSE	Alpha-enolase	Eno1	47141	55	88.94	47	0.0722821	0.253612	31.2296	31.3927	31.2989	31.2511	31.4366	31.6392	31.7504	31.3606
DNPEP_MOUSE	Aspartyl aminopeptidase	Dnpep	52207	17	56.45	17	0.0723906	0.292017	26.1629	26.5951	26.1367	26.0269	26.4852	26.5568	26.508	26.5396
GSTM2_MOUSE	Glutathione S-transferase Mu 2	Gstm2	25717	13	55.05	6	0.0726392	0.630004	24.6051	23.9139	23.5051	24.5783	24.576	25.3435	24.4149	24.788
SEPT6_MOUSE	Septin-6	Septin6	49620	19	47.47	11	0.072804	-0.303348	26.7323	26.8571	26.7634	26.8186	26.6696	26.5529	26.1015	26.6339
MSRA_MOUSE	Mitochondrial peptide methionine sulfoxide reductase	Msra	25988	3	18.88	3	0.0728371	0.838174	22.0217	23.3558	23.7103	22.6276	23.7372	24.0603	24.2148	23.0558
LANC2_MOUSE	LanC-like protein 2	Lancl2	50777	18	58.89	18	0.0731123	-0.274281	26.8634	26.8009	26.8796	26.7575	26.5067	26.3016	26.8362	26.5598
HEM2_MOUSE	Delta-aminolevulinic acid dehydratase	Alad	36024	18	71.21	18	0.0732091	-0.693356	26.8889	26.2313	26.4196	26.508	26.2649	25.1178	25.3441	26.5476
NAGA_MOUSE	N-acetylglucosamine-6-phosphate deacetylase	Amdhd2	43501	5	20.05	5	0.0733405	0.513665	22.5303	23.1824	22.8343	22.7621	23.6277	23.3772	23.6842	22.6746
KRT86_MOUSE	Keratin, type II cuticular Hb6	Krt86	53251	48	74.69	6	0.0734389	2.8413	26.2628	26.6921	20.5828	26.8731	27.6466	28.4078	28.9697	26.7519
UBQL1_MOUSE	Ubiquilin-1	Ubqln1	61976	6	12.89	3	0.0734393	-0.385939	23.48	23.4182	23.3171	23.4477	22.8896	23.0958	22.6247	23.5093
TMX4_MOUSE	Thioredoxin-related transmembrane protein 4	Tmx4	37131	6	16.12	6	0.0734641	-0.309672	25.0799	24.9606	24.7936	24.6732	24.6339	24.2939	24.5351	24.8056
SPSY_MOUSE	Spermine synthase	Sms	41313	4	21.86	4	0.0734844	-0.355178	21.1205	21.3362	21.4113	21.5017	21.2159	20.7727	20.689	21.2716
NDUA1_MOUSE	NADH dehydrogenase [ubiquinone] 1 alpha subcomplex subunit 1	Ndufa1	8139	2	14.29	2	0.0745409	-0.5436	23.9925	24.3906	24.4454	24.6011	24.2422	23.2494	23.5067	24.257
EIF3B_MOUSE	Eukaryotic translation initiation factor 3 subunit B	Eif3b	91370	14	26.65	14	0.0747306	-0.323255	26.0243	25.6263	25.9261	25.6532	25.7531	25.3012	25.5881	25.2945
GDIR1_MOUSE	Rho GDP-dissociation inhibitor 1	Arhgdia	23407	14	73.53	14	0.0747983	0.227887	29.0405	29.0246	28.9711	28.9595	29.1289	29.3645	29.3423	29.0717
PHS_MOUSE	Pterin-4-alpha-carbinolamine dehydratase	Pcbd1	11986	4	45.19	4	0.0750421	-0.944608	25.2328	25.2718	25.4709	25.346	25.0916	24.0129	23.0909	25.3478
RAB6B_MOUSE	Ras-related protein Rab-6B	Rab6b	23462	11	43.75	5	0.0750879	-0.30564	25.106	24.8897	25.3267	25.1622	24.7671	24.5917	24.8069	25.0965
DAZP1_MOUSE	DAZ-associated protein 1	Dazap1	43214	3	11.33	3	0.0753453	-0.814668	23.1697	23.3017	23.6047	23.5889	23.4152	22.0758	21.6549	23.2604
OTU7B_MOUSE	OTU domain-containing protein 7B	Otud7b	91983	5	10.24	5	0.0755391	0.83052	22.3261	22.2926	20.7832	21.8918	22.583	22.9387	23.1963	21.8977
M2OM_MOUSE	Mitochondrial 2-oxoglutarate/malate carrier protein	Slc25a11	34155	20	62.42	7	0.0755433	-0.30552	26.5455	26.5925	26.5705	26.5536	26.4719	25.93	26.1343	26.5037
KCC1B_MOUSE	Calcium/calmodulin-dependent protein kinase type 1B	Pnck	38519	4	18.95	4	0.0756026	-1.28471	23.26	22.4483	22.5044	23.3091	22.2991	20.2702	20.6641	23.1496
HNRL2_MOUSE	Heterogeneous nuclear ribonucleoprotein U-like protein 2	Hnrnpul2	84940	12	21.74	12	0.0756707	-0.35849	25.2358	25.3039	25.3211	24.8665	24.704	24.499	24.9717	25.1188
CLPT1_MOUSE	Cleft lip and palate transmembrane protein 1 homolog	Clptm1	75291	4	11.75	4	0.075881	-0.398019	23.6701	23.9233	23.8806	23.6798	23.4422	23.9022	23.0583	23.159
H2A2A_MOUSE	Histone H2A type 2-A	Hist2h2aa1	14095	9	58.46	4	0.0759261	-0.383418	26.7591	26.4205	26.3787	26.6124	25.9436	26.1365	25.9121	26.6448
BIG3_MOUSE	Brefeldin A-inhibited guanine nucleotide-exchange protein 3	Arfgef3	240091	16	11.66	16	0.0759462	-0.688291	24.1892	24.2916	24.1393	24.5641	23.8964	23.702	22.5742	24.2584
GLMN_MOUSE	Glomulin	Glmn	67756	2	4.87	2	0.0759559	-1.3084	21.058	20.654	20.5151	18.9513	17.9813	20.577	18.9826	18.4039
EIF3F_MOUSE	Eukaryotic translation initiation factor 3 subunit F	Eif3f	37984	9	37.12	9	0.0760931	-0.32115	25.2575	25.3465	25.1752	24.8704	24.9893	24.5189	24.9379	24.919
ATP5L_MOUSE	ATP synthase subunit g, mitochondrial	Atp5mg	11425	7	54.37	7	0.0761439	-0.406579	26.667	26.2828	26.2096	26.5245	25.7078	26.3052	25.71	26.3346
CA2D3_MOUSE	Voltage-dependent calcium channel subunit alpha-2/delta-3	Cacna2d3	122778	6	8.43	6	0.0762085	-0.366242	22.0656	21.7091	21.5105	22.2147	21.5736	21.6087	21.2693	21.5834
SCRN3_MOUSE	Secernin-3	Scrn3	47661	5	17.46	5	0.0763463	-1.28117	23.1341	23.5987	23.4086	23.471	23.0553	20.4703	21.427	23.5351
NIT2_MOUSE	Omega-amidase NIT2	Nit2	30502	11	60.14	11	0.0763941	-0.520963	25.2841	24.8589	25.1051	25.4969	24.178	24.8963	24.3603	25.2267
COPZ1_MOUSE	Coatomer subunit zeta-1	Copz1	20198	4	35.03	4	0.0764198	-0.845246	23.427	23.6558	23.1717	23.5307	23.4216	23.3609	21.8188	21.8029
ASGL1_MOUSE	Isoaspartyl peptidase/L-asparaginase	Asrgl1	33950	13	43.25	13	0.0766416	0.749506	28.462	27.3726	27.3724	27.4889	28.5897	28.8302	28.7881	27.486
PIN1_MOUSE	Peptidyl-prolyl cis-trans isomerase NIMA-interacting 1	Pin1	18370	6	43.03	4	0.0767982	-0.501054	24.8518	24.2675	25.0378	25.0952	24.5412	23.7564	24.4762	24.4742
TFR1_MOUSE	Transferrin receptor protein 1	Tfrc	85731	9	15.33	9	0.0770004	0.447043	24.3557	24.3096	23.9807	23.7601	24.4439	25.0932	24.3711	24.286
ETFD_MOUSE	Electron transfer flavoprotein-ubiquinone oxidoreductase, mitochondrial	Etfdh	68091	16	34.09	16	0.07701	0.279113	26.6775	26.6076	26.4877	26.6774	26.9452	27.0884	26.9639	26.5691
USP9X_MOUSE	Probable ubiquitin carboxyl-terminal hydrolase FAF-X	Usp9x	290711	52	28.72	44	0.0773066	-0.24895	27.3088	27.2096	27.2311	27.373	27.131	26.8936	26.8676	27.2345
PPID_MOUSE	Peptidyl-prolyl cis-trans isomerase D	Ppid	40743	11	45.95	11	0.0774355	-0.243562	26.846	26.7789	26.7239	26.8619	26.4787	26.3636	26.6305	26.7636
ILEUB_MOUSE	Leukocyte elastase inhibitor B	Serpinb1b	42887	5	15.71	2	0.0777896	-0.686132	20.4428	20.5931	20.2712	20.6423	20.0662	18.8933	19.6113	20.634
KIFA3_MOUSE	Kinesin-associated protein 3	Kifap3	91291	5	8.7	5	0.0779019	-1.27751	22.4374	22.0464	22.4004	23.5403	22.1582	19.4065	21.8339	21.9159
PPIL1_MOUSE	Peptidyl-prolyl cis-trans isomerase-like 1	Ppil1	18237	3	26.51	3	0.0781542	1.02548	21.6889	23.3895	23.7941	21.8654	23.9099	23.1032	24.1398	23.687
NLGN3_MOUSE	Neuroligin-3	Nlgn3	91162	13	27.52	11	0.078486	-1.14341	27.282	24.8966	24.596	24.8975	24.4076	24.2117	23.8651	24.6141
STX6_MOUSE	Syntaxin-6	Stx6	28997	4	24.71	4	0.0786053	-0.767971	23.0456	23.8388	23.412	22.5716	21.9587	21.9139	23.3251	22.5983
AP2S1_MOUSE	AP-2 complex subunit sigma	Ap2s1	17018	7	44.37	7	0.0787756	-0.22656	27.0509	27.1128	27.2054	27.0187	26.8342	26.8503	26.7383	27.0588
NDUAA_MOUSE	NADH dehydrogenase [ubiquinone] 1 alpha subcomplex subunit 10, mitochondrial	Ndufa10	40603	18	61.41	18	0.0789381	-0.335906	28.0079	28.0001	27.8529	28.1634	27.9577	27.4475	27.3784	27.8971
FUS_MOUSE	RNA-binding protein FUS	Fus	52673	11	23.17	10	0.078959	-0.258149	26.5539	26.8176	26.7732	26.6311	26.3756	26.6485	26.2374	26.4815
NDUS2_MOUSE	NADH dehydrogenase [ubiquinone] iron-sulfur protein 2, mitochondrial	Ndufs2	52626	28	62.2	28	0.0789977	-0.229994	28.2981	28.3272	28.3338	28.3772	28.2666	28.0422	27.9073	28.2003
PROF1_MOUSE	Profilin-1	Pfn1	14957	14	83.57	7	0.0790408	0.190513	26.2347	26.3537	26.2886	26.3836	26.5213	26.5183	26.5229	26.4602
PLPP_MOUSE	Pyridoxal phosphate phosphatase	Pdxp	31512	17	78.08	17	0.0791703	-0.391718	27.2348	27.3158	27.4241	27.2813	27.0539	26.9183	26.3931	27.3238
CMBL_MOUSE	Carboxymethylenebutenolidase homolog	Cmbl	27902	6	35.1	6	0.0796534	0.339505	24.8519	24.4367	24.8503	25.0074	25.1356	25.3923	25.1311	24.8454
ATOX1_MOUSE	Copper transport protein ATOX1	Atox1	7338	3	47.06	3	0.0797094	0.266112	24.3689	24.2515	24.0774	24.2107	24.5443	24.597	24.6218	24.2099
HOOK3_MOUSE	Protein Hook homolog 3	Hook3	83218	8	19.92	8	0.0797575	-0.45616	24.0552	23.7224	23.2878	23.9578	23.139	23.5165	22.9026	23.6404
B2RQ80_MOUSE	Tnik protein	Tnik	154945	9	8.24	4	0.07986	-0.664815	24.2408	24.1035	23.9376	24.1578	24.4149	22.7546	23.0609	23.55
IF4G3_MOUSE	Eukaryotic translation initiation factor 4 gamma 3	Eif4g3	174890	3	2.15	2	0.0798959	-0.729804	19.0965	20.6475	20.6686	20.746	19.8005	19.4388	19.5269	19.4732
STX1B_MOUSE	Syntaxin-1B	Stx1b	33245	27	59.72	27	0.0801357	-0.221578	30.0888	30.0706	29.9232	30.0201	29.8261	29.7492	29.6661	29.9749
TM40L_MOUSE	Mitochondrial import receptor subunit TOM40B	Tomm40l	34005	3	12.99	3	0.080559	-0.517234	23.1547	22.0603	21.9884	22.2461	21.7252	21.7609	22.0588	21.8355
SYPH_MOUSE	Synaptophysin	Syp	34025	11	41.4	11	0.0806635	-0.229055	28.6698	28.8413	28.73	28.7052	28.5308	28.3957	28.3952	28.7085
A1BN54_MOUSE	Alpha actinin 1a	Actn1	102720	52	61.78	34	0.0806823	0.508858	27.5114	27.3425	26.5888	27.7209	27.4629	27.9306	27.7902	28.0153
NDUAC_MOUSE	NADH dehydrogenase [ubiquinone] 1 alpha subcomplex subunit 12	Ndufa12	17086	12	74.48	12	0.0808735	-0.283389	27.2181	27.156	27.2206	27.2475	26.9164	27.0765	26.5771	27.1386
Q80TH1_MOUSE	Discs, large homolog 3 (Drosophila), isoform CRA_c (Fragment)	Dlg3	103832	9	12.53	7	0.0813624	-0.726057	24.5909	24.4961	24.6018	24.6054	24.3457	22.6382	24.2936	24.1126
LZTL1_MOUSE	Leucine zipper transcription factor-like protein 1	Lztfl1	34773	4	18.06	4	0.0813818	-0.8662	23.0389	24.0763	23.8902	23.3428	22.5042	23.5033	21.6094	23.2664
ACSL1_MOUSE	Long-chain-fatty-acid--CoA ligase 1	Acsl1	77951	23	39.77	23	0.0815144	0.2521	26.5793	26.3619	26.4315	26.313	26.5944	26.9301	26.5973	26.5724
VAT1L_MOUSE	Synaptic vesicle membrane protein VAT-1 homolog-like	Vat1l	45817	29	71.94	29	0.0817257	-0.428545	28.3507	28.3718	28.7033	28.6146	28.3135	27.5518	27.9654	28.4956
STON2_MOUSE	Stonin-2	Ston2	99611	2	2.35	2	0.0818434	0.547721	20.6813	21.4572	20.9188	21.8019	21.678	22.0629	21.3506	21.9586
A0A2I3BQP6_MOUSE	Calcium/calmodulin-dependent protein kinase type II subunit gamma	Camk2g	63240	17	40.71	3	0.0818748	-0.484815	24.3313	24.3335	24.2128	24.4103	24.1901	23.3726	23.4169	24.3691
DDAH1_MOUSE	N(G),N(G)-dimethylarginine dimethylaminohydrolase 1	Ddah1	31381	17	71.23	16	0.0822582	-0.223663	27.7763	27.6133	27.5676	27.6654	27.4387	27.3039	27.3759	27.6095
STT3A_MOUSE	Dolichyl-diphosphooligosaccharide--protein glycosyltransferase subunit STT3A	Stt3a	80598	3	3.97	3	0.0826654	0.506522	22.905	23.0975	22.3344	23.1045	23.0221	23.611	23.8266	23.0079
NDUS1_MOUSE	NADH-ubiquinone oxidoreductase 75 kDa subunit, mitochondrial	Ndufs1	79777	49	62.72	49	0.0828464	-0.194127	29.9204	29.8574	29.7746	29.9076	29.7397	29.6322	29.5993	29.7123
SNW1_MOUSE	SNW domain-containing protein 1	Snw1	61475	2	8.77	2	0.082918	0.413238	20.3922	19.4325	19.7972	19.9403	20.2633	20.0706	20.4581	20.4231
TRIO_MOUSE	Triple functional domain protein	Trio	347861	14	5.8	13	0.0829252	-0.65285	24.726	24.3684	24.2305	24.5796	24.1303	24.0773	22.7868	24.2987
MGST3_MOUSE	Microsomal glutathione S-transferase 3	Mgst3	16958	5	50.33	5	0.0829514	-0.263687	24.7818	25.1939	25.2059	24.9416	24.7644	24.7104	24.6886	24.9052
ATG7_MOUSE	Ubiquitin-like modifier-activating enzyme ATG7	Atg7	77520	9	16.91	9	0.082979	-0.516341	23.8237	24.1277	24.1117	23.9075	23.717	22.6884	23.9227	23.5771
ILF2_MOUSE	Interleukin enhancer-binding factor 2	Ilf2	43062	14	55.38	14	0.0832498	-0.294441	26.2357	26.0557	26.1334	25.8841	25.6724	25.5725	25.7811	26.105
F10A1_MOUSE	Hsc70-interacting protein	St13	41656	8	22.91	8	0.0832701	-0.192633	26.5751	26.5345	26.5003	26.5255	26.3046	26.4624	26.3291	26.2687
DPYL1_MOUSE	Dihydropyrimidinase-related protein 1	Crmp1	62168	48	75.35	25	0.0833856	-0.244524	29.6794	29.3302	29.5756	29.4523	29.293	29.2411	29.1095	29.4158
DC1L1_MOUSE	Cytoplasmic dynein 1 light intermediate chain 1	Dync1li1	56614	20	61.38	19	0.0834706	-0.224784	27.1641	27.1307	27.0788	27.0135	26.8945	26.7618	26.7579	27.0737
ALDOA_MOUSE	Fructose-bisphosphate aldolase A	Aldoa	39356	37	92.31	32	0.0836888	0.295543	31.4229	31.5616	31.5932	31.5949	31.8962	32.1738	31.7359	31.5489
OCAD1_MOUSE	OCIA domain-containing protein 1	Ociad1	27610	9	40.08	9	0.0837642	-0.461991	24.716	24.215	24.4197	25	23.808	24.3788	23.8224	24.4935
ARSB_MOUSE	Arylsulfatase B	Arsb	59647	2	3.37	2	0.0844778	0.851664	22.7091	24.1098	23.2396	22.5047	24.3005	24.4788	23.0171	24.1734
AL1L2_MOUSE	Mitochondrial 10-formyltetrahydrofolate dehydrogenase	Aldh1l2	101590	5	6.72	3	0.0847041	0.768208	21.067	21.0562	21.0553	21.0295	20.5692	22.4059	22.4475	21.8583
FIBA_MOUSE	Fibrinogen alpha chain	Fga	87429	21	33.59	21	0.0847685	1.42211	25.6412	26.8757	27.532	27.7549	27.2671	30.3062	28.2749	27.6441
CNTP1_MOUSE	Contactin-associated protein 1	Cntnap1	156312	31	28.81	31	0.0848062	-0.239379	27.2616	27.3291	27.4214	27.4563	26.973	27.185	27.0121	27.3407
ACD10_MOUSE	Acyl-CoA dehydrogenase family member 10	Acad10	118979	3	4.02	3	0.0848181	0.626287	21.7341	22.4838	21.3741	21.7632	22.8699	22.1239	22.962	21.9046
AT1A3_MOUSE	Sodium/potassium-transporting ATPase subunit alpha-3	Atp1a3	111692	84	59.43	55	0.0850401	-0.205335	32.1942	32.0452	32.1219	32.0535	31.7638	31.8686	31.9669	31.9941
DPYL5_MOUSE	Dihydropyrimidinase-related protein 5	Dpysl5	61516	37	66.67	37	0.08517	-0.183397	29.587	29.5803	29.6246	29.5703	29.3394	29.4838	29.4078	29.3975
RL11_MOUSE	60S ribosomal protein L11	Rpl11	20252	3	19.66	3	0.0855153	0.21812	26.1727	26.2414	26.1564	26.3215	26.3641	26.6303	26.4367	26.3332
MUG1_MOUSE	Murinoglobulin-1	Mug1	165298	14	15.51	14	0.0855998	0.970352	24.3706	22.8797	23.5466	24.9186	24.356	25.8266	24.4549	24.9593
NOP56_MOUSE	Nucleolar protein 56	Nop56	64464	15	31.72	15	0.086003	-0.649256	24.7471	25.6827	25.696	25.7184	24.8274	24.5743	24.2651	25.5805
SAFB1_MOUSE	Scaffold attachment factor B1	Safb	105104	4	10.99	4	0.0863721	-0.56671	22.1997	23.0538	23.183	23.1523	21.8024	22.8505	22.2802	22.3888
VW5B1_MOUSE	von Willebrand factor A domain-containing protein 5B1	Vwa5b1	133972	2	1.56	2	0.0864583	-0.665004	21.9485	21.1189	22.2676	21.4171	21.3815	21.41	21.0759	20.2248
CSDE1_MOUSE	Cold shock domain-containing protein E1	Csde1	88791	8	14.54	8	0.086879	-0.297735	25.1451	25.3184	25.4193	24.9566	24.9289	24.6768	24.8783	25.1645
ARL3_MOUSE	ADP-ribosylation factor-like protein 3	Arl3	20487	9	60.44	9	0.0870422	-0.384904	25.5411	26.0648	25.6064	26.0543	25.1964	25.3201	25.3521	25.8584
CYH1_MOUSE	Cytohesin-1	Cyth1	46274	4	9.55	4	0.0870814	-0.466839	22.4476	23.1092	22.8917	22.4645	22.5676	22.637	21.9193	21.9217
HSP72_MOUSE	Heat shock-related 70 kDa protein 2	Hspa2	69642	23	39.18	12	0.0871643	0.412928	26.3694	26.3135	26.0829	25.6835	26.3454	26.738	26.84	26.1775
LIN7C_MOUSE	Protein lin-7 homolog C	Lin7c	21834	7	36.04	4	0.0873985	0.356777	24.5028	24.525	24.8902	24.5834	24.7047	25.3923	25.0851	24.7464
A0A2R8VI07_MOUSE	Methyltransferase-like 7A1 (Fragment)	Mettl7a1	22110	3	23.56	3	0.0874177	0.342035	23.203	23.2428	22.5742	23.1968	23.4019	23.384	23.5677	23.2314
TSN7_MOUSE	Tetraspanin-7	Tspan7	27544	2	6.02	2	0.0874663	-0.497391	23.8932	24.0048	24.0868	23.7619	22.8263	23.8968	23.1584	23.8757
MBOA7_MOUSE	Lysophospholipid acyltransferase 7	Mboat7	53436	4	16.7	4	0.0877451	-0.381605	23.8184	23.3866	23.1562	23.2763	22.7294	23.0627	22.9223	23.3967
PSB6_MOUSE	Proteasome subunit beta type-6	Psmb6	25379	6	41.18	6	0.0877814	0.231124	26.1418	26.1202	26.1313	26.0543	26.3771	26.5796	26.2062	26.2091
1433E_MOUSE	14-3-3 protein epsilon	Ywhae	29174	39	87.84	35	0.0880799	0.247654	30.55	30.625	30.4728	30.4776	30.7674	30.8208	31.0033	30.5244
RT02_MOUSE	28S ribosomal protein S2, mitochondrial	Mrps2	32313	2	13.06	2	0.0884907	-0.515709	18.4961	19.6261	19.7544	19.4494	18.8366	18.6969	18.8204	18.9092
MTMR2_MOUSE	Myotubularin-related protein 2	Mtmr2	73232	6	13.06	6	0.0885983	0.704536	22.2975	23.7561	23.1765	23.4481	24.0573	23.1593	24.3757	23.904
KCY_MOUSE	UMP-CMP kinase	Cmpk1	22165	12	60.71	12	0.0887089	-0.261535	27.3231	26.8929	26.8628	26.8569	26.7244	26.7368	26.6464	26.782
GRB10_MOUSE	Growth factor receptor-bound protein 10	Grb10	70585	2	4.51	2	0.0891652	0.669511	21.1703	20.2031	19.9813	20.2099	20.9408	21.5493	21.4325	20.32
GHC2_MOUSE	Mitochondrial glutamate carrier 2	Slc25a18	34166	14	50.94	12	0.0893939	0.222933	26.5311	26.6839	26.7386	26.5722	26.7546	27.0399	26.8803	26.7427
TOLIP_MOUSE	Toll-interacting protein	Tollip	30345	8	47.08	8	0.0894368	-0.241523	25.8633	25.7969	25.5189	25.8375	25.5314	25.4337	25.4051	25.6803
KCAB2_MOUSE	Voltage-gated potassium channel subunit beta-2	Kcnab2	41021	11	43.32	11	0.0897417	-0.440058	25.3608	25.4506	25.5936	25.6452	25.3146	24.7605	24.6111	25.6036
HNRDL_MOUSE	Heterogeneous nuclear ribonucleoprotein D-like	Hnrnpdl	33559	6	22.26	5	0.0900589	0.592509	23.0647	23.4096	24.3808	23.0143	24.0775	23.7314	24.3088	24.1218
ROAA_MOUSE	Heterogeneous nuclear ribonucleoprotein A/B	Hnrnpab	30831	11	29.47	11	0.0900876	-0.434287	26.1662	26.4802	25.8262	26.144	25.7594	25.3483	25.516	26.2557
ILKAP_MOUSE	Integrin-linked kinase-associated serine/threonine phosphatase 2C	Ilkap	42774	3	9.44	3	0.0901754	-0.935509	22.4307	22.8918	22.7126	22.8934	22.0581	22.0822	20.2605	22.7858
DBNL_MOUSE	Drebrin-like protein	Dbnl	48700	11	30.73	11	0.0902754	-0.292922	26.2888	25.9422	26.3341	26.305	25.9428	26.0162	25.6197	26.1196
TBB2B_MOUSE	Tubulin beta-2B chain	Tubb2b	49953	78	86.29	2	0.0903454	-0.239286	27.9454	27.7034	27.5822	27.6283	27.3839	27.5002	27.3871	27.631
CRAD_MOUSE	Cancer-related regulator of actin dynamics	Crad	132286	5	5.8	5	0.0904768	-1.28063	23.7554	21.0075	23.1361	22.2163	20.3929	20.5287	21.7566	22.3146
KCRB_MOUSE	Creatine kinase B-type	Ckb	42713	41	79.53	40	0.0907306	0.252328	31.7566	31.7929	31.7469	31.6953	31.9058	32.0304	32.2883	31.7765
CDIPT_MOUSE	CDP-diacylglycerol--inositol 3-phosphatidyltransferase	Cdipt	23599	4	25.35	4	0.0908769	0.300407	23.5901	23.7785	23.8853	23.5582	24.3208	23.8809	24.0723	23.7396
FRIH_MOUSE	Ferritin heavy chain	Fth1	21067	5	42.31	5	0.0910756	0.484862	27.2141	26.8247	25.9992	27.0522	27.3012	27.2014	27.335	27.192
CHM2A_MOUSE	Charged multivesicular body protein 2a	Chmp2a	25134	3	15.77	3	0.0919704	0.288435	24.2191	24.2688	24.6526	24.3817	24.4585	24.8111	24.8702	24.5362
PROD_MOUSE	Proline dehydrogenase 1, mitochondrial	Prodh	68036	10	25.54	10	0.0920672	0.392755	24.3767	24.6175	23.7694	24.7011	24.6852	24.7659	24.8452	24.7395
PLIN3_MOUSE	Perilipin-3	Plin3	47262	15	54.69	15	0.092117	0.455778	26.5471	25.934	25.9576	26.13	26.4529	26.9213	26.9533	26.0644
SIR2_MOUSE	NAD-dependent protein deacetylase sirtuin-2	Sirt2	43256	33	75.06	33	0.0922721	0.37309	30.2404	30.4506	30.3791	30.1267	30.4127	30.9695	31.0149	30.292
PP2BB_MOUSE	Serine/threonine-protein phosphatase 2B catalytic subunit beta isoform	Ppp3cb	59173	20	53.14	11	0.092455	-0.355775	26.0874	25.939	25.862	26.0832	25.841	25.7973	25.0978	25.8123
KS6A2_MOUSE	Ribosomal protein S6 kinase alpha-2	Rps6ka2	83157	15	25.65	11	0.0925081	-0.383291	25.0451	24.7691	25.0254	25.2694	25.0428	24.3794	24.3018	24.8518
ACTY_MOUSE	Beta-centractin	Actr1b	42281	17	55.59	7	0.0925112	-0.200382	25.3687	25.4263	25.38	25.4802	25.3173	25.0717	25.1643	25.3005
ATPK_MOUSE	ATP synthase subunit f, mitochondrial	Atp5mf	10344	5	36.36	5	0.0925495	-0.305704	27.5582	27.4778	27.3952	27.7705	27.245	27.2813	26.9088	27.5439
IDH3A_MOUSE	Isocitrate dehydrogenase [NAD] subunit alpha, mitochondrial	Idh3a	39639	25	42.62	25	0.0925504	-0.290998	29.5236	29.4794	29.4529	29.5841	29.3486	29.2326	28.8264	29.4684
TOIP1_MOUSE	Torsin-1A-interacting protein 1	Tor1aip1	66781	4	10.76	4	0.092567	0.662539	22.9054	22.9682	21.3675	22.7847	23.1189	23.3014	23.2305	23.0251
SC6A1_MOUSE	Sodium- and chloride-dependent GABA transporter 1	Slc6a1	67001	12	20.7	12	0.0926627	-0.447436	27.811	27.7303	26.853	27.4469	26.8718	26.9222	26.8749	27.3825
SYTC2_MOUSE	Threonine--tRNA ligase 2, cytoplasmic	Tarsl2	91318	6	9.37	6	0.0928306	-0.904116	21.9375	22.1725	22.9485	22.3531	21.7359	22.1749	20.0015	21.8828
SCMC3_MOUSE	Calcium-binding mitochondrial carrier protein SCaMC-3	Slc25a23	52497	3	7.28	3	0.0928477	-0.211059	23.4184	23.4314	23.446	23.5409	23.3923	23.2859	23.0565	23.2578
GSTO1_MOUSE	Glutathione S-transferase omega-1	Gsto1	27498	6	40.42	6	0.0930789	1.9424	24.5564	28.5	28.569	24.4181	28.4181	28.3612	28.599	28.4349
S14L2_MOUSE	SEC14-like protein 2	Sec14l2	46300	10	34.24	10	0.0932729	0.394808	23.9013	24.5621	23.7203	24.0091	24.3024	24.1897	24.6694	24.6106
Q8BG37_MOUSE	MCG48959	Prdx6b	24996	6	22.77	3	0.0934215	0.824784	22.4875	21.9015	21.169	22.5258	23.3462	22.7728	23.4398	21.8242
TIPRL_MOUSE	TIP41-like protein	Tiprl	31254	7	36.9	7	0.0934523	0.771277	23.1839	24.0733	24.1551	22.4567	24.4224	24.7552	23.9174	23.8591
AJM1_MOUSE	Apical junction component 1 homolog	Ajm1	107186	4	6.57	4	0.0938265	-1.06624	22.4726	20.018	20.0758	19.7226	19.5013	19.5029	19.4935	19.5263
NAGK_MOUSE	N-acetyl-D-glucosamine kinase	Nagk	37268	5	16.62	5	0.093869	0.318331	24.4174	24.4209	24.452	24.0767	24.6719	24.974	24.6898	24.3047
GGPPS_MOUSE	Geranylgeranyl pyrophosphate synthase	Ggps1	34707	3	10.33	3	0.0940086	0.484779	24.3374	23.2775	23.847	24.0449	24.2144	24.802	24.0536	24.376
UBA6_MOUSE	Ubiquitin-like modifier-activating enzyme 6	Uba6	117966	12	14.43	12	0.0941216	-0.472699	24.6061	24.5524	24.9575	24.7485	24.7043	23.5288	24.3093	24.4312
CDK14_MOUSE	Cyclin-dependent kinase 14	Cdk14	52996	5	12.58	3	0.0942846	1.65998	18.4981	18.9738	21.9905	22.3438	22.0473	21.9759	22.0165	22.4064
B2RY15_MOUSE	Tln2 protein	Tln2	271646	69	40.52	13	0.0943263	-0.369208	25.2707	24.3133	24.6401	24.6869	24.3399	24.3595	24.3594	24.3753
PIPNB_MOUSE	Phosphatidylinositol transfer protein beta isoform	Pitpnb	31487	4	19.56	2	0.0945629	0.488782	22.0764	22.3528	22.1797	22.041	23.1572	22.5667	22.9515	21.9297
CUL2_MOUSE	Cullin-2	Cul2	86877	16	23.89	16	0.0948235	-0.396386	25.6414	25.7336	25.6271	25.6224	25.5407	25.1445	24.6988	25.6549
CDK18_MOUSE	Cyclin-dependent kinase 18	Cdk18	51848	11	28.6	9	0.095127	-0.448886	24.6626	24.5323	25.0741	24.6846	24.5839	23.9928	23.8261	24.7554
RL21_MOUSE	60S ribosomal protein L21	Rpl21	18562	3	27.5	3	0.0952044	-0.352168	25.6126	25.3872	25.5738	25.6494	25.438	24.698	25.2019	25.4764
FXYD6_MOUSE	FXYD domain-containing ion transport regulator 6	Fxyd6	10374	4	63.83	4	0.0954271	-0.584196	24.3633	24.6991	24.3416	24.6596	24.2143	23.9709	23.0109	24.5308
CTND1_MOUSE	Catenin delta-1	Ctnnd1	104925	13	20.68	13	0.0956557	0.396772	24.3065	24.953	24.9272	24.6333	24.7269	25.0533	25.4998	25.127
D3YTP3_MOUSE	Metaxin 3	Mtx3	34890	4	17.95	4	0.0957191	-0.740933	23.3343	22.9603	23.397	22.931	22.8749	23.361	21.5491	21.8739
GSTM7_MOUSE	Glutathione S-transferase Mu 7	Gstm7	25710	16	65.6	10	0.0958502	0.207767	25.5782	25.6417	25.5197	25.3112	25.6779	25.7748	25.7155	25.7136
NUDC_MOUSE	Nuclear migration protein nudC	Nudc	38358	7	28.61	7	0.096157	-0.245029	26.3347	26.2156	26.218	26.3571	26.0693	25.7606	26.0602	26.2552
TF_MOUSE	Tissue factor	F3	32935	2	8.84	2	0.0961847	0.353805	22.0414	22.3141	21.7172	22.4574	22.5821	22.709	22.3821	22.2721
FIBG_MOUSE	Fibrinogen gamma chain	Fgg	49391	22	53.67	22	0.096323	1.46116	24.8305	26.7175	27.4306	27.4069	26.9884	29.9184	27.8291	27.4942
CDV3_MOUSE	Protein CDV3	Cdv3	29729	2	18.86	2	0.0966363	-0.35786	23.8727	24.1145	23.8958	24.2383	23.711	23.7856	23.1901	24.0031
LGAT1_MOUSE	Acyl-CoA:lysophosphatidylglycerol acyltransferase 1	Lpgat1	43088	5	18.65	5	0.0968432	-1.46127	23.4141	23.4062	23.4913	23.4736	22.8474	19.4696	22.085	23.5381
RUXG_MOUSE	Small nuclear ribonucleoprotein G	Snrpg	8496	2	17.11	2	0.0970527	-0.611187	22.4062	22.3787	22.2105	22.2736	21.8597	21.9092	20.6892	22.3662
NDKA_MOUSE	Nucleoside diphosphate kinase A	Nme1	17208	17	82.89	3	0.0980142	-0.432434	24.6052	24.8931	24.5025	24.8558	24.5898	23.9277	23.8613	24.7481
UQCC1_MOUSE	Ubiquinol-cytochrome-c reductase complex assembly factor 1	Uqcc1	34300	2	7.46	2	0.0980284	-0.34936	22.6094	22.6257	22.7956	22.857	22.7166	21.8802	22.3735	22.5199
STRN3_MOUSE	Striatin-3	Strn3	87150	2	3.27	2	0.098094	0.69491	22.1643	21.9618	22.5111	22.3741	23.4361	23.7544	22.0106	22.5898
AHSA1_MOUSE	Activator of 90 kDa heat shock protein ATPase homolog 1	Ahsa1	38117	11	50.59	11	0.0984243	-0.291506	26.5232	26.5934	26.7225	26.8765	26.2531	26.1309	26.4645	26.701
Q8C845_MOUSE	EF-hand domain-containing protein D2	Efhd2	26800	15	50	15	0.0985009	-0.392429	27.1399	27.3308	27.0343	27.2263	27.0095	26.1922	26.8215	27.1384
TBB2A_MOUSE	Tubulin beta-2A chain	Tubb2a	49907	78	86.29	3	0.0986765	1.5505	29.7761	26.1362	29.5215	26.6361	29.6862	29.5996	29.3848	29.6014
HEXA_MOUSE	Beta-hexosaminidase subunit alpha	Hexa	60613	3	7.77	3	0.0988797	0.555645	21.3261	22.344	22.3306	22.5416	22.9419	22.1982	22.6571	22.9677
TNPO1_MOUSE	Transportin-1	Tnpo1	102357	10	15.14	6	0.0990246	-0.548463	23.3305	23.3834	23.5717	23.6183	22.4525	22.5219	22.9131	23.8224
C1TC_MOUSE	C-1-tetrahydrofolate synthase, cytoplasmic	Mthfd1	101200	28	44.17	28	0.0993774	0.263406	27.091	26.6533	26.7787	27.0422	27.0796	27.2821	26.9937	27.2635
A2AEW8_MOUSE	GRIP1-associated protein 1	Gripap1	95914	7	15.17	7	0.0997305	-0.462987	24.5124	24.7155	24.4442	23.7988	24.1344	23.4125	23.8651	24.207
HPRT_MOUSE	Hypoxanthine-guanine phosphoribosyltransferase	Hprt1	24570	16	72.48	16	0.0997493	-0.220299	27.7556	27.8471	28.0066	27.9919	27.7166	27.541	27.6147	27.8478
FIBB_MOUSE	Fibrinogen beta chain	Fgb	54753	35	67.36	35	0.0999005	1.37744	25.208	26.9796	27.6046	27.7751	27.2822	30.0349	28.0879	27.6719
S6A17_MOUSE	Sodium-dependent neutral amino acid transporter SLC6A17	Slc6a17	81071	11	18.29	11	0.100027	-0.619817	25.7587	25.6798	25.7324	25.4546	25.502	25.4429	23.9584	25.2429
TACO1_MOUSE	Translational activator of cytochrome c oxidase 1	Taco1	32314	2	14.97	2	0.100304	-0.792772	21.7994	19.9482	21.6606	21.718	20.2829	20.1783	20.4979	20.996
PPIF_MOUSE	Peptidyl-prolyl cis-trans isomerase F, mitochondrial	Ppif	21737	3	27.18	3	0.10049	0.716124	22.6575	22.4142	23.1592	21.9305	24.274	22.7096	22.9334	23.1087
CLH1_MOUSE	Clathrin heavy chain 1	Cltc	191557	145	72.06	127	0.1005	-0.200483	32.2923	32.1975	32.2742	32.1673	32.08	31.9618	31.9009	32.1867
LAMA5_MOUSE	Laminin subunit alpha-5	Lama5	404054	15	7.05	15	0.100657	0.709867	23.8412	23.4608	23.0888	24.626	24.5763	24.5313	23.7121	25.0364
IGSF8_MOUSE	Immunoglobulin superfamily member 8	Igsf8	65011	20	52.21	4	0.101003	2.06734	21.0373	25.9847	26.2072	25.9026	27.1859	27.4489	26.5387	26.2276
ALBU_MOUSE	Serum albumin	Alb	68693	58	83.72	57	0.101315	0.556812	31.7628	31.1013	31.4637	32.0072	31.4614	32.6261	32.5031	31.9716
NDRG2_MOUSE	Protein NDRG2	Ndrg2	40789	26	76.28	11	0.101541	-0.327704	26.6843	26.6771	27.1385	27.0095	26.3634	26.4914	26.4048	26.9389
RM10_MOUSE	39S ribosomal protein L10, mitochondrial	Mrpl10	29396	4	26.34	4	0.101939	0.900624	22.1405	21.5831	20.6426	20.0696	22.6142	22.2902	21.9133	21.2205
SH3K1_MOUSE	SH3 domain-containing kinase-binding protein 1	Sh3kbp1	78170	5	9.87	5	0.102279	-0.937565	23.1238	24.2414	22.5194	23.836	22.4981	22.8288	21.3039	23.3396
Q7TNS5_MOUSE	RIKEN cDNA B630019K06 gene	B630019K06Rik	34857	4	19.52	3	0.102333	-1.08208	24.347	23.8885	23.916	24.5928	22.0448	21.9377	24.0626	24.3709
NDUA5_MOUSE	NADH dehydrogenase [ubiquinone] 1 alpha subcomplex subunit 5	Ndufa5	13360	10	70.69	10	0.102446	-0.212601	26.0346	26.2636	26.116	26.3159	25.92	25.9459	25.8872	26.1266
SNX6_MOUSE	Sorting nexin-6	Snx6	46649	9	23.89	9	0.102481	0.428884	25.3694	24.7024	24.7952	24.8161	24.8725	25.4262	25.8205	25.2793
TBCD_MOUSE	Tubulin-specific chaperone D	Tbcd	133321	15	18.23	15	0.102517	0.352472	24.9329	25.0625	24.5576	24.7702	25.2648	25.4686	25.2811	24.7186
IRGQ_MOUSE	Immunity-related GTPase family Q protein	Irgq	59323	4	11.66	4	0.102868	-0.878419	22.5076	22.5412	22.3565	22.3326	20.0219	22.3624	22.2358	21.6041
RAP1B_MOUSE	Ras-related protein Rap-1b	Rap1b	20825	14	76.09	5	0.102935	0.285782	24.4105	23.8418	24.32	24.346	24.7021	24.4218	24.517	24.4205
GFRA2_MOUSE	GDNF family receptor alpha-2	Gfra2	51727	3	5.39	3	0.102976	0.366902	22.1331	22.0458	22.4303	22.0928	22.7148	22.9216	22.4794	22.0537
SPN90_MOUSE	NCK-interacting protein with SH3 domain	Nckipsd	78572	12	19.33	12	0.10325	-0.435557	24.9511	24.8144	24.9526	25.2804	24.9612	24.3454	24.0121	24.9378
ATP68_MOUSE	ATP synthase subunit ATP5MPL, mitochondrial	Atp5mpl	6698	2	13.79	2	0.10366	-0.628753	24.503	24.8563	24.683	25.0438	24.6154	24.5962	23.0784	24.2812
GRIN1_MOUSE	G protein-regulated inducer of neurite outgrowth 1	Gprin1	95496	9	14.27	9	0.103697	-0.38581	25.3912	24.948	25.2466	25.4628	25.1358	24.5719	24.5381	25.2596
PRKRA_MOUSE	Interferon-inducible double-stranded RNA-dependent protein kinase activator A	Prkra	34371	3	14.06	3	0.104206	-0.885099	22.838	23.9524	24.0888	23.449	22.812	21.3827	23.0083	23.5847
DCTN5_MOUSE	Dynactin subunit 5	Dctn5	20141	3	13.74	3	0.104876	0.699944	19.9745	21.7108	20.702	20.3327	21.5691	21.7375	21.4338	20.7793
CMTD1_MOUSE	Catechol O-methyltransferase domain-containing protein 1	Comtd1	28961	9	56.87	9	0.105129	-0.238238	25.1921	24.7829	25.1017	25.0653	24.967	24.7403	24.6626	24.8191
PSMD3_MOUSE	26S proteasome non-ATPase regulatory subunit 3	Psmd3	60718	23	45.47	23	0.105793	-0.206462	27.0736	27.0438	27.1502	26.9858	26.6805	26.9322	27.0118	26.8031
PPME1_MOUSE	Protein phosphatase methylesterase 1	Ppme1	42256	11	45.08	11	0.106284	-0.24742	26.3282	25.8762	26.3116	26.1772	26.0771	25.8511	25.9378	25.8374
PFD3_MOUSE	Prefoldin subunit 3	Vbp1	22436	5	38.27	5	0.106396	-0.416311	23.7358	23.7933	23.0643	24.06	23.2664	23.186	22.981	23.5548
CTL1_MOUSE	Choline transporter-like protein 1	Slc44a1	73067	12	19.75	12	0.106565	0.368214	26.1993	25.7825	25.9928	25.7857	25.943	26.4953	26.7321	26.0627
TTHY_MOUSE	Transthyretin	Ttr	15776	4	30.61	4	0.106628	0.677924	24.0021	23.5889	24.033	24.1904	24.5172	25.7491	24.3825	23.8775
PRELP_MOUSE	Prolargin	Prelp	43293	7	20.37	7	0.10669	0.417156	24.6989	24.792	24.1074	25.0412	24.8987	25.5023	24.9429	24.9641
HS90A_MOUSE	Heat shock protein HSP 90-alpha	Hsp90aa1	84788	68	67.26	49	0.106754	-0.183043	30.8169	30.8159	30.8418	30.7619	30.5784	30.5077	30.6815	30.7367
ERGI1_MOUSE	Endoplasmic reticulum-Golgi intermediate compartment protein 1	Ergic1	32562	5	22.41	5	0.106788	0.323523	24.5984	24.7471	24.5847	24.9289	25.1244	25.244	25.2157	24.5691
KCC1A_MOUSE	Calcium/calmodulin-dependent protein kinase type 1	Camk1	41624	10	35.56	5	0.106847	-0.453897	23.8362	23.7837	23.7946	24.0691	23.7297	23.1592	22.82	23.9592
GPM6A_MOUSE	Neuronal membrane glycoprotein M6-a	Gpm6a	31149	11	27.34	11	0.106892	-0.181308	28.909	28.8666	28.7297	28.962	28.7102	28.6888	28.6983	28.6448
PPAC_MOUSE	Low molecular weight phosphotyrosine protein phosphatase	Acp1	18192	8	62.03	8	0.106916	-0.313906	25.9823	26.0266	26.0992	26.2195	25.8419	25.9583	25.9829	25.289
S20A2_MOUSE	Sodium-dependent phosphate transporter 2	Slc20a2	70866	4	12.04	4	0.106949	-0.583419	23.7327	23.9356	22.7327	23.4805	23.0983	22.2062	23.3102	22.9332
MAP11_MOUSE	Methionine aminopeptidase 1	Metap1	43221	2	8.03	2	0.106992	-0.423055	22.2058	22.3132	21.6073	22.336	21.841	21.2747	21.5518	22.1026
MP2K4_MOUSE	Dual specificity mitogen-activated protein kinase kinase 4	Map2k4	44114	13	45.84	13	0.10729	-0.250036	25.1214	25.6314	25.51	25.4615	25.2434	25.1788	25.0342	25.2678
XPO1_MOUSE	Exportin-1	Xpo1	123093	31	37.16	31	0.107448	-0.229752	26.9761	26.926	27.0385	26.9496	26.677	26.4865	26.8916	26.9162
TPPP_MOUSE	Tubulin polymerization-promoting protein	Tppp	23575	11	39.45	11	0.107513	0.294397	27.613	27.8316	27.6385	27.6992	28.0644	28.3193	27.9747	27.6014
ITSN1_MOUSE	Intersectin-1	Itsn1	194297	18	19.95	18	0.107697	-1.01873	25.1295	26.2783	26.1836	26.0684	24.1938	25.654	23.6434	26.0938
ERH_MOUSE	Enhancer of rudimentary homolog	Erh	12259	3	41.35	3	0.107745	-0.322301	23.656	24.0808	23.906	23.9643	23.7311	23.8263	23.6237	23.1369
RB27B_MOUSE	Ras-related protein Rab-27B	Rab27b	24560	8	43.58	6	0.108452	-1.27481	23.5728	24.4182	24.5158	23.4367	22.9552	21.7433	21.3978	24.748
RAB1A_MOUSE	Ras-related protein Rab-1A	Rab1A	22678	15	68.78	9	0.108506	-0.242561	26.1162	26.2785	26.353	26.2344	26.122	26.0615	25.693	26.1353
IF2A_MOUSE	Eukaryotic translation initiation factor 2 subunit 1	Eif2s1	36108	8	34.29	8	0.10861	0.331597	24.4401	24.9952	25.0977	24.7569	24.8287	25.1841	25.348	25.2555
IF4A3_MOUSE	Eukaryotic initiation factor 4A-III	Eif4a3	46840	11	27.25	9	0.109005	0.618889	25.6451	25.7347	25.8917	25.7348	25.7381	25.7385	27.2482	26.7571
RL22_MOUSE	60S ribosomal protein L22	Rpl22	14759	5	40.62	5	0.109091	0.21373	25.3449	25.4962	25.3845	25.3626	25.5171	25.7266	25.7743	25.4252
PARK7_MOUSE	Protein/nucleic acid deglycase DJ-1	Park7	20021	17	70.9	17	0.109613	0.188521	28.0511	27.9441	28.1346	28.0963	28.1204	28.2941	28.3419	28.2236
PRS10_MOUSE	26S proteasome regulatory subunit 10B	Psmc6	44173	15	47.81	15	0.110009	0.529965	26.2945	26.6284	27.3212	26.5086	27.3671	27.7422	27.1503	26.613
TPC10_MOUSE	Trafficking protein particle complex subunit 10	Trappc10	141589	2	2.38	2	0.110084	-0.351413	21.1961	21.3967	21.7264	21.67	20.9286	21.4224	20.8211	21.4116
DDX5_MOUSE	Probable ATP-dependent RNA helicase DDX5	Ddx5	69290	25	44.14	17	0.110317	-0.201893	26.6184	26.7237	26.6057	26.7752	26.3703	26.4363	26.4331	26.6758
UBP7_MOUSE	Ubiquitin carboxyl-terminal hydrolase 7	Usp7	128475	12	18.77	12	0.110669	-0.450138	23.8754	24.4548	24.362	24.2496	24.0658	23.0894	23.8626	24.1236
CBPM_MOUSE	Carboxypeptidase M	Cpm	50556	7	18.06	7	0.11069	0.564491	24.1282	24.4265	24.1369	23.831	24.2623	25.129	25.3653	24.0239
ACDSB_MOUSE	Short/branched chain specific acyl-CoA dehydrogenase, mitochondrial	Acadsb	47874	7	19.68	7	0.110708	0.283114	25.4561	25.1927	25.4377	24.9945	25.7466	25.4276	25.7074	25.3318
IQEC1_MOUSE	IQ motif and SEC7 domain-containing protein 1	Iqsec1	108015	16	21.33	12	0.111059	0.438695	24.7908	25.6349	25.7252	25.1461	25.9633	26.031	25.3979	25.6597
OPA1_MOUSE	Dynamin-like 120 kDa protein, mitochondrial	Opa1	111339	39	48.23	39	0.111215	-0.236161	27.5013	27.1436	27.249	27.2267	27.2403	27.0902	26.8551	26.9902
FMN2_MOUSE	Formin-2	Fmn2	167387	5	6.02	5	0.111264	-0.707523	20.118	20.6084	22.0105	21.2307	20.5019	20.1777	19.8457	20.6123
PRIO_MOUSE	Major prion protein	Prnp	27977	8	28.35	8	0.111278	0.290665	26.2808	26.766	26.7518	26.4124	26.9699	27.0369	26.7548	26.612
SYRM_MOUSE	Probable arginine--tRNA ligase, mitochondrial	Rars2	65336	4	7.09	4	0.111331	-0.779389	21.6926	21.9395	21.8135	21.4097	21.4082	19.8164	20.5281	21.985
Q3TD78_MOUSE	Uncharacterized protein	Nipsnap2	32871	13	58.72	13	0.111684	-0.330182	27.2919	27.3175	27.3955	27.3694	27.2456	26.8169	26.5972	27.3937
MINY1_MOUSE	Ubiquitin carboxyl-terminal hydrolase MINDY-1	Mindy1	51226	3	10.04	3	0.111708	0.572908	23.4025	23.1658	22.196	23.2573	23.1691	23.9431	23.9928	23.2083
BAIP2_MOUSE	Brain-specific angiogenesis inhibitor 1-associated protein 2	Baiap2	59237	8	20.93	8	0.111902	-0.601511	24.365	24.2654	23.8898	24.309	24.1875	23.8938	22.5618	23.7801
UBE3C_MOUSE	Ubiquitin-protein ligase E3C	Ube3c	123976	6	8.49	6	0.112065	-0.531425	22.3635	23.0102	22.3617	22.6525	21.8623	21.4742	22.0786	22.8472
SNX5_MOUSE	Sorting nexin-5	Snx5	46797	10	31.93	10	0.112102	0.624654	24.8849	24.5512	25.5073	24.0056	25.6443	24.8028	25.1761	25.8243
TSNAX_MOUSE	Translin-associated protein X	Tsnax	32926	7	33.79	7	0.112147	-0.672898	24.2011	24.7104	24.5061	24.5072	23.7084	22.7078	24.2275	24.5895
G5E814_MOUSE	MCG5603	Ndufa11	15115	6	76.22	6	0.112584	-0.331384	25.1335	25.2388	25.4439	24.8414	25.1472	24.791	24.4757	24.9182
NEO1_MOUSE	Neogenin	Neo1	163160	9	10.18	9	0.113	0.391591	24.3819	23.7596	23.9475	24.5035	24.6945	24.1185	24.5389	24.807
MADD_MOUSE	MAP kinase-activating death domain protein	Madd	175180	16	16.93	16	0.113202	-0.660543	24.8641	24.7643	24.88	25.0867	24.9359	24.2251	23.0911	24.7009
L2GL1_MOUSE	Lethal(2) giant larvae protein homolog 1	Llgl1	112618	14	20.95	14	0.113387	0.336148	25.9529	25.6954	25.8659	25.5375	25.9531	26.488	26.2414	25.7138
BAG2_MOUSE	BAG family molecular chaperone regulator 2	Bag2	23474	2	18.1	2	0.113484	0.910795	20.5429	18.9152	21.1445	21.5416	21.5794	21.5374	21.3039	21.3666
MRC2_MOUSE	C-type mannose receptor 2	Mrc2	167074	2	1.96	2	0.113576	0.787325	21.7408	20.6149	20.2268	21.8075	22.3761	22.4011	21.1809	21.5813
CISD1_MOUSE	CDGSH iron-sulfur domain-containing protein 1	Cisd1	12097	8	49.07	8	0.113942	-0.228186	27.7117	27.7297	27.5684	27.694	27.3924	27.6384	27.1901	27.5701
AOFB_MOUSE	Amine oxidase [flavin-containing] B	Maob	58558	11	30.96	11	0.114126	-0.240773	25.8246	25.8883	25.8941	26.1569	25.6153	25.511	25.7338	25.9407
APOH_MOUSE	Beta-2-glycoprotein 1	Apoh	38619	2	9.86	2	0.114768	0.796544	20.9242	21.0164	21.7919	22.3267	22.0796	23.2849	22.437	21.4438
NDUA8_MOUSE	NADH dehydrogenase [ubiquinone] 1 alpha subcomplex subunit 8	Ndufa8	19992	10	61.05	10	0.114969	-0.23668	28.033	28.1331	28.1237	28.1352	28.0656	28.0258	27.5781	27.8087
VAMP7_MOUSE	Vesicle-associated membrane protein 7	Vamp7	24967	4	19.55	4	0.115032	-0.312521	23.305	23.0105	22.98	22.878	22.981	22.9978	22.5104	22.4343
VGLU2_MOUSE	Vesicular glutamate transporter 2	Slc17a6	64561	10	24.23	9	0.115303	-0.574879	25.8371	25.8003	25.8609	25.5682	25.6031	25.4705	24.1319	25.5616
IF5_MOUSE	Eukaryotic translation initiation factor 5	Eif5	48968	7	16.55	7	0.115429	0.23217	24.6436	24.6416	24.399	24.8668	24.8755	24.7366	24.8521	25.0155
PRDX2_MOUSE	Peroxiredoxin-2	Prdx2	21779	13	73.74	13	0.11562	0.209067	29.0298	29.0636	29.1365	29.2652	29.1545	29.4927	29.4003	29.2839
SCFD1_MOUSE	Sec1 family domain-containing protein 1	Scfd1	72323	11	29.26	11	0.115648	-0.322077	24.5069	24.6051	24.3819	24.4064	24.298	23.6252	24.3374	24.3514
H2AY_MOUSE	Core histone macro-H2A.1	H2afy	39735	15	48.12	13	0.115929	-0.233363	27.2567	27.1661	27.4011	27.2255	27.0268	26.7479	27.2124	27.1288
G3P_MOUSE	Glyceraldehyde-3-phosphate dehydrogenase	Gapdh	35810	56	88.29	48	0.116072	0.179437	32.5373	32.4713	32.5814	32.5082	32.6067	32.7975	32.7889	32.6228
H2AW_MOUSE	Core histone macro-H2A.2	H2afy2	40092	8	32.26	6	0.116079	-0.330254	25.5164	25.2177	25.3429	24.8631	25.0054	24.6662	24.7216	25.2258
ADA23_MOUSE	Disintegrin and metalloproteinase domain-containing protein 23	Adam23	91548	3	5.67	3	0.116133	-0.422914	24.6064	24.5348	24.5532	24.6003	24.2343	23.4265	24.3109	24.6313
PLAK_MOUSE	Junction plakoglobin	Jup	81801	13	27.52	10	0.116404	0.609147	24.2403	24.3668	23.8911	23.2513	24.5525	25.2148	24.6331	23.7856
Q3UAI4_MOUSE	Uncharacterized protein	Sf3b2	98189	8	10.36	8	0.116405	-1.03661	24.1472	23.6725	23.61	23.7826	23.6547	20.8131	23.1311	23.4669
RL7A_MOUSE	60S ribosomal protein L7a	Rpl7a	29977	11	46.99	11	0.116635	-0.281281	27.3666	27.0336	27.1214	27.2249	27.1674	26.7543	26.6032	27.0965
F1142_MOUSE	Protein FAM114A2	Fam114a2	54045	2	7.65	2	0.11703	-0.589722	21.5959	21.6178	21.8639	20.6061	21.5032	20.7282	20.306	20.7872
HDHD2_MOUSE	Haloacid dehalogenase-like hydrolase domain-containing protein 2	Hdhd2	28730	9	54.83	9	0.117057	-0.203708	26.4117	26.2705	26.1894	26.5054	26.2128	26.0008	26.1566	26.192
RMXL1_MOUSE	RNA binding motif protein, X-linked-like-1	Rbmxl1	42162	6	15.21	2	0.117083	-0.355048	22.7541	22.8394	23.1419	22.8224	22.7807	21.9661	22.7004	22.6903
PP6R3_MOUSE	Serine/threonine-protein phosphatase 6 regulatory subunit 3	Ppp6r3	94653	3	3.91	3	0.118609	-0.88363	22.5797	22.0409	22.0657	22.5128	19.8008	21.8851	21.6615	22.3171
NCAN_MOUSE	Neurocan core protein	Ncan	137200	12	12.46	12	0.118671	0.240608	25.962	25.7946	25.7561	25.8596	26.0442	25.8225	26.3683	26.0999
DIRA1_MOUSE	GTP-binding protein Di-Ras1	Diras1	22265	3	17.68	3	0.118801	0.369779	23.987	24.4563	23.9572	23.797	24.2941	24.3601	24.9047	24.1177
NEC2_MOUSE	Neuroendocrine convertase 2	Pcsk2	70785	5	10.83	5	0.119038	-0.833809	22.999	23.9643	24.1178	23.8776	23.4709	23.5636	21.504	23.0851
AP1M1_MOUSE	AP-1 complex subunit mu-1	Ap1m1	48543	14	46.1	14	0.119118	-0.204053	26.1298	26.3053	26.1088	26.0683	25.9266	25.7613	26.0384	26.0696
RS24_MOUSE	40S ribosomal protein S24	Rps24	15423	3	28.57	3	0.119703	-0.427519	24.6058	24.1525	24.9818	24.9786	23.9213	24.2304	24.1143	24.7426
C2C4C_MOUSE	C2 calcium-dependent domain-containing protein 4C	C2cd4cC2CD4	44614	4	15.51	4	0.119915	-0.458555	23.8638	23.1525	23.8289	23.9376	23.4846	22.6096	23.2653	23.5893
S2540_MOUSE	Solute carrier family 25 member 40	Slc25a40	37964	4	13.06	4	0.120134	0.787411	20.6714	20.1209	20.7529	20.5728	22.1617	22.1747	20.4947	20.4365
EGFR_MOUSE	Epidermal growth factor receptor	Egfr	134853	2	2.15	2	0.120639	0.549122	20.6735	21.6926	21.8575	21.8345	21.8497	22.6384	21.7008	22.0656
LRC40_MOUSE	Leucine-rich repeat-containing protein 40	Lrrc40	68076	3	7.64	3	0.120747	0.267746	22.2412	21.7713	21.8256	21.665	22.2998	21.9551	22.1448	22.1745
RS15_MOUSE	40S ribosomal protein S15	Rps15	17040	5	55.86	5	0.120749	-0.217203	24.7933	24.7614	24.6216	24.6903	24.3668	24.7696	24.3804	24.4809
ODPB_MOUSE	Pyruvate dehydrogenase E1 component subunit beta, mitochondrial	Pdhb	38937	29	75.77	29	0.120938	-0.176472	29.3077	29.317	29.1535	29.2755	29.1146	29.1878	28.9923	29.0531
FIS1_MOUSE	Mitochondrial fission 1 protein	Fis1	17009	7	44.08	7	0.120968	0.161497	25.9702	25.9605	26.0641	26.0339	26.1326	26.1827	26.2122	26.1473
OCRL_MOUSE	Inositol polyphosphate 5-phosphatase OCRL-1	Ocrl	104285	11	17.33	11	0.121159	-1.05289	24.845	24.7691	24.738	24.2623	23.9791	24.1238	21.6142	24.6858
GPR37_MOUSE	Prosaposin receptor GPR37	Gpr37	66775	2	5.5	2	0.12124	0.348469	22.6502	22.7478	22.6407	22.6681	22.9	23.228	23.4609	22.5117
PIR_MOUSE	Pirin	Pir	32066	2	7.24	2	0.121698	0.86092	20.1409	21.8104	21.4035	20.3773	22.1689	22.3642	20.6227	22.02
TPPC3_MOUSE	Trafficking protein particle complex subunit 3	Trappc3	20302	7	48.89	7	0.122117	0.231492	24.9018	25.2819	25.1204	25.1715	25.4112	25.5073	25.3651	25.118
ADPGK_MOUSE	ADP-dependent glucokinase	Adpgk	53902	5	13.51	5	0.122129	-1.04488	23.8515	24.1122	23.5312	24.1828	21.7633	21.6563	24.0797	23.9988
S27A4_MOUSE	Long-chain fatty acid transport protein 4	Slc27a4	72319	13	28.62	13	0.122248	-0.231399	24.3576	24.4992	24.5052	24.2382	23.9317	24.1376	24.2101	24.3953
ERO1A_MOUSE	ERO1-like protein alpha	Ero1a	54084	5	15.52	5	0.122261	-0.392573	23.7079	23.7455	23.3447	23.3804	22.6169	22.9966	23.578	23.4166
DUS3_MOUSE	Dual specificity protein phosphatase 3	Dusp3	20472	7	71.89	7	0.12278	0.229557	25.7011	25.9383	25.7457	26.1445	26.0002	26.1858	26.2128	26.0489
SNX17_MOUSE	Sorting nexin-17	Snx17	52797	4	12.77	4	0.123141	-0.543242	22.245	22.0985	23.0403	22.044	22.3838	21.6142	22.064	21.1927
BRCC3_MOUSE	Lys-63-specific deubiquitinase BRCC36	Brcc3	33340	3	14.43	3	0.123142	0.301176	22.7122	22.3664	22.7705	22.4958	22.7515	22.9253	22.5979	23.2748
NUMBL_MOUSE	Numb-like protein	Numbl	64130	4	7.62	4	0.123151	0.383422	22.9246	23.6041	23.6416	23.4047	23.5604	24.266	23.5587	23.7237
H12_MOUSE	Histone H1.2	Hist1h1c	21267	11	30.66	3	0.12317	0.369553	25.4458	25.2712	25.2898	25.0939	25.7898	26.1208	25.5617	25.1065
P5CS_MOUSE	Delta-1-pyrroline-5-carboxylate synthase	Aldh18a1	87266	7	11.82	7	0.123218	-1.66785	22.6042	23.4171	23.7867	22.7558	22.0836	22.6661	18.2843	22.8583
MGST1_MOUSE	Microsomal glutathione S-transferase 1	Mgst1	17552	5	43.23	5	0.123558	0.359662	23.8062	23.6714	23.5844	23.8868	24.1295	24.3987	24.3577	23.5016
ABR_MOUSE	Active breakpoint cluster region-related protein	Abr	97667	19	34.58	18	0.123722	-0.345814	26.4346	26.3822	25.9757	26.4212	26.1218	25.4811	25.9266	26.3009
ACL6A_MOUSE	Actin-like protein 6A	Actl6a	47448	2	7.69	2	0.123992	0.380617	21.8288	21.7965	21.6689	21.6747	22.3785	22.6266	21.6267	21.8594
VAMP2_MOUSE	Vesicle-associated membrane protein 2	Vamp2	12691	9	68.1	6	0.12414	-0.390389	27.1446	27.6274	27.5793	27.5361	27.3047	27.019	26.5097	27.4924
DYST_MOUSE	Dystonin	Dst	834218	16	3.17	14	0.124609	-0.441184	23.4503	23.4825	23.058	23.2764	22.6182	22.8941	23.5945	22.3956
GPAA1_MOUSE	Glycosylphosphatidylinositol anchor attachment 1 protein	Gpaa1	67949	2	2.9	2	0.124782	0.576581	23.6165	23.1977	23.613	22.6624	24.0719	24.5313	23.6596	23.133
TIM9_MOUSE	Mitochondrial import inner membrane translocase subunit Tim9	Timm9	10344	3	52.81	3	0.124966	-0.377275	24.9367	24.905	24.6844	24.8397	24.8266	24.6522	23.8082	24.5698
ARPC3_MOUSE	Actin-related protein 2/3 complex subunit 3	Arpc3	20525	8	44.94	4	0.125082	-0.235098	25.512	25.3582	25.127	25.3825	25.153	25.1312	24.863	25.2922
ACON_MOUSE	Aconitate hydratase, mitochondrial	Aco2	85464	59	66.03	59	0.125136	-0.17228	31.1482	31.0985	31.0784	31.0627	30.9656	30.8314	30.8543	31.0473
SOS1_MOUSE	Son of sevenless homolog 1	Sos1	150883	8	7.43	8	0.125514	-0.879708	23.1565	23.4119	23.8466	25.1496	23.7947	22.8423	22.0324	23.3764
GSTT1_MOUSE	Glutathione S-transferase theta-1	Gstt1	27374	3	9.17	3	0.125516	0.28839	23.7236	23.7942	23.5132	24.1185	24.1678	24.0254	24.3053	23.8044
PSMD5_MOUSE	26S proteasome non-ATPase regulatory subunit 5	Psmd5	55972	19	53.77	19	0.125577	-0.175316	27.0439	27.0495	26.9501	27.0513	26.7324	26.91	26.9614	26.7898
NRX2A_MOUSE	Neurexin-2	Nrxn2	184885	12	8.42	7	0.125799	-0.512716	24.636	24.1181	24.3921	24.4355	24.0731	23.955	23.0113	24.4914
TXNL1_MOUSE	Thioredoxin-like protein 1	Txnl1	32237	15	61.94	15	0.126327	-0.169482	26.6356	26.6256	26.6219	26.6145	26.469	26.3181	26.4728	26.5598
STX4_MOUSE	Syntaxin-4	Stx4	34165	2	10.07	2	0.126372	0.469038	23.2242	23.7182	23.1731	22.5249	23.6388	23.4446	24.1098	23.3233
GLYG_MOUSE	Glycogenin-1	Gyg1	37402	5	21.62	5	0.126459	0.329544	23.5784	24.0446	23.5993	23.2081	23.7953	23.8145	24.2221	23.9166
Q8K1M3_MOUSE	Protein kinase, cAMP dependent regulatory, type II alpha	Prkar2a	45589	21	58.21	17	0.126881	-0.164225	27.352	27.3053	27.3531	27.4002	27.1925	27.1954	27.0914	27.2743
TMM11_MOUSE	Transmembrane protein 11, mitochondrial	Tmem11	21312	2	12.63	2	0.127057	-0.289135	24.2714	24.5147	24.6432	24.6334	24.0541	24.1667	24.0403	24.645
FHL1_MOUSE	Four and a half LIM domains protein 1	Fhl1	31889	10	51.07	10	0.1272	0.267308	26.6796	26.4916	26.1747	26.5288	26.5846	26.8049	27.0012	26.5531
PP1A_MOUSE	Serine/threonine-protein phosphatase PP1-alpha catalytic subunit	Ppp1ca	37540	23	69.39	7	0.127719	0.233577	25.7263	25.3213	25.3741	25.4248	25.6751	25.924	25.6151	25.5666
GAS7_MOUSE	Growth arrest-specific protein 7	Gas7	48174	2	5.23	2	0.127974	0.518367	21.8033	21.6833	21.6363	21.6785	23.1755	21.7234	22.1833	21.7926
RDH11_MOUSE	Retinol dehydrogenase 11	Rdh11	35148	3	11.08	3	0.128393	0.386461	23.0079	23.3555	23.3105	23.0302	23.2736	24.2241	23.3029	23.4494
H2B1C_MOUSE	Histone H2B type 1-C/E/G	Hist1h2bc	13906	21	64.29	8	0.128467	0.240767	29.6313	29.6158	29.5893	29.4902	29.5693	30.0609	30.0053	29.6542
PRPS1_MOUSE	Ribose-phosphate pyrophosphokinase 1	Prps1	34834	18	66.98	10	0.128603	0.410976	25.4846	25.611	25.9868	24.9873	26.0171	26.3375	25.666	25.6929
LRC8A_MOUSE	Volume-regulated anion channel subunit LRRC8A	Lrrc8a	94120	9	17.16	9	0.128624	-0.375839	24.7017	24.5402	24.0507	24.2715	23.5039	24.2087	24.002	24.3462
Q91XH5_MOUSE	Sepiapterin reductase	Spr	27928	13	55.73	13	0.129034	0.213024	27.0842	27.1172	27.1851	27.2391	27.0853	27.5138	27.438	27.4406
HGS_MOUSE	Hepatocyte growth factor-regulated tyrosine kinase substrate	Hgs	86015	10	16.9	10	0.129056	-0.257492	25.279	25.1662	25.4026	25.118	25.2135	25.0363	25.0653	24.6207
F210A_MOUSE	Protein FAM210A	Fam210a	31600	3	14.65	3	0.129084	-0.250945	22.5585	22.4677	22.4623	22.8096	22.4059	22.2759	22.0468	22.5658
CYB5B_MOUSE	Cytochrome b5 type B	Cyb5b	16318	6	58.22	6	0.129552	-0.231487	26.3511	26.1877	25.8886	26.2281	25.7818	26.1051	25.8762	25.9665
MARC2_MOUSE	Mitochondrial amidoxime reducing component 2	Marc2	38194	12	38.76	12	0.129814	0.245244	26.1848	26.0126	26.0837	26.0471	26.3185	26.5534	26.4616	25.9756
BCAS1_MOUSE	Breast carcinoma-amplified sequence 1 homolog	Bcas1	67378	13	19.27	13	0.129942	0.359742	27.4542	27.5261	27.4911	27.2859	27.5736	27.9368	28.3378	27.348
TBAL3_MOUSE	Tubulin alpha chain-like 3	Tubal3	49988	8	8.3	2	0.12999	0.222845	24.7689	24.8302	24.6718	24.8372	25.0016	25.0661	25.2178	24.714
TIM44_MOUSE	Mitochondrial import inner membrane translocase subunit TIM44	Timm44	51091	9	21.02	9	0.130049	-0.253467	24.1522	23.8006	23.9605	23.6881	23.4357	23.7246	23.5533	23.8739
KPCG_MOUSE	Protein kinase C gamma type	Prkcg	78358	19	41.18	17	0.130506	-0.399141	26.2744	25.9718	26.1204	26.1682	26.1339	25.8166	25.0257	25.9621
RGRF2_MOUSE	Ras-specific guanine nucleotide-releasing factor 2	Rasgrf2	135668	13	15.31	13	0.130534	-0.343295	25.0997	24.7524	24.9252	25.1632	24.9267	24.6694	24.0971	24.8741
GHC1_MOUSE	Mitochondrial glutamate carrier 1	Slc25a22	34670	16	73.99	14	0.130732	-0.302313	27.4429	27.0639	27.3879	27.2884	27.1786	27.0685	26.5247	27.2019
PDE10_MOUSE	cAMP and cAMP-inhibited cGMP 3',5'-cyclic phosphodiesterase 10A	Pde10a	89408	2	5.57	2	0.130852	-0.642117	19.4932	21.5013	20.156	20.1755	19.8927	19.573	19.7106	19.5813
BORG4_MOUSE	Cdc42 effector protein 4	Cdc42ep4	37869	4	19.2	4	0.13119	-0.825275	22.2883	23.0509	23.3806	22.6595	22.6911	22.7401	22.0653	20.5816
MPRD_MOUSE	Cation-dependent mannose-6-phosphate receptor	M6pr	31172	5	24.46	5	0.131558	0.227041	24.6482	24.9707	24.9268	24.8435	25.2067	25.2589	24.9433	24.8885
1433T_MOUSE	14-3-3 protein theta	Ywhaq	27778	24	65.31	20	0.131803	0.191972	30.085	29.9573	29.9174	29.8838	30.1034	30.2143	30.3085	29.9853
VPS8_MOUSE	Vacuolar protein sorting-associated protein 8 homolog	Vps8	161146	2	1.75	2	0.132075	-0.508983	20.8098	21.0739	20.0872	21.5905	20.4527	20.0325	20.5418	20.4984
GGCT_MOUSE	Gamma-glutamylcyclotransferase	Ggct	21166	3	21.28	3	0.132607	-0.3127	23.3852	22.5848	23.1633	22.8489	22.5278	22.6846	22.8674	22.6515
PRP19_MOUSE	Pre-mRNA-processing factor 19	Prpf19	55239	8	26.39	8	0.132752	-0.332758	24.3826	24.8927	24.9469	24.8308	24.0363	24.775	24.5742	24.3365
CLYBL_MOUSE	Citramalyl-CoA lyase, mitochondrial	Clybl	37549	8	34.91	8	0.13277	-0.190679	24.1298	24.4094	24.4055	24.3039	24.2613	24.1016	24.0337	24.0894
SSRD_MOUSE	Translocon-associated protein subunit delta	Ssr4	18937	4	25	4	0.132998	0.572705	23.1708	23.6762	24.5839	24.192	24.2369	24.0232	25.0502	24.6035
CSK_MOUSE	Tyrosine-protein kinase CSK	Csk	50716	4	10.89	3	0.133006	-0.275193	22.5951	22.7971	22.9667	22.5319	22.4099	22.217	22.8014	22.3616
ABLM2_MOUSE	Actin-binding LIM protein 2	Ablim2	68107	15	35.13	14	0.133248	0.345448	25.4217	25.8475	25.5386	25.4485	25.9841	25.9529	26.3117	25.3894
AGK_MOUSE	Acylglycerol kinase, mitochondrial	Agk	46976	14	43.23	14	0.134296	-0.216156	26.4675	26.562	26.5482	26.4061	26.0819	26.3055	26.1775	26.5543
U2AF2_MOUSE	Splicing factor U2AF 65 kDa subunit	U2af2	53517	8	25.89	8	0.134358	-0.368756	24.2046	24.0607	24.4457	24.0211	24.2641	23.5208	24.0848	23.3874
NEB2_MOUSE	Neurabin-2	Ppp1r9b	89520	7	14.93	7	0.134434	-0.197428	25.0079	25.0593	24.7619	25.0335	24.8363	24.8691	24.6077	24.7598
GTPB1_MOUSE	GTP-binding protein 1	Gtpbp1	72301	3	6.59	3	0.134477	0.564703	19.9799	19.3669	20.6531	20.1036	20.6429	20.6851	21.1685	19.8658
CCD22_MOUSE	Coiled-coil domain-containing protein 22	Ccdc22	70844	9	22.33	9	0.135442	-0.382813	23.4757	23.7235	23.0005	23.3216	23.1572	22.4839	22.9574	23.3915
GASP1_MOUSE	G-protein coupled receptor-associated sorting protein 1	Gprasp1	151745	4	4.9	4	0.135556	-1.39961	22.2607	24.3139	20.2272	24.1302	21.5094	21.1392	21.0368	21.6482
TCP4_MOUSE	Activated RNA polymerase II transcriptional coactivator p15	Sub1	14427	3	18.9	3	0.135927	-0.259828	23.1826	23.5854	23.7106	23.3028	23.3534	22.9511	23.2122	23.2255
PLXC1_MOUSE	Plexin-C1	Plxnc1	176474	14	11.05	13	0.136325	-0.451932	25.1965	24.9365	25.0613	25.0742	25.0147	24.6017	23.7927	25.0516
PANK4_MOUSE	Pantothenate kinase 4	Pank4	91522	7	13.05	7	0.136394	0.315952	22.252	22.7724	22.9489	23.0794	23.0107	22.9165	23.1971	23.1922
API5_MOUSE	Apoptosis inhibitor 5	Api5	56785	4	13.1	4	0.136424	-0.885831	21.5223	22.772	22.7986	22.513	21.4218	20.0834	22.0213	22.5361
PLCE_MOUSE	1-acyl-sn-glycerol-3-phosphate acyltransferase epsilon	Agpat5	42202	4	12.88	4	0.136523	-0.494382	23.9974	24.6154	24.5719	23.6838	24.279	23.1631	23.8915	23.5573
THIM_MOUSE	3-ketoacyl-CoA thiolase, mitochondrial	Acaa2	41830	21	60.45	21	0.136934	0.195137	27.1866	27.1421	27.1604	27.2247	27.3317	27.4007	27.5919	27.1702
ITA6_MOUSE	Integrin alpha-6	Itga6	122159	7	7.7	7	0.137047	3.08474	21.3074	28.1923	21.4049	21.5037	28.3044	24.184	28.6151	23.6438
PMM1_MOUSE	Phosphomannomutase 1	Pmm1	29775	4	20.23	4	0.137486	-0.263505	24.0855	23.8083	23.817	24.2067	23.6411	23.599	23.5633	24.0601
LGI3_MOUSE	Leucine-rich repeat LGI family member 3	Lgi3	61818	11	28.47	11	0.137524	0.245338	25.5502	25.8966	25.545	25.5496	25.8322	26.1707	25.8573	25.6626
GNA11_MOUSE	Guanine nucleotide-binding protein subunit alpha-11	Gna11	42024	14	47.35	8	0.137673	-0.184748	26.1212	25.9923	26.0539	25.9617	25.9091	25.6393	25.9339	25.9078
CP070_MOUSE	UPF0183 protein C16orf70 homolog		47416	4	18.01	4	0.137746	-0.327711	21.9698	22.657	21.7726	22.0945	21.6411	21.6905	21.9561	21.8952
XPO2_MOUSE	Exportin-2	Cse1l	110455	29	40.58	29	0.137814	-0.274895	27.285	26.8067	26.8197	27.1543	27.0123	26.5636	26.5661	26.8241
PALM_MOUSE	Paralemmin-1	Palm	41614	11	32.38	11	0.138633	-0.228308	26.1952	26.198	26.1931	26.1803	26.0718	26.1553	26.021	25.6052
S23IP_MOUSE	SEC23-interacting protein	Sec23ip	110780	2	3.51	2	0.138809	0.744354	19.792	20.3972	20.3379	19.4248	20.3212	21.1272	19.6986	21.7822
BCS1_MOUSE	Mitochondrial chaperone BCS1	Bcs1l	47406	9	30.86	9	0.139636	-0.204976	24.3415	24.4963	24.7703	24.4897	24.4028	24.3924	24.272	24.2108
UBFD1_MOUSE	Ubiquitin domain-containing protein UBFD1	Ubfd1	40143	4	14.13	4	0.139808	-0.373327	24.4694	24.5094	24.1181	24.6057	24.4597	24.3009	23.9705	23.4781
PSPC1_MOUSE	Paraspeckle component 1	Pspc1	58758	7	16.63	7	0.139814	-0.262291	25.2564	24.8168	25.1762	24.9886	24.8559	25.1	24.6643	24.5685
DNJB1_MOUSE	DnaJ homolog subfamily B member 1	Dnajb1	38167	5	17.35	4	0.140034	-0.416395	22.9681	22.2415	22.5877	23.0556	22.8415	22.011	21.9793	22.3556
PRDX3_MOUSE	Thioredoxin-dependent peroxide reductase, mitochondrial	Prdx3	28127	9	52.14	9	0.140115	0.166763	27.2505	27.2809	27.4428	27.3795	27.5518	27.5788	27.4403	27.4499
COF2_MOUSE	Cofilin-2	Cfl2	18710	10	64.46	7	0.140204	0.217769	26.1845	26.4782	26.4383	26.4763	26.5778	26.8667	26.4507	26.5532
ROA1_MOUSE	Heterogeneous nuclear ribonucleoprotein A1	Hnrnpa1	34196	13	35.94	13	0.140238	-0.283656	27.0881	27.2012	26.9227	26.9915	26.6576	26.4212	26.8048	27.1852
IAH1_MOUSE	Isoamyl acetate-hydrolyzing esterase 1 homolog	Iah1	27974	2	14.46	2	0.140262	0.650102	22.3823	22.0945	20.5173	22.0329	22.3645	22.5757	22.0038	22.6836
GNL1_MOUSE	Guanine nucleotide-binding protein-like 1	Gnl1	68771	7	17.79	7	0.14066	-0.911004	24.5112	24.4235	24.7014	24.6796	24.3517	21.8057	23.9946	24.5197
S6A11_MOUSE	Sodium- and chloride-dependent GABA transporter 3	Slc6a11	69961	14	18.66	13	0.140681	-0.252821	28.8724	29.3943	29.4727	29.432	29.1456	28.9897	28.9994	29.0254
AIP_MOUSE	AH receptor-interacting protein	Aip	37605	4	18.48	4	0.140792	0.208617	24.5437	24.3264	24.3502	24.4459	24.3629	24.7921	24.6402	24.7055
GPC1_MOUSE	Glypican-1	Gpc1	61360	6	17.77	6	0.141128	0.337612	24.1163	23.9439	23.2062	23.7726	24.0356	23.9033	24.1452	24.3054
LKHA4_MOUSE	Leukotriene A-4 hydrolase	Lta4h	69051	25	43.37	25	0.142371	0.173754	27.1094	27.079	26.9763	27.1619	27.2539	27.4123	27.1739	27.1816
SSDH_MOUSE	Succinate-semialdehyde dehydrogenase, mitochondrial	Aldh5a1	55968	33	60.61	33	0.142709	-0.195286	28.8504	28.7687	28.8644	28.6529	28.717	28.4745	28.4312	28.7326
HDGR3_MOUSE	Hepatoma-derived growth factor-related protein 3	Hdgfl3	22431	8	36.63	6	0.143119	-0.288193	25.1297	24.7538	25.0316	24.7828	24.4398	24.8499	24.321	24.9346
FA45A_MOUSE	Protein FAM45A	Fam45a	40421	2	10.64	2	0.14345	-0.344648	20.8745	21.8727	21.1293	21.0997	20.8957	20.8664	21.0304	20.805
CH60_MOUSE	60 kDa heat shock protein, mitochondrial	Hspd1	60955	55	76.44	55	0.143552	-0.160464	30.3109	30.2531	30.326	30.3575	30.2213	30.0602	30.0909	30.2333
DCMC_MOUSE	Malonyl-CoA decarboxylase, mitochondrial	Mlycd	54736	5	17.48	5	0.14372	1.05667	19.4425	21.4353	21.5886	22.7693	22.7883	22.2053	21.643	22.8259
AKA12_MOUSE	A-kinase anchor protein 12	Akap12	180695	20	20.72	20	0.143728	-0.298052	25.9196	26.1137	25.951	25.663	25.2859	25.9944	25.7521	25.4227
S2551_MOUSE	Solute carrier family 25 member 51	Slc25a51	33689	5	20.81	5	0.144057	-0.447606	22.3287	22.4725	22.4023	23.0069	22.8441	21.7531	21.7371	22.0857
ATPO_MOUSE	ATP synthase subunit O, mitochondrial	Atp5po	23364	20	65.73	20	0.144259	-0.216641	29.5987	29.5776	29.7033	29.6839	29.416	29.4173	29.1607	29.7031
AP3M1_MOUSE	AP-3 complex subunit mu-1	Ap3m1	46936	7	24.4	5	0.144366	0.238752	23.6974	23.2184	23.7326	23.5711	23.7958	23.9746	23.7542	23.6499
D3YYH0_MOUSE	PEX5-related protein	Pex5l	65836	12	34.86	12	0.144415	0.367793	25.0351	24.437	25.3451	24.8881	24.9776	25.4051	25.6573	25.1365
MARCS_MOUSE	Myristoylated alanine-rich C-kinase substrate	Marcks	29661	8	41.75	8	0.145007	0.227926	28.5302	28.5015	28.7027	28.3691	28.6956	28.9806	28.8502	28.4888
RELCH_MOUSE	RAB11-binding protein RELCH	Relch	134587	13	14.64	13	0.145187	-0.266626	24.9904	25.2648	25.3899	25.5077	25.0962	24.9678	24.7356	25.2866
PA2G4_MOUSE	Proliferation-associated protein 2G4	Pa2g4	43699	10	25.38	10	0.145341	0.238421	25.7889	25.2739	25.3989	25.4933	25.5492	25.9302	25.7585	25.6706
UCHL3_MOUSE	Ubiquitin carboxyl-terminal hydrolase isozyme L3	Uchl3	26152	9	57.83	9	0.145613	0.190881	24.9832	25.0428	24.8927	24.8455	25.3084	25.2022	24.9511	25.0661
C9K0Y4_MOUSE	AMPA-selective glutamate receptor 1 flop type	Gria1	101681	8	9.7	4	0.14584	-0.793971	23.2711	23.4971	23.5775	23.5522	23.3209	23.186	21.0202	23.1947
NEUL_MOUSE	Neurolysin, mitochondrial	Nln	80429	7	16.34	7	0.145855	0.496952	23.8028	22.5869	22.3919	23.1013	23.3156	23.4447	23.8376	23.2728
CSAD_MOUSE	Cysteine sulfinic acid decarboxylase	Csad	55145	5	14	5	0.145961	0.567321	22.6834	21.9534	22.8368	23.5009	23.2196	22.7211	23.8143	23.4888
ATP5J_MOUSE	ATP synthase-coupling factor 6, mitochondrial	Atp5pf	12496	2	34.26	2	0.146691	-0.369952	24.3135	24.6021	23.984	24.1716	24.1224	23.9621	23.2963	24.2107
IMPCT_MOUSE	Protein IMPACT	Impact	36276	17	56.6	17	0.146925	-0.438611	27.5782	27.1096	27.6855	27.3302	27.2531	26.9621	26.2497	27.4842
MTMR7_MOUSE	Myotubularin-related protein 7	Mtmr7	75608	5	10.45	5	0.147007	0.672045	21.1069	20.6547	22.5589	20.4998	21.9973	21.8747	21.8457	21.7907
TIM22_MOUSE	Mitochondrial import inner membrane translocase subunit Tim22	Timm22	20114	2	23.2	2	0.147148	-0.323489	22.4713	22.3215	22.9025	22.8113	22.1486	21.9985	22.3441	22.7214
SERB_MOUSE	Phosphoserine phosphatase	Psph	25096	2	10.67	2	0.148464	0.558347	21.0371	22.1823	22.5386	22.6779	22.4671	22.8179	22.9046	22.4797
ENPP4_MOUSE	Bis(5'-adenosyl)-triphosphatase enpp4	Enpp4	51611	2	4.82	2	0.148555	1.11022	19.9018	20.5407	22.0437	21.0792	22.8307	20.0671	22.7204	22.3881
TIM29_MOUSE	Mitochondrial import inner membrane translocase subunit Tim29	Timm29	29415	5	31.95	5	0.148672	0.419409	22.4832	23.1549	23.046	22.6052	23.5602	22.6341	23.1258	23.6469
BAG5_MOUSE	BAG family molecular chaperone regulator 5	Bag5	50943	2	6.04	2	0.148791	-0.432872	22.9435	22.5279	21.8169	22.6935	22.2332	21.8012	21.7612	22.4548
CELF4_MOUSE	CUGBP Elav-like family member 4	Celf4	51932	2	3.91	2	0.148925	0.794428	20.6357	20.045	22.6125	21.5879	22.0036	22.1326	21.9897	21.9328
CSK21_MOUSE	Casein kinase II subunit alpha	Csnk2a1	45134	12	43.99	12	0.149157	-0.335005	26.2915	26.5649	26.617	26.4906	26.353	25.5442	26.2754	26.4512
GNB5_MOUSE	Guanine nucleotide-binding protein subunit beta-5	Gnb5	43565	6	21.77	6	0.149305	-0.264396	25.4263	25.5278	25.3113	24.9448	24.9297	24.8174	25.1694	25.2362
AL9A1_MOUSE	4-trimethylaminobutyraldehyde dehydrogenase	Aldh9a1	53515	20	47.57	20	0.149503	0.240951	27.4763	27.5903	27.663	27.3762	27.7736	27.9332	27.9526	27.4101
CH037_MOUSE	Protein C8orf37 homolog		23848	2	11	2	0.149916	0.242506	22.7264	22.6288	22.9267	22.7992	23.1169	23.1349	22.6311	23.1683
MLP3A_MOUSE	Microtubule-associated proteins 1A/1B light chain 3A	Map1lc3a	14272	4	23.14	2	0.149989	-0.464721	25.5103	25.5284	24.856	25.8586	24.878	25.1042	24.375	25.5372
AUHM_MOUSE	Methylglutaconyl-CoA hydratase, mitochondrial	Auh	33395	8	23.89	8	0.149993	-0.268707	26.5669	26.3192	26.6649	26.7807	26.1331	26.1418	26.2828	26.699
A0A2I3BPP1_MOUSE	Tuberin	Tsc2	198850	7	5.71	7	0.150152	-0.672491	22.9841	23.5603	22.359	22.3207	21.5927	21.4231	22.5321	22.9863
ABCF2_MOUSE	ATP-binding cassette sub-family F member 2	Abcf2	71782	4	8.28	4	0.150352	-0.467001	22.1268	21.2508	21.6398	22.682	21.2912	21.4103	21.7144	21.4155
HPCA_MOUSE	Neuron-specific calcium-binding protein hippocalcin	Hpca	22427	13	62.69	5	0.150406	-0.459342	23.9691	24.6696	24.5343	24.5143	24.2398	24.1173	23.1459	24.3469
CKAP4_MOUSE	Cytoskeleton-associated protein 4	Ckap4	63692	11	24.7	11	0.150565	0.361625	24.9356	25.0363	24.5322	24.9799	25.4304	25.3072	25.5752	24.6178
PLS3_MOUSE	Phospholipid scramblase 3	Plscr3	31803	3	12.84	3	0.150742	0.999821	21.8514	21.7558	21.4745	21.6421	24.0919	23.6979	21.2093	21.724
UN13A_MOUSE	Protein unc-13 homolog A	Unc13a	193782	4	3.39	4	0.150786	-0.210195	22.6673	23.0239	22.6541	22.9896	22.5547	22.6475	22.5329	22.759
NHRF2_MOUSE	Na(+)/H(+) exchange regulatory cofactor NHE-RF2	Slc9a3r2	37403	4	12.46	4	0.151066	0.566579	22.9502	23.4079	23.6803	23.3894	22.9805	24.5692	24.4462	23.6982
VPS28_MOUSE	Vacuolar protein sorting-associated protein 28 homolog	Vps28	25452	5	31.22	5	0.15122	0.501745	21.3719	21.8115	21.1136	21.2988	22.4009	22.4537	21.591	21.1572
SYCC_MOUSE	Cysteine--tRNA ligase, cytoplasmic	Cars	94860	6	9.51	6	0.152539	-1.56351	24.2687	24.1803	24.1886	23.7848	24.1322	22.7871	19.274	23.975
STX1A_MOUSE	Syntaxin-1A	Stx1a	33054	18	53.82	18	0.152638	0.30562	26.4454	26.5724	25.8708	26.3733	26.4161	26.6917	26.9425	26.434
RL13A_MOUSE	60S ribosomal protein L13a	Rpl13a	23464	4	20.69	4	0.152931	-0.200364	25.8725	25.954	26.0719	25.9818	25.6489	25.5966	25.8122	26.021
UBR4_MOUSE	E3 ubiquitin-protein ligase UBR4	Ubr4	572290	25	7.37	25	0.153194	-0.223954	24.9731	24.7407	24.5913	24.5763	24.5635	24.5023	24.2532	24.6665
A2AWI7_MOUSE	Endophilin-B2	Sh3glb2	44908	16	45.3	2	0.153648	-0.329644	24.1808	23.616	23.6116	24.3508	23.5277	23.4502	23.5453	23.9174
MA7D1_MOUSE	MAP7 domain-containing protein 1	Map7d1	93276	6	9.93	6	0.153867	-0.433848	24.153	24.5508	24.4022	24.2866	23.907	23.1363	24.1032	24.5107
SUCB1_MOUSE	Succinate--CoA ligase [ADP-forming] subunit beta, mitochondrial	Sucla2	50114	28	45.79	28	0.154057	-0.168229	28.8104	28.8718	28.8647	28.9454	28.7031	28.6094	28.6266	28.8803
UBCP1_MOUSE	Ubiquitin-like domain-containing CTD phosphatase 1	Ublcp1	36837	2	8.81	2	0.154582	-0.567051	21.1727	21.2448	20.2984	21.2544	20.6386	19.5424	20.406	21.115
GIT1_MOUSE	ARF GTPase-activating protein GIT1	Git1	85300	13	26.23	13	0.155369	-0.198712	25.6833	25.6997	25.429	25.5181	25.279	25.2336	25.4362	25.5866
VIP1_MOUSE	Inositol hexakisphosphate and diphosphoinositol-pentakisphosphate kinase 1	Ppip5k1	159923	3	3.55	3	0.155792	-0.886811	20.2999	20.4914	18.239	20.6279	19.5995	18.9121	19.4072	18.1921
FKBP8_MOUSE	Peptidyl-prolyl cis-trans isomerase FKBP8	Fkbp8	43529	4	23.88	4	0.156081	-0.228618	24.7296	24.7248	24.9746	24.703	24.6077	24.5763	24.236	24.7976
NHRF1_MOUSE	Na(+)/H(+) exchange regulatory cofactor NHE-RF1	Slc9a3r1	38600	8	29.01	8	0.156272	0.246413	25.527	25.0793	25.3812	24.9865	25.4582	25.311	25.6977	25.4928
LAMP2_MOUSE	Lysosome-associated membrane glycoprotein 2	Lamp2	45681	5	10.12	5	0.156531	0.489732	25.0249	24.2829	24.912	25.0425	25.3328	25.6072	25.8124	24.4689
MIC25_MOUSE	MICOS complex subunit Mic25	Chchd6	29852	9	30.77	9	0.157085	-0.237257	25.8235	25.6205	26.0379	25.8163	25.6276	25.7951	25.2651	25.6613
EPN1_MOUSE	Epsin-1	Epn1	60212	7	19.65	7	0.157175	-0.432875	26.111	26.0896	25.099	25.8023	25.7038	24.9215	25.1276	25.6175
BDH2_MOUSE	3-hydroxybutyrate dehydrogenase type 2	Bdh2	26753	2	10.2	2	0.157303	0.809384	22.4036	21.0461	22.2698	21.7163	23.2711	22.167	23.7122	21.523
PSMD7_MOUSE	26S proteasome non-ATPase regulatory subunit 7	Psmd7	36540	9	41.74	9	0.157527	-0.269788	25.3194	25.4679	25.4596	25.8629	25.4775	24.9207	25.2222	25.4103
NDUS6_MOUSE	NADH dehydrogenase [ubiquinone] iron-sulfur protein 6, mitochondrial	Ndufs6	13020	7	65.52	7	0.158092	-0.185986	27.172	27.2602	27.1442	27.2713	27.0813	26.861	26.9189	27.2426
SRGP3_MOUSE	SLIT-ROBO Rho GTPase-activating protein 3	Srgap3	124420	11	15.47	10	0.158205	-0.381605	24.3817	24.6651	24.9385	25.1209	24.3322	24.2261	24.0316	24.9898
MTMR9_MOUSE	Myotubularin-related protein 9	Mtmr9	62908	6	13.58	6	0.158858	-0.622742	23.2894	23.5198	23.5683	23.4885	22.5991	23.9456	21.8036	23.0267
ATPD_MOUSE	ATP synthase subunit delta, mitochondrial	Atp5f1d	17600	6	58.33	6	0.158868	-0.166436	28.3494	28.4262	28.3265	28.3713	28.1308	28.1808	28.1049	28.3911
Q3UTR7_MOUSE	Angiotensinogen	Agt	52670	5	17.84	5	0.159471	0.633001	21.2105	20.9856	21.7007	21.6827	22.5122	22.9354	21.5804	21.0835
RHEB_MOUSE	GTP-binding protein Rheb	Rheb	20451	6	47.28	6	0.159602	-0.238124	25.9309	25.7423	25.5901	25.6615	25.5924	25.2316	25.3584	25.7898
TCPA_MOUSE	T-complex protein 1 subunit alpha	Tcp1	60449	35	69.6	35	0.159888	-0.163792	28.8142	28.6409	28.75	28.7019	28.5948	28.4021	28.6264	28.6286
2ABA_MOUSE	Serine/threonine-protein phosphatase 2A 55 kDa regulatory subunit B alpha isoform	Ppp2r2a	51692	14	42.73	10	0.159903	0.197288	26.5121	26.4922	26.1234	26.3045	26.4912	26.6253	26.6598	26.4451
RS7_MOUSE	40S ribosomal protein S7	Rps7	22127	8	48.97	8	0.159904	-0.288865	25.1884	25.6076	25.5613	25.4111	25.369	24.6725	25.2233	25.348
LDHB_MOUSE	L-lactate dehydrogenase B chain	Ldhb	36572	31	67.96	30	0.160603	0.193951	30.926	30.9285	30.6937	30.7694	30.8251	31.1217	31.1935	30.9531
AGO2_MOUSE	Protein argonaute-2	Ago2	97304	9	13.02	9	0.160781	-0.381081	23.8874	23.9698	23.7414	23.439	22.8578	23.4452	23.2176	23.9927
BTF3_MOUSE	Transcription factor BTF3	Btf3	22031	3	33.82	3	0.16112	-0.206841	22.8532	23.2016	23.2483	23.3382	23.0845	22.8951	22.9353	22.8991
IMA4_MOUSE	Importin subunit alpha-4	Kpna3	57773	11	32.82	8	0.161585	-0.213827	23.7427	24.0362	24.1771	24.0635	23.9517	23.6738	23.6345	23.9041
RAB35_MOUSE	Ras-related protein Rab-35	Rab35	23025	6	39.3	5	0.161646	0.175795	25.049	24.8298	24.9244	24.8672	25.1835	25.23	24.9933	24.9668
CAMKV_MOUSE	CaM kinase-like vesicle-associated protein	Camkv	54819	10	27.34	10	0.161757	-0.280532	26.0603	25.9331	25.6396	25.9035	26.031	25.6181	25.2664	25.4987
SF3B3_MOUSE	Splicing factor 3B subunit 3	Sf3b3	135550	7	8.63	7	0.161868	-0.616464	24.1439	23.9839	24.1122	22.7506	23.4876	22.8831	22.4099	23.744
KAD5_MOUSE	Adenylate kinase isoenzyme 5	Ak5	63323	2	4.63	2	0.162144	-0.567472	21.8309	21.9923	20.9667	22.1463	21.2847	20.9349	20.472	21.9747
CE051_MOUSE	UPF0600 protein C5orf51 homolog		33471	3	13.95	3	0.162298	0.321947	22.1592	22.2099	21.5214	22.1568	21.9486	22.6157	22.4718	22.2991
IF4B_MOUSE	Eukaryotic translation initiation factor 4B	Eif4b	68840	6	18.17	6	0.162349	-0.179912	25.6324	25.7467	25.6502	25.4991	25.3463	25.5016	25.331	25.6299
RPN2_MOUSE	Dolichyl-diphosphooligosaccharide--protein glycosyltransferase subunit 2	Rpn2	69063	16	42	16	0.162885	0.209355	26.1627	26.148	25.9028	25.7879	26.2987	26.2305	26.3158	25.9937
PHLB1_MOUSE	Pleckstrin homology-like domain family B member 1	Phldb1	150070	3	3.72	3	0.162903	0.687339	20.7744	21.5083	21.0007	21.1952	21.3964	20.7043	22.9118	22.2155
PLCA_MOUSE	1-acyl-sn-glycerol-3-phosphate acyltransferase alpha	Agpat1	31709	3	15.44	3	0.163477	-0.72097	23.5253	21.6614	23.3906	23.429	21.4492	22.5158	22.3999	22.7576
LGUL_MOUSE	Lactoylglutathione lyase	Glo1	20810	12	66.85	12	0.163974	0.205961	26.9666	26.979	26.9754	27.0061	27.306	27.4554	26.983	27.0065
TPRGL_MOUSE	Tumor protein p63-regulated gene 1-like protein	Tprg1l	29814	10	58.27	10	0.164371	-0.313702	25.8853	26.1603	26.2554	26.2526	26.0477	25.3438	25.6916	26.2156
RL7_MOUSE	60S ribosomal protein L7	Rpl7	31420	16	40.74	16	0.164714	-0.15038	27.9355	27.7771	27.8971	27.9763	27.7621	27.7969	27.7042	27.7214
ERF3A_MOUSE	Eukaryotic peptide chain release factor GTP-binding subunit ERF3A	Gspt1	68625	10	24.69	6	0.164926	-0.496689	23.7587	23.6256	23.3609	23.6494	23.3985	22.0558	23.4138	23.5398
PI4KA_MOUSE	Phosphatidylinositol 4-kinase alpha	Pi4ka	237042	35	23.71	35	0.165043	-0.30279	26.3766	26.4483	26.1587	26.1712	26.0185	25.8316	25.5978	26.4957
WDR91_MOUSE	WD repeat-containing protein 91	Wdr91	83421	2	4.41	2	0.165083	1.15795	19.0274	19.6729	19.7375	19.4928	18.8919	21.8976	22.2942	19.4787
SELB_MOUSE	Selenocysteine-specific elongation factor	Eefsec	63539	3	14.07	3	0.165127	-0.880452	20.4744	19.5918	20.0105	20.1296	20.0851	17.3088	19.5519	19.7389
RAB3C_MOUSE	Ras-related protein Rab-3C	Rab3c	25872	14	59.03	11	0.165764	-0.279085	26.6638	26.5836	26.7178	26.3223	26.6573	26.4709	25.9821	26.0608
COX41_MOUSE	Cytochrome c oxidase subunit 4 isoform 1, mitochondrial	Cox4i1	19530	16	58.58	16	0.166007	-0.179379	29.4153	29.4247	29.2345	29.3667	29.2103	29.2335	28.961	29.3188
TRI36_MOUSE	E3 ubiquitin-protein ligase Trim36	Trim36	82791	2	4.53	2	0.166214	-0.714346	21.947	22.2686	22.1631	21.7966	21.7285	21.4331	22.2922	19.864
BAF_MOUSE	Barrier-to-autointegration factor	Banf1	10103	2	40.45	2	0.166285	-0.913632	21.8277	21.8264	21.6946	21.7111	22.133	19.2255	20.2327	21.814
RM04_MOUSE	39S ribosomal protein L4, mitochondrial	Mrpl4	33073	3	15.31	3	0.166481	0.509845	20.7554	21.304	21.9605	22.277	21.6891	22.1988	22.0413	22.407
DPP10_MOUSE	Inactive dipeptidyl peptidase 10	Dpp10	90827	15	22.96	13	0.166886	-0.34585	26.1046	25.9469	25.8624	25.3841	25.8384	25.181	25.14	25.7552
ECHB_MOUSE	Trifunctional enzyme subunit beta, mitochondrial	Hadhb	51386	24	54.11	24	0.167044	0.194224	27.813	27.9975	27.9357	27.68	27.8278	28.0986	28.1977	28.0789
SELO_MOUSE	Protein adenylyltransferase SelO, mitochondrial	Selenoo	74221	6	11.39	6	0.167987	0.647726	22.7979	21.0041	22.6492	22.8683	23.0566	23.285	23.1305	22.4383
GGT7_MOUSE	Glutathione hydrolase 7	Ggt7	70251	4	8.91	4	0.168083	-0.58306	22.3866	22.2873	22.9872	22.8119	22.5201	22.3938	20.8465	22.3803
CLMN_MOUSE	Calmin	Clmn	117227	5	7.6	5	0.168216	0.507778	22.4495	21.6878	22.1257	22.492	22.8958	21.8105	23.3469	22.7329
NIPS1_MOUSE	Protein NipSnap homolog 1	Nipsnap1	33363	15	57.39	15	0.168225	-0.309719	27.1567	27.5515	27.6359	27.0357	27.1291	26.8485	26.7403	27.4231
ABLM1_MOUSE	Actin-binding LIM protein 1	Ablim1	96805	5	9.64	5	0.168364	-0.827716	23.7062	23.4878	22.144	21.9315	22.6089	21.7356	22.7134	20.9009
PDE2A_MOUSE	cGMP-dependent 3',5'-cyclic phosphodiesterase	Pde2a	103249	15	25.33	15	0.168647	-0.445937	26.0684	25.5246	25.1396	25.815	25.6127	25.2141	24.4674	25.4695
NAC2_MOUSE	Sodium/calcium exchanger 2	Slc8a2	100711	11	17.92	11	0.168718	-0.241829	25.7948	25.5494	25.5642	25.4975	25.6609	25.1891	25.0709	25.5176
H11_MOUSE	Histone H1.1	Hist1h1a	21785	7	29.58	5	0.168848	0.19028	24.5639	24.4192	24.2407	24.3869	24.3615	24.6624	24.6993	24.6486
MYG1_MOUSE	UPF0160 protein MYG1, mitochondrial	Myg1	42723	5	15.79	5	0.169092	-0.340138	24.5167	24.2225	24.0757	24.1356	23.2514	24.1833	24.1071	24.0482
RL9_MOUSE	60S ribosomal protein L9	Rpl9	21881	8	54.17	8	0.169171	-0.190464	25.7878	25.8387	25.9484	25.8077	25.8872	25.5144	25.4807	25.7385
RBP2_MOUSE	E3 SUMO-protein ligase RanBP2	Ranbp2	341121	5	2.55	5	0.169319	-0.518623	21.1091	22.3111	20.6154	21.0694	20.9324	20.6675	20.4589	20.9718
CPNE7_MOUSE	Copine-7	Cpne7	61891	6	12.57	5	0.169528	1.15438	23.6714	23.2697	23.4847	20.3651	24.5601	23.2239	23.1202	24.5042
EIF3D_MOUSE	Eukaryotic translation initiation factor 3 subunit D	Eif3d	63989	9	22.99	9	0.16989	1.02881	24.8554	24.5986	24.9196	24.6913	26.951	24.1538	27.278	24.7973
ECHD1_MOUSE	Ethylmalonyl-CoA decarboxylase	Echdc1	35467	11	44.72	11	0.170068	-0.266175	26.1899	25.9812	25.9577	25.9528	25.8554	25.6366	26.1543	25.3706
KGUA_MOUSE	Guanylate kinase	Guk1	21918	8	57.58	8	0.170274	-0.415896	24.9291	24.9191	24.9282	25.1465	24.8657	24.3891	23.8234	25.1811
PUF60_MOUSE	Poly(U)-binding-splicing factor PUF60	Puf60	60249	6	20.74	6	0.17033	0.217721	23.9061	23.5723	24.1795	23.8546	23.9856	24.0947	24.1837	24.1194
ARL8B_MOUSE	ADP-ribosylation factor-like protein 8B	Arl8b	21539	11	49.46	5	0.170558	0.154991	25.0464	25.1559	25.0969	25.0938	25.1307	25.3044	25.3782	25.1998
NSF_MOUSE	Vesicle-fusing ATPase	Nsf	82613	76	78.9	76	0.17064	-0.161044	30.998	30.9732	30.9673	30.9445	30.8293	30.7135	30.7037	30.9923
GLO2_MOUSE	Hydroxyacylglutathione hydrolase, mitochondrial	Hagh	34084	11	34.63	11	0.170748	-0.151959	26.7722	26.7743	26.6719	26.7286	26.5962	26.6123	26.4489	26.682
COMD2_MOUSE	COMM domain-containing protein 2	Commd2	22848	3	20.6	3	0.171301	0.534008	22.0534	21.676	23.2132	22.5828	22.8934	23.1223	23.3169	22.3288
GCP60_MOUSE	Golgi resident protein GCP60	Acbd3	60181	5	15.81	5	0.171343	0.353577	22.4721	22.5268	23.3964	22.9856	23.0623	23.5264	23.2576	22.9489
ENPP1_MOUSE	Ectonucleotide pyrophosphatase/phosphodiesterase family member 1	Enpp1	103176	3	5.41	3	0.171511	0.485089	21.1882	19.9699	20.794	20.6236	21.2077	21.4739	21.4407	20.3939
RL30_MOUSE	60S ribosomal protein L30	Rpl30	12784	5	51.3	5	0.171855	-0.223487	26.2157	26.5412	26.7029	26.4207	26.199	26.4326	26.0132	26.3417
PSME1_MOUSE	Proteasome activator complex subunit 1	Psme1	28673	10	49.8	10	0.171863	0.436254	25.7194	25.5693	24.4344	25.7099	25.8033	25.8549	25.9366	25.5833
SHOC2_MOUSE	Leucine-rich repeat protein SHOC-2	Shoc2	64893	3	5.33	3	0.17215	-0.726943	22.9545	22.7208	21.4313	22.9761	22.126	21.432	20.8713	22.7455
G3BP1_MOUSE	Ras GTPase-activating protein-binding protein 1	G3bp1	51829	3	8.82	3	0.172209	0.462109	22.4402	23.1099	21.4581	22.3392	22.8709	22.7663	22.7946	22.7641
MAOM_MOUSE	NAD-dependent malic enzyme, mitochondrial	Me2	65799	21	56.88	21	0.172274	0.275518	26.2164	25.8025	26.4934	26.3829	26.6953	26.665	26.3684	26.2685
ARM10_MOUSE	Armadillo repeat-containing protein 10	Armc10	33311	5	24.18	5	0.172575	-0.377336	24.5006	24.5583	24.5354	24.6828	23.7024	23.7555	24.7156	24.5942
AGFG1_MOUSE	Arf-GAP domain and FG repeat-containing protein 1	Agfg1	58043	3	11.59	3	0.172955	-0.360926	23.8942	23.7553	23.6019	23.7419	23.539	23.7311	22.6427	23.6369
TM201_MOUSE	Transmembrane protein 201	Tmem201	72500	2	2.56	2	0.173225	0.422831	22.4375	22.3695	21.4885	22.3053	22.0134	22.5661	23.0587	22.6539
THNS1_MOUSE	Threonine synthase-like 1	Thnsl1	83100	7	15.66	7	0.17347	-0.665754	23.2407	23.6894	24.0796	23.9075	23.4805	21.7425	23.1184	23.9128
TADBP_MOUSE	TAR DNA-binding protein 43	Tardbp	44548	11	38.16	11	0.173931	-0.207875	26.2062	26.4586	26.3362	26.3311	26.141	25.8353	26.1421	26.3822
SRSF7_MOUSE	Serine/arginine-rich splicing factor 7	Srsf7	30818	6	19.85	5	0.174703	-0.310297	25.3718	25.649	25.479	25.5633	25.2397	24.6227	25.6058	25.3538
RLA1_MOUSE	60S acidic ribosomal protein P1	Rplp1	11475	2	51.75	2	0.174915	-0.249692	23.6101	23.7409	23.5269	23.6906	23.2049	23.7159	23.054	23.5949
PTN11_MOUSE	Tyrosine-protein phosphatase non-receptor type 11	Ptpn11	68460	16	32.83	16	0.175142	0.167756	26.5738	26.4958	26.2904	26.5935	26.674	26.6376	26.7503	26.5625
GNAI1_MOUSE	Guanine nucleotide-binding protein G(i) subunit alpha-1	Gnai1	40361	28	68.93	15	0.175182	-0.203851	27.983	28.2784	27.9035	27.8664	27.879	27.9786	27.6623	27.6959
RPGP2_MOUSE	Rap1 GTPase-activating protein 2	Rap1gap2	78254	4	8.71	4	0.175547	-1.05944	23.6691	22.7006	22.2513	22.2136	22.3528	22.7277	19.4636	22.0528
RRAS2_MOUSE	Ras-related protein R-Ras2	Rras2	23400	7	39.22	4	0.17566	0.428961	23.8583	24.3409	23.7985	23.6374	24.5379	24.9631	24.2033	23.6465
GPC5B_MOUSE	G-protein coupled receptor family C group 5 member B	Gprc5b	45899	3	5.85	3	0.175938	-0.265878	24.0098	24.0206	23.9335	23.6397	23.7222	23.3445	24.0336	23.4397
RL23_MOUSE	60S ribosomal protein L23	Rpl23	14865	5	36.43	5	0.176034	-0.161128	25.9258	25.8162	25.8903	25.9908	25.9097	25.6948	25.6206	25.7535
ADCY5_MOUSE	Adenylate cyclase type 5	Adcy5	139122	5	6.18	5	0.176405	-0.265254	23.5466	23.1556	23.4304	23.0148	23.1642	23.0791	22.6384	23.2048
RU2A_MOUSE	U2 small nuclear ribonucleoprotein A'	Snrpa1	28357	3	14.51	3	0.176506	-0.297344	24.5874	24.0396	24.0095	24.2813	23.4923	23.9857	24.2444	24.0061
NLTP_MOUSE	Non-specific lipid-transfer protein	Scp2	59126	10	17.73	10	0.176639	0.170369	25.9397	26.0252	25.9113	26.0634	26.0364	26.3201	26.2471	26.0176
NF1_MOUSE	Neurofibromin	Nf1	319596	36	16.83	24	0.176735	-0.325184	26.1899	26.0155	26.0413	25.7634	25.8065	25.5218	25.1876	26.1936
CROCC_MOUSE	Rootletin	Crocc	226945	4	2.99	4	0.17695	-0.451084	21.5127	21.974	21.9838	22.7162	21.5919	21.4676	22.2022	21.1206
H31_MOUSE	Histone H3.1	Hist1h3a	15404	9	55.88	2	0.177292	-0.869231	24.0097	24.5369	24.416	24.3131	24.0392	21.5009	23.8511	24.4076
Q3THL1_MOUSE	Uncharacterized protein		12180	2	18.27	2	0.177392	0.377526	22.4458	21.9813	22.1068	21.949	22.8004	22.8617	22.5605	21.7704
MTX2_MOUSE	Metaxin-2	Mtx2	29758	6	39.54	6	0.177581	-0.411374	24.9275	24.7988	24.567	25.0934	24.8408	23.6041	24.5645	24.7318
HCFC1_MOUSE	Host cell factor 1	Hcfc1	210437	3	2.69	3	0.177683	0.682146	21.6994	21.3943	22.2772	19.9348	22.0453	21.9092	22.4086	21.6712
OXSR1_MOUSE	Serine/threonine-protein kinase OSR1	Oxsr1	58214	7	17.46	4	0.177772	0.301153	23.3567	23.6013	23.083	23.0077	23.5397	23.7336	23.8604	23.1196
VPS39_MOUSE	Vam6/Vps39-like protein	Vps39	101693	2	2.93	2	0.178142	0.389058	20.7061	20.9492	20.9779	21.0753	21.5736	21.5632	20.4929	21.6351
KAD4_MOUSE	Adenylate kinase 4, mitochondrial	Ak4	25062	7	49.33	7	0.17845	-0.253305	26.0604	26.0128	26.3027	26.2908	25.5378	26.13	25.8006	26.1852
ERMP1_MOUSE	Endoplasmic reticulum metallopeptidase 1	Ermp1	100148	7	12.25	7	0.1788	0.268243	24.0018	24.3828	23.9716	23.9682	23.96	24.6835	24.4625	24.2914
B3AT_MOUSE	Band 3 anion transport protein	Slc4a1	103136	12	21.31	12	0.178809	0.743484	24.9537	24.819	25.3372	25.8129	25.0956	27.2333	26.4566	25.1113
GSHB_MOUSE	Glutathione synthetase	Gss	52247	13	39.87	13	0.17935	0.35673	25.0514	24.5768	24.1755	24.8259	24.6722	25.0476	25.5016	24.835
D39U1_MOUSE	Epimerase family protein SDR39U1	Sdr39u1	32995	6	28.9	6	0.180065	-0.317563	25.1041	25.0972	25.2796	25.3941	24.3317	25.0791	24.8487	25.3454
TOM22_MOUSE	Mitochondrial import receptor subunit TOM22 homolog	Tomm22	15537	7	65.49	7	0.180237	-0.411642	24.9226	25.1797	24.5353	24.884	24.693	24.8975	23.6582	24.6264
RT23_MOUSE	28S ribosomal protein S23, mitochondrial	Mrps23	20348	3	22.03	3	0.180566	-0.451348	22.0151	22.287	23.0939	22.3357	22.5536	21.4885	21.6532	22.2309
C1QA_MOUSE	Complement C1q subcomponent subunit A	C1qa	25974	3	11.84	3	0.180795	1.30755	23.3731	23.4746	20.8438	20.8615	21.5762	23.8627	23.3934	24.951
A0A067XG53_MOUSE	Peripheral plasma membrane protein CASK (Fragment)	Cask	99227	17	24.23	17	0.181547	-0.222443	25.8923	25.9898	25.852	25.8002	25.5218	25.7334	25.3821	26.0073
RASL1_MOUSE	RasGAP-activating-like protein 1	Rasal1	89395	6	12.64	6	0.182009	-0.478265	23.4106	23.154	23.0496	23.5327	23.2803	23.2345	21.8012	22.9177
ANM5_MOUSE	Protein arginine N-methyltransferase 5	Prmt5	72680	7	21.66	7	0.182723	0.299106	24.7781	23.9619	24.23	24.2456	24.6158	24.7374	24.8154	24.2434
A0A1Y7VME9_MOUSE	Kinase D-interacting substrate 220	Kidins220	195827	5	3.8	5	0.182985	-1.00947	21.759	21.6575	22.0592	21.1001	22.0087	21.3105	18.4718	20.7469
NB5R1_MOUSE	NADH-cytochrome b5 reductase 1	Cyb5r1	34135	12	60	12	0.183172	0.158186	25.0987	25.3463	25.2636	25.3469	25.3752	25.4522	25.3386	25.5224
FSD1L_MOUSE	FSD1-like protein	Fsd1l	56886	3	8.48	3	0.183741	-0.741468	22.6814	22.1181	22.3782	21.5391	22.0993	21.5655	19.9156	22.1705
VISL1_MOUSE	Visinin-like protein 1	Vsnl1	22142	21	82.72	18	0.184327	-0.264878	28.3642	28.5328	28.0224	27.9154	28.0525	28.1573	27.6346	27.9309
TKFC_MOUSE	Triokinase/FMN cyclase	Tkfc	59691	4	13.84	4	0.184673	0.36859	21.8505	21.6	22.4586	22.5579	22.3697	22.2639	22.3964	22.9113
HMGB1_MOUSE	High mobility group protein B1	Hmgb1	24894	15	40	15	0.185067	0.413382	29.1746	28.9587	28.874	29.5015	28.8276	29.9781	29.9915	29.3651
ELP1_MOUSE	Elongator complex protein 1	Elp1	149584	11	9.53	11	0.185201	-0.250347	24.4257	24.0423	24.1267	24.1701	24.3343	23.6989	24.0101	23.72
RCN2_MOUSE	Reticulocalbin-2	Rcn2	37271	7	40.62	7	0.185221	-0.269733	23.4872	23.8824	23.2213	23.1659	23.3829	23.1315	22.9369	23.2266
CARM1_MOUSE	Histone-arginine methyltransferase CARM1	Carm1	65854	3	5.43	3	0.185296	0.834518	21.0244	22.5137	23.2125	20.6032	23.0931	23.035	22.2001	22.3638
V9GXM1_MOUSE	ADP-ribosylation factor GTPase-activating protein 1	Arfgap1	46540	8	37.5	8	0.185415	-1.60173	23.1452	24.3498	24.0884	23.6736	23.7087	23.3578	18.495	23.2886
CYC_MOUSE	Cytochrome c, somatic	Cycs	11605	12	64.76	9	0.185941	-0.197661	28.1863	28.2451	28.2184	28.2784	28.1521	28.1635	27.6817	28.1403
B3A3_MOUSE	Anion exchange protein 3	Slc4a3	135373	4	4.73	4	0.186624	-0.385106	22.7663	21.4591	22.5773	22.2077	21.8331	21.8279	21.9073	21.9017
FARP1_MOUSE	FERM, ARHGEF and pleckstrin domain-containing protein 1	Farp1	118875	17	21.85	17	0.186628	0.283457	26.0196	26.1951	25.7817	26.0709	26.1582	26.0702	26.8433	26.1295
VPS4A_MOUSE	Vacuolar protein sorting-associated protein 4A	Vps4a	48907	7	19.91	4	0.186663	-0.292379	22.9453	22.8285	23.1799	22.6182	22.7302	23.0098	22.2038	22.4586
TSC1_MOUSE	Hamartin	Tsc1	128746	4	4.57	4	0.186897	0.957195	20.9389	21.1284	20.5065	20.3883	20.1921	22.0577	23.5864	20.9547
SMC3_MOUSE	Structural maintenance of chromosomes protein 3	Smc3	141556	6	7.4	6	0.187226	0.597562	22.2737	22.7418	23.4636	23.1384	24.6504	23.0307	23.008	23.3188
UBP2L_MOUSE	Ubiquitin-associated protein 2-like	Ubap2l	116799	5	6.59	5	0.187845	-0.433088	23.0966	22.7161	23.2666	23.2516	23.2992	22.1017	22.1565	23.041
KIF2A_MOUSE	Kinesin-like protein KIF2A	Kif2a	79756	17	27.52	17	0.188041	-0.258876	26.2592	26.3768	26.2516	26.1486	26.23	26.1469	25.482	26.1417
RL34_MOUSE	60S ribosomal protein L34	Rpl34	13293	2	12.82	2	0.188096	-0.17891	24.9719	24.7991	24.9725	24.9967	24.5354	24.7295	24.9651	24.7945
SNX30_MOUSE	Sorting nexin-30	Snx30	49520	2	6.18	2	0.188142	-0.980813	24.5455	21.6824	21.6509	21.4333	21.4643	20.6421	21.6867	21.5958
NCAM2_MOUSE	Neural cell adhesion molecule 2	Ncam2	93204	19	27	19	0.188179	0.159194	27.3114	27.113	27.2366	27.2229	27.3851	27.5457	27.3515	27.2384
ADCY2_MOUSE	Adenylate cyclase type 2	Adcy2	123270	3	5.5	3	0.188528	-1.31362	21.9623	19.5816	22.0491	22.0122	19.3533	20.6925	18.1707	22.1343
SUOX_MOUSE	Sulfite oxidase, mitochondrial	Suox	60756	4	13.74	4	0.188628	0.572781	23.2353	21.8046	23.0131	21.9001	23.3197	23.4741	22.3405	23.1099
A0A286YCX6_MOUSE	Trafficking protein particle complex 8	Trappc8	160812	6	5.99	6	0.188933	0.527412	22.7688	23.8877	22.9671	24.4718	23.7911	24.2317	24.0226	24.1597
SETD3_MOUSE	Actin-histidine N-methyltransferase	Setd3	67176	5	14.65	5	0.189091	-1.06142	21.6522	20.7976	22.1226	22.6796	19.757	21.221	19.3801	22.6481
CYTSB_MOUSE	Cytospin-B	Specc1	118101	3	3.84	3	0.190057	-0.810813	22.3361	19.974	20.074	21.5824	19.8241	19.8424	20.0451	21.0117
PON2_MOUSE	Serum paraoxonase/arylesterase 2	Pon2	39617	4	16.95	4	0.190108	0.493105	22.2595	23.0036	23.0586	21.9844	23.0177	23.3985	23.5432	22.3191
V9GX06_MOUSE	Predicted gene 11214 (Fragment)	Gm11214	19865	11	24.04	3	0.190352	0.461199	20.1873	20.0785	20.4676	20.3102	21.1013	20.0683	21.5062	20.2126
WDR47_MOUSE	WD repeat-containing protein 47	Wdr47	102312	11	15.65	11	0.19067	-0.745097	25.1606	25.3831	25.2799	25.8272	25.5618	25.4201	23.0608	24.6277
CCAR1_MOUSE	Cell division cycle and apoptosis regulator protein 1	Ccar1	132060	2	3.23	2	0.191354	-0.464836	21.9172	21.0135	22.1718	22.6579	21.5391	21.7378	21.3828	21.2413
MK10_MOUSE	Mitogen-activated protein kinase 10	Mapk10	52532	7	26.29	7	0.191512	-0.339083	24.2242	24.1202	23.9429	24.4133	23.9399	23.1479	24.1644	24.0921
PGRC2_MOUSE	Membrane-associated progesterone receptor component 2	Pgrmc2	23334	6	44.7	5	0.191549	0.305298	24.0257	23.5792	24.5654	23.7156	24.1857	24.2895	24.2242	24.4078
L2HDH_MOUSE	L-2-hydroxyglutarate dehydrogenase, mitochondrial	L2hgdh	50899	8	23.92	8	0.192226	-0.347557	24.4988	24.3737	24.6103	24.1547	24.4682	24.0983	23.3693	24.3114
NMRL1_MOUSE	NmrA-like family domain-containing protein 1	Nmral1	34376	6	20.39	6	0.192726	-0.273157	24.9202	24.5364	24.9831	24.7803	24.2447	24.8439	24.2336	24.8052
DDX1_MOUSE	ATP-dependent RNA helicase DDX1	Ddx1	82500	16	29.59	16	0.193426	-0.173162	26.4117	26.3976	26.4373	26.4324	26.3462	25.9719	26.3998	26.2685
PHP14_MOUSE	14 kDa phosphohistidine phosphatase	Phpt1	13997	5	45.97	5	0.194388	0.318664	24.6752	24.7629	24.7388	25.0816	25.5056	25.5087	24.6549	24.8639
NDUA6_MOUSE	NADH dehydrogenase [ubiquinone] 1 alpha subcomplex subunit 6	Ndufa6	15283	6	47.33	6	0.194454	-0.194166	27.0423	27.2392	27.1771	27.2188	27.1959	27.0439	26.6661	26.9949
TPC11_MOUSE	Trafficking protein particle complex subunit 11	Trappc11	128396	5	7.24	5	0.194881	-0.536604	23.0746	22.7787	22.9805	22.9958	22.6264	22.9795	21.1805	22.8968
TPPC9_MOUSE	Trafficking protein particle complex subunit 9	Trappc9	128232	3	3.83	3	0.195097	-0.151671	22.8927	22.757	22.7173	22.6933	22.6524	22.6976	22.4605	22.6431
Q8R2K3_MOUSE	Single-stranded DNA binding protein 1	Ssbp1	17157	5	32.43	5	0.196019	-0.311198	23.5493	23.6525	23.6862	23.7839	23.6296	23.8391	22.8593	23.0991
MUTA_MOUSE	Methylmalonyl-CoA mutase, mitochondrial	Mmut	82844	12	26.47	12	0.196179	0.211507	25.032	24.9255	24.6066	24.781	25.155	24.7468	25.0776	25.2117
PPR21_MOUSE	Protein phosphatase 1 regulatory subunit 21	Ppp1r21	88338	5	11.79	5	0.196546	0.810656	21.074	22.7058	22.6467	20.2425	22.6804	22.9979	22.3991	21.8341
NDRG3_MOUSE	Protein NDRG3	Ndrg3	41555	12	58.13	12	0.197044	-0.415126	26.2238	25.8911	26.2678	26.1046	26.1009	26.0593	24.7778	25.8889
E41L3_MOUSE	Band 4.1-like protein 3	Epb41l3	103338	48	59.85	2	0.197188	-0.236542	23.3063	23.505	23.2291	23.0095	23.0399	23.373	22.9243	22.7666
S7A14_MOUSE	Probable cationic amino acid transporter	Slc7a14	83984	5	7.39	5	0.197562	-0.379606	25.0187	23.9606	24.2345	23.8891	24.0531	23.9654	23.4839	24.0821
MTX1_MOUSE	Metaxin-1	Mtx1	35624	4	16.72	4	0.197859	-0.793951	23.9926	23.6998	22.5964	23.3933	23.1546	21.1981	22.3153	23.8383
AT1A2_MOUSE	Sodium/potassium-transporting ATPase subunit alpha-2	Atp1a2	112217	84	53.24	55	0.198025	0.171158	30.8484	30.781	30.6599	30.5629	30.8252	31.0407	30.9564	30.7146
DOPD_MOUSE	D-dopachrome decarboxylase	Ddt	13077	7	72.88	7	0.198155	-0.29154	26.4313	26.4502	26.6124	26.6237	26.4382	26.2089	25.6653	26.6391
A0A087WPL5_MOUSE	ATP-dependent RNA helicase A	Dhx9	149619	34	28.49	34	0.198158	-0.146467	27.3338	27.4065	27.5496	27.3652	27.1982	27.2961	27.206	27.3688
LASP1_MOUSE	LIM and SH3 domain protein 1	Lasp1	29994	7	38.4	7	0.19826	0.22136	25.6239	25.5372	25.681	25.6788	25.8734	26.255	25.6006	25.6774
PLPHP_MOUSE	Pyridoxal phosphate homeostasis protein	Plpbp	30049	8	39.05	8	0.198504	0.258325	25.4105	25.5	25.0413	25.6041	25.5313	26.0647	25.5237	25.4696
PHOCN_MOUSE	MOB-like protein phocein	Mob4	26032	2	12.89	2	0.19866	0.183328	21.3616	21.7331	21.5256	21.3261	21.7012	21.7602	21.4954	21.7228
TBA4A_MOUSE	Tubulin alpha-4A chain	Tuba4a	49924	60	93.97	16	0.199753	0.161492	30.133	30.104	30.2915	30.254	30.4512	30.507	30.2293	30.241
ABHGA_MOUSE	Phosphatidylserine lipase ABHD16A	Abhd16a	63086	9	18.46	9	0.199924	0.21615	25.0119	25.1095	24.5144	25.0454	25.0723	25.0716	25.1185	25.2833
CELF2_MOUSE	CUGBP Elav-like family member 2	Celf2	54271	4	9.25	3	0.199948	-0.545528	21.168	21.7178	21.6586	23.053	21.6804	20.8753	21.415	21.4446
OSCP1_MOUSE	Protein OSCP1	Oscp1	43232	7	30.34	7	0.200403	-0.909212	23.1577	24.1591	24.5566	24.0206	23.793	21.0739	24.0893	23.3009
CYFP1_MOUSE	Cytoplasmic FMR1-interacting protein 1	Cyfip1	145241	29	21.95	10	0.200449	0.273181	24.4744	24.6768	24.1039	24.3294	24.5112	25.1423	24.4365	24.5873
TCPD_MOUSE	T-complex protein 1 subunit delta	Cct4	58066	32	51.39	32	0.200732	-0.160723	28.5736	28.6159	28.5131	28.6732	28.301	28.3253	28.4715	28.6351
AAGAB_MOUSE	Alpha- and gamma-adaptin-binding protein p34	Aagab	34511	2	13.29	2	0.201267	-0.18653	20.2607	20.0656	19.8106	19.8742	19.7161	19.9612	19.8346	19.753
RL17_MOUSE	60S ribosomal protein L17	Rpl17	21423	4	27.72	4	0.201329	-0.208247	25.5194	25.8634	25.6464	25.6728	25.5428	25.6208	25.5913	25.1141
WDR48_MOUSE	WD repeat-containing protein 48	Wdr48	76007	6	14.2	6	0.202106	-0.467655	23.9648	23.3829	23.0099	23.8593	23.5137	23.5407	22.2493	23.0426
EMC8_MOUSE	ER membrane protein complex subunit 8	Emc8	23348	3	19.81	3	0.202791	0.669813	23.5562	22.902	22.4281	21.0662	23.0899	23.1015	23.5645	22.8758
PFKAL_MOUSE	ATP-dependent 6-phosphofructokinase, liver type	Pfkl	85360	27	38.08	21	0.202948	0.170994	27.2945	27.3183	27.3584	27.1582	27.3904	27.5906	27.5998	27.2326
ARMD3_MOUSE	Armadillo-like helical domain-containing protein 3	Armh3	78632	6	16.4	6	0.203267	-0.755192	22.7451	22.6331	22.7022	22.4085	22.5985	20.3636	21.402	23.104
DGKE_MOUSE	Diacylglycerol kinase epsilon	Dgke	63635	3	6.38	3	0.203383	-0.670306	23.047	23.1039	22.8656	22.6731	22.9705	22.2299	20.7349	23.073
EIF3E_MOUSE	Eukaryotic translation initiation factor 3 subunit E	Eif3e	52221	13	35.28	13	0.203452	-0.192802	24.9153	24.9483	25.1936	25.2925	25.0819	24.9798	24.7438	24.773
PCYOX_MOUSE	Prenylcysteine oxidase	Pcyox1	56495	14	39.21	14	0.203653	-0.222023	26.1943	26.4571	26.172	26.3205	26.4773	25.8778	25.944	25.9567
FNTA_MOUSE	Protein farnesyltransferase/geranylgeranyltransferase type-1 subunit alpha	Fnta	44013	9	29.18	9	0.20379	0.198155	24.3655	24.2788	24.675	24.607	24.6644	24.4466	24.8628	24.7452
BAX_MOUSE	Apoptosis regulator BAX	Bax	21395	4	19.27	4	0.204042	0.447434	23.0748	22.9955	24.0754	23.9614	23.5137	24.2194	24.4494	23.7143
EDC4_MOUSE	Enhancer of mRNA-decapping protein 4	Edc4	152484	7	8.96	7	0.20406	-0.190371	23.4077	23.2411	23.6528	23.3794	23.1928	23.2077	23.055	23.4641
GSH0_MOUSE	Glutamate--cysteine ligase regulatory subunit	Gclm	30535	4	21.9	4	0.204266	-0.681222	23.8117	23.209	23.9128	23.8305	23.0181	23.5538	21.5126	23.9545
TRA2B_MOUSE	Transformer-2 protein homolog beta	Tra2b	33666	5	21.88	5	0.204636	-0.360787	22.8583	23.6795	23.3718	23.7519	23.6362	22.7724	22.8634	22.9464
A0A0R4J094_MOUSE	Fumarylacetoacetate hydrolase domain-containing 2A	Fahd2a	34676	10	59.11	10	0.204781	0.155417	25.7013	25.7579	25.5756	25.9145	25.9022	25.9773	25.7991	25.8924
PREB_MOUSE	Prolactin regulatory element-binding protein	Preb	45437	7	23.02	7	0.204829	-0.50605	22.9378	23.6383	23.7032	23.5989	23.4849	21.9032	23.0181	23.4478
2A5E_MOUSE	Serine/threonine-protein phosphatase 2A 56 kDa regulatory subunit epsilon isoform	Ppp2r5e	54713	14	41.54	10	0.205264	-0.312917	25.5235	25.3932	25.3309	25.5637	25.1703	25.1517	24.5458	25.6919
PP6R2_MOUSE	Serine/threonine-protein phosphatase 6 regulatory subunit 2	Ppp6r2	100460	5	10.83	5	0.20528	-0.509662	22.4956	21.7262	20.921	21.4668	21.0175	21.4872	20.482	21.5843
NCALD_MOUSE	Neurocalcin-delta	Ncald	22245	12	62.69	7	0.20544	-0.208913	24.9722	25.1597	24.9726	24.7597	24.9507	24.5917	24.5261	24.96
SYMC_MOUSE	Methionine--tRNA ligase, cytoplasmic	Mars	101431	12	19.84	12	0.206391	-0.374031	24.3671	24.7771	24.9912	24.2675	24.3448	24.5181	23.5116	24.5322
DYHC1_MOUSE	Cytoplasmic dynein 1 heavy chain 1	Dync1h1	532045	249	58.23	249	0.207048	0.15215	31.32	31.1769	31.1894	31.118	31.2705	31.4412	31.4784	31.2227
OSBL2_MOUSE	Oxysterol-binding protein-related protein 2	Osbpl2	55384	6	15.91	6	0.207051	-0.340726	23.1522	23.6712	23.318	23.6557	23.4172	23.2949	22.4108	23.3113
PPIA_MOUSE	Peptidyl-prolyl cis-trans isomerase A	Ppia	17971	25	89.02	25	0.207079	0.150412	30.9649	31.0574	31.1019	31.0531	31.3027	31.3146	31.118	31.0436
NID2_MOUSE	Nidogen-2	Nid2	153913	5	6.27	5	0.207139	0.891807	23.0507	21.7926	20.3991	20.8864	21.0883	23.1037	22.9363	22.5678
UQCC2_MOUSE	Ubiquinol-cytochrome-c reductase complex assembly factor 2	Uqcc2	16321	4	26.47	4	0.207364	-0.536289	22.4615	21.0151	22.6004	22.7888	21.3917	21.4372	21.791	22.1009
TMED4_MOUSE	Transmembrane emp24 domain-containing protein 4	Tmed4	26022	3	14.98	2	0.20754	-0.488203	23.1281	23.0726	22.9411	22.2985	21.3541	22.5034	22.7468	22.8832
CUL4B_MOUSE	Cullin-4B	Cul4b	110699	11	14.02	7	0.207737	-0.380646	23.2173	22.6699	22.927	23.6213	23.3056	22.6672	22.7275	22.2127
PACR_MOUSE	Pituitary adenylate cyclase-activating polypeptide type I receptor	Adcyap1r1	56640	3	6.45	3	0.207819	-1.11853	22.6997	22.3974	22.4212	22.4199	18.823	21.1253	22.6268	22.889
ADCK1_MOUSE	Uncharacterized aarF domain-containing protein kinase 1	Adck1	59736	5	15.05	5	0.20896	0.765371	22.6873	20.0002	22.4773	22.4057	22.8191	22.4838	22.646	22.6831
RUVB1_MOUSE	RuvB-like 1	Ruvbl1	50214	10	31.58	10	0.209242	0.187232	25.0442	24.7344	24.9938	24.9185	24.9638	25.2556	25.304	24.9165
RAB12_MOUSE	Ras-related protein Rab-12	Rab12	27329	6	26.75	5	0.209247	-0.376755	24.0039	24.393	24.3421	24.5335	24.3117	23.503	23.4259	24.5249
GLYR1_MOUSE	Putative oxidoreductase GLYR1	Glyr1	59716	5	15.75	5	0.209361	0.421522	23.4507	22.8475	22.0256	22.2533	22.928	23.2734	23.2563	22.8056
GAK_MOUSE	Cyclin-G-associated kinase	Gak	143641	5	4.9	4	0.209543	-0.694423	24.0621	23.5965	22.4537	22.5212	22.6364	23.4226	21.397	22.3999
ELOC_MOUSE	Elongin-C	Eloc	12473	4	30.36	4	0.209944	-0.311259	23.7732	23.3829	23.1766	23.7905	22.8125	23.138	23.2	23.7276
DHB11_MOUSE	Estradiol 17-beta-dehydrogenase 11	Hsd17b11	32881	9	37.25	9	0.210115	0.189731	25.382	25.332	25.1556	25.1394	25.5016	25.7189	25.2649	25.2824
EIF3M_MOUSE	Eukaryotic translation initiation factor 3 subunit M	Eif3m	42517	10	30.75	10	0.210746	-0.395607	25.4393	24.6685	24.7954	24.7112	24.2312	24.1475	24.3681	25.2852
FAD1_MOUSE	FAD synthase	Flad1	54766	6	21.75	6	0.211288	-0.357163	22.2403	22.5526	22.0303	21.417	21.5993	21.7305	21.3728	22.1089
B1AX58_MOUSE	Plastin-3	Pls3	71746	27	56.34	20	0.211324	0.224166	26.1263	26.1537	25.8031	25.9904	26.0783	26.2462	26.6313	26.0144
S38A3_MOUSE	Sodium-coupled neutral amino acid transporter 3	Slc38a3	55592	4	12.28	4	0.211662	0.613329	23.1502	23.0637	21.1661	23.3545	23.2467	23.2646	23.3903	23.2863
NECT1_MOUSE	Nectin-1	Nectin1	57035	3	9.13	3	0.2117	-0.321236	23.7831	23.6186	22.8561	23.5519	22.7585	23.1648	23.1189	23.4826
SYUA_MOUSE	Alpha-synuclein	Snca	14485	7	45	6	0.211726	-0.285998	27.2451	27.324	27.24	27.0438	27.1161	27.1305	26.2927	27.1696
DGUOK_MOUSE	Deoxyguanosine kinase, mitochondrial	Dguok	32281	2	18.41	2	0.212056	-0.897356	19.0495	21.5219	22.2284	21.1487	19.8479	20.9726	20.087	19.4515
RBM3_MOUSE	RNA-binding protein 3	Rbm3	16605	2	32.68	2	0.212565	0.62418	20.1898	22.1352	21.5844	21.4742	22.5795	22.3828	21.7432	21.1748
GLOD4_MOUSE	Glyoxalase domain-containing protein 4	Glod4	33317	18	61.07	18	0.213121	0.155785	27.8248	27.7348	27.7311	27.6877	27.7388	28.0575	28.0119	27.7933
D3YWT1_MOUSE	Heterogeneous nuclear ribonucleoprotein H3	Hnrnph3	35182	4	15.41	3	0.213292	-0.306163	23.1117	23.5967	22.9639	23.5502	23.2466	23.2402	22.4784	23.0326
SYIC_MOUSE	Isoleucine--tRNA ligase, cytoplasmic	Iars	144271	11	12.6	11	0.213661	-0.385653	24.225	24.5067	24.692	24.687	24.2433	23.3031	24.6555	24.3662
PIGS_MOUSE	GPI transamidase component PIG-S	Pigs	61711	7	22.16	7	0.214225	-0.575536	23.2143	23.3242	21.783	23.2302	22.3592	22.1403	21.6334	23.1167
NDUBA_MOUSE	NADH dehydrogenase [ubiquinone] 1 beta subcomplex subunit 10	Ndufb10	21024	9	46.59	9	0.215209	-0.195884	26.3628	26.4939	26.5683	26.3164	26.4454	26.3241	25.8959	26.2922
KCNA2_MOUSE	Potassium voltage-gated channel subfamily A member 2	Kcna2	56701	6	15.63	5	0.215231	-0.178495	25.2501	25.467	25.1102	25.1039	24.9076	25.0697	25.255	24.9851
CD82_MOUSE	CD82 antigen	Cd82	29629	4	12.78	4	0.215559	0.23332	25.8214	26.1116	25.9881	25.518	25.8424	26.2232	26.3376	25.9691
ENPP6_MOUSE	Ectonucleotide pyrophosphatase/phosphodiesterase family member 6	Enpp6	50618	18	50.45	18	0.215819	0.218662	26.5754	27.0693	26.6827	26.7275	26.907	27.2498	27.0638	26.709
CAMLG_MOUSE	Calcium signal-modulating cyclophilin ligand	Camlg	32542	3	18.37	3	0.215906	-1.44178	21.9504	22.6695	20.0391	22.0605	19.3697	17.5575	21.7869	22.2383
E9Q5M4_MOUSE	Zinc finger RNA-binding protein 2	Zfr2	94975	3	5.72	3	0.216201	-0.50701	21.9854	22.7008	22.8821	22.3821	22.2004	22.2988	20.8786	22.5444
MIRO2_MOUSE	Mitochondrial Rho GTPase 2	Rhot2	69071	3	6.45	2	0.216441	0.49003	22.7833	22.7578	22.7587	21.3272	23.4412	22.846	22.7594	22.5407
MP2K2_MOUSE	Dual specificity mitogen-activated protein kinase kinase 2	Map2k2	44402	10	30.67	4	0.216595	-1.22273	22.6056	22.7196	21.6223	21.7475	21.8435	22.291	21.7143	17.9554
IF4G2_MOUSE	Eukaryotic translation initiation factor 4 gamma 2	Eif4g2	102106	11	17.99	11	0.216741	-0.20374	23.8759	24.1231	23.9804	24.056	23.964	23.4163	23.968	23.8722
AAKG1_MOUSE	5'-AMP-activated protein kinase subunit gamma-1	Prkag1	37520	4	19.7	2	0.216765	0.278791	20.9742	21.1277	21.178	21.0806	21.1561	21.2492	21.9961	21.0743
NUD10_MOUSE	Diphosphoinositol polyphosphate phosphohydrolase 3-alpha	Nudt10	18593	6	32.93	4	0.216832	-0.582447	23.2863	23.1521	23.4922	24.04	23.1879	23.0931	21.6293	23.7304
HDA11_MOUSE	Histone deacetylase 11	Hdac11	39157	3	14.41	3	0.217128	0.633808	21.0623	23.1285	22.9628	23.2515	23.3191	23.5496	23.2034	22.8684
ERI3_MOUSE	ERI1 exoribonuclease 3	Eri3	37189	3	12.46	3	0.217225	-0.766138	23.2078	23.1126	22.8109	22.4584	23.2478	21.571	20.6221	23.0843
PGM2_MOUSE	Phosphoglucomutase-2	Pgm2	68748	6	15.97	6	0.217269	0.529693	22.8298	22.9804	22.6569	22.0888	22.0593	23.8843	23.5783	23.1528
VATB2_MOUSE	V-type proton ATPase subunit B, brain isoform	Atp6v1b2	56551	42	79.06	42	0.217541	-0.131212	29.8254	29.8747	29.8872	29.9161	29.7922	29.6788	29.6661	29.8415
HS90B_MOUSE	Heat shock protein HSP 90-beta	Hsp90ab1	83281	59	63.95	38	0.218164	-0.171311	30.7658	30.6143	30.5142	30.6538	30.3951	30.2382	30.6427	30.5867
MCEE_MOUSE	Methylmalonyl-CoA epimerase, mitochondrial	Mcee	19017	2	17.98	2	0.218188	0.813431	19.8356	22.1765	22.1277	20.6622	22.6179	22.1867	20.8776	22.3735
TPPC5_MOUSE	Trafficking protein particle complex subunit 5	Trappc5	20795	4	28.72	4	0.218323	-0.293657	24.3804	24.2844	24.1382	24.473	23.3899	24.1298	24.1759	24.4059
PUR8_MOUSE	Adenylosuccinate lyase	Adsl	54866	9	33.26	9	0.219336	0.169152	25.6092	25.5501	25.6025	25.6866	25.5321	25.8456	26.0102	25.7371
LEGL_MOUSE	Galectin-related protein	Lgalsl	18956	5	43.6	5	0.219831	-0.237087	24.2881	24.0953	24.406	24.4743	24.1853	23.9247	23.742	24.4633
NP1L1_MOUSE	Nucleosome assembly protein 1-like 1	Nap1l1	45345	9	29.92	7	0.219849	-0.219638	24.5992	24.6813	24.3723	24.1664	24.3503	23.933	24.221	24.4363
D3Z6I7_MOUSE	Caldesmon 1	Cald1	63335	6	12.64	6	0.220195	0.690991	23.1699	22.0059	21.6004	24.0138	23.8191	23.3166	22.8323	23.586
QCR8_MOUSE	Cytochrome b-c1 complex subunit 8	Uqcrq	9768	3	28.05	3	0.222116	-0.193453	26.715	26.654	26.7182	26.9854	26.628	26.5687	26.2826	26.8194
EFR3B_MOUSE	Protein EFR3 homolog B	Efr3b	92406	8	12.97	7	0.222623	-0.329935	23.898	23.8646	24.6412	23.8275	23.2773	23.691	23.7637	24.1794
WASH1_MOUSE	WASH complex subunit 1	Washc1	51659	3	10.11	3	0.223193	0.526296	22.5365	23.3435	22.2739	21.6388	23.4143	22.1684	23.1757	23.1395
PTN9_MOUSE	Tyrosine-protein phosphatase non-receptor type 9	Ptpn9	67970	7	16.36	7	0.223194	-0.60312	23.1794	24.0191	23.3567	23.802	23.333	22.9086	21.7148	23.9884
FUND2_MOUSE	FUN14 domain-containing protein 2	Fundc2	16564	4	37.09	4	0.223197	-0.689874	23.0524	23.1059	22.09	21.3431	21.9019	20.5292	21.9039	22.4968
ATP5H_MOUSE	ATP synthase subunit d, mitochondrial	Atp5pd	18749	13	83.23	13	0.224209	-0.132985	29.0992	29.1344	29.1627	29.0978	29.0291	29.0381	28.8349	29.06
LIMC1_MOUSE	LIM and calponin homology domains-containing protein 1	Limch1	118196	3	4.45	3	0.224565	0.949603	23.0841	23.0074	22.0396	22.484	22.4193	24.9084	25.0165	22.0692
RRAGC_MOUSE	Ras-related GTP-binding protein C	Rragc	44121	9	21.86	9	0.224781	0.227551	24.4173	23.8374	23.9021	24.4534	24.2736	24.3697	24.5066	24.3704
QCR7_MOUSE	Cytochrome b-c1 complex subunit 7	Uqcrb	13527	9	59.46	9	0.225144	-0.307709	27.4512	27.1225	26.935	27.4026	26.8253	27.4085	26.3735	27.073
E9Q1T1_MOUSE	Calcium/calmodulin-dependent protein kinase type II subunit delta	Camk2d	60005	21	47.28	13	0.22627	0.296932	26.433	26.4815	26.1763	26.1457	26.5134	26.4571	27.2474	26.2064
BZW1_MOUSE	Basic leucine zipper and W2 domain-containing protein 1	Bzw1	48043	8	28.4	8	0.226341	0.378265	24.1397	24.2027	23.8215	24.6191	24.8891	24.7993	24.8436	23.7641
NONO_MOUSE	Non-POU domain-containing octamer-binding protein	Nono	54541	14	34.25	14	0.226407	-0.146706	27.1461	26.9405	27.0992	26.8804	26.9205	26.8288	26.7631	26.967
AATC_MOUSE	Aspartate aminotransferase, cytoplasmic	Got1	46248	30	73.12	30	0.226568	-0.12531	30.8016	30.7799	30.7284	30.7806	30.5938	30.7084	30.5744	30.7128
ARI2_MOUSE	E3 ubiquitin-protein ligase ARIH2	Arih2	57697	2	5.69	2	0.227223	-0.407144	22.6349	22.7165	21.6416	22.8584	22.5602	22.1351	21.5878	21.9397
AAKG2_MOUSE	5'-AMP-activated protein kinase subunit gamma-2	Prkag2	62949	4	7.77	2	0.227999	0.676654	20.8434	20.5762	22.488	21.8821	22.4051	21.0216	22.7884	22.2814
RMD3_MOUSE	Regulator of microtubule dynamics protein 3	Rmdn3	52029	8	22.34	8	0.228233	-0.832196	23.2401	23.3936	23.5041	23.6392	23.3461	22.8464	20.5138	23.7419
ODP2_MOUSE	Dihydrolipoyllysine-residue acetyltransferase component of pyruvate dehydrogenase complex, mitochondrial	Dlat	67942	23	47.35	23	0.22892	-0.129658	28.9758	29.0919	29.0795	29.0842	28.8183	28.9492	28.9197	29.0257
THEM4_MOUSE	Acyl-coenzyme A thioesterase THEM4	Them4	26031	5	21.74	5	0.228952	-0.170661	24.3485	24.2558	24.4322	24.3018	24.1239	24.3458	23.8867	24.2994
RS15A_MOUSE	40S ribosomal protein S15a	Rps15a	14840	9	59.23	9	0.228976	-0.120962	26.8439	26.9393	26.8934	26.8859	26.7095	26.7741	26.7757	26.8194
E9QB01_MOUSE	Neural cell adhesion molecule 1	Ncam1	93620	33	48.41	4	0.229185	-0.174709	27.5637	27.4885	27.1713	27.4796	27.0829	27.1639	27.3532	27.4042
SORCN_MOUSE	Sorcin	Sri	21627	8	45.45	8	0.230296	0.252603	26.2088	26.3149	25.9202	26.3115	26.0682	26.6918	26.789	26.217
SMCA2_MOUSE	Probable global transcription activator SNF2L2	Smarca2	180253	3	2.66	3	0.230728	-0.840485	21.314	19.7452	21.4372	22.0849	19.3268	20.3821	21.8139	19.6965
TT39C_MOUSE	Tetratricopeptide repeat protein 39C	Ttc39c	65445	2	4.31	2	0.231031	-0.306056	22.3486	22.4394	22.5992	22.5824	21.4625	22.4125	22.3347	22.5357
RFTN2_MOUSE	Raftlin-2	Rftn2	54972	7	23	7	0.231453	0.233668	25.4794	25.2471	25.4757	24.901	25.6786	25.6888	25.1801	25.4904
EIF3H_MOUSE	Eukaryotic translation initiation factor 3 subunit H	Eif3h	39832	6	23.01	6	0.231954	-0.143931	24.0206	24.1172	23.8909	23.7937	23.846	23.7537	23.8741	23.773
RT34_MOUSE	28S ribosomal protein S34, mitochondrial	Mrps34	25827	3	18.81	3	0.232407	-0.250848	22.8281	23.0589	23.2544	23.1121	22.3074	23.018	22.825	23.0997
SYSC_MOUSE	Serine--tRNA ligase, cytoplasmic	Sars	58389	20	47.85	20	0.232902	-0.155732	27.3653	27.4217	27.174	27.1515	27.1289	26.9376	27.2023	27.2208
COR1B_MOUSE	Coronin-1B	Coro1b	53912	9	30.37	9	0.233218	0.156958	26.1435	26.1137	26.0857	26.2957	26.1719	26.5522	26.236	26.3064
SNAG_MOUSE	Gamma-soluble NSF attachment protein	Napg	34732	16	54.81	16	0.233237	-0.140874	27.8065	27.8395	27.7928	27.861	27.7441	27.661	27.4986	27.8326
CADM2_MOUSE	Cell adhesion molecule 2	Cadm2	47559	10	38.85	10	0.233914	-0.214231	25.8697	25.8355	25.2614	25.6643	25.2931	25.6775	25.4092	25.3942
F8WHQ1_MOUSE	Tumor protein D52	Tpd52	26927	6	39.27	6	0.234077	0.346305	24.3696	24.0467	23.1221	23.9737	24.4316	24.4278	23.9547	24.0831
6PGL_MOUSE	6-phosphogluconolactonase	Pgls	27254	12	76.26	12	0.234326	0.218893	25.3913	25.5182	25.9136	25.7168	25.6827	26.1467	25.9591	25.6269
CHKB_MOUSE	Choline/ethanolamine kinase	Chkb	45126	2	8.88	2	0.234378	0.738268	20.7902	20.6861	20.4552	22.2795	22.4206	22.8522	21.1795	20.7117
DDC_MOUSE	Aromatic-L-amino-acid decarboxylase	Ddc	53874	11	35.62	11	0.234496	-0.242489	26.3521	26.2145	26.2945	26.2864	26.2616	25.7135	25.7354	26.4671
STMN1_MOUSE	Stathmin	Stmn1	17274	7	30.87	7	0.234546	-0.174958	26.8879	26.9647	27.1451	27.0345	26.5684	26.9754	27.0264	26.7622
PCNP_MOUSE	PEST proteolytic signal-containing nuclear protein	Pcnp	18963	2	13.48	2	0.234836	-0.500397	23.3233	22.8437	22.4944	22.8784	22.1023	22.4362	21.5416	23.4582
GAMT_MOUSE	Guanidinoacetate N-methyltransferase	Gamt	26336	3	20.34	3	0.235069	0.484074	21.1527	22.5477	22.681	21.8285	22.7372	21.9971	23.0599	22.352
ETFA_MOUSE	Electron transfer flavoprotein subunit alpha, mitochondrial	Etfa	35009	17	60.96	17	0.235192	0.161632	27.5324	27.2959	27.5358	27.6593	27.6306	27.8017	27.7466	27.491
RS3_MOUSE	40S ribosomal protein S3	Rps3	26674	15	61.73	15	0.235219	-0.180896	27.846	27.6662	27.6812	27.6631	27.5469	27.327	27.8589	27.4001
MLC1_MOUSE	Membrane protein MLC1	Mlc1	41596	4	15.18	4	0.235785	0.236599	23.4662	23.4652	23.9723	23.3829	23.5004	24.129	23.7961	23.8075
PRDX4_MOUSE	Peroxiredoxin-4	Prdx4	31053	5	17.88	4	0.236036	0.285188	23.808	23.9116	23.7261	23.1047	24.1416	24.2006	23.7718	23.5772
CX7A2_MOUSE	Cytochrome c oxidase subunit 7A2, mitochondrial	Cox7a2	9291	2	27.71	2	0.237319	-0.267129	25.9842	25.8371	25.7954	26.0781	25.7032	25.9015	25.0556	25.966
CPIN1_MOUSE	Anamorsin	Ciapin1	33429	5	36.89	5	0.23839	-0.176463	23.4035	23.7178	23.623	23.6142	23.5707	23.5813	23.1499	23.3509
A0A0A6YX18_MOUSE	V-type proton ATPase subunit H	Atp6v1h	54109	34	71.83	34	0.238613	-0.194203	28.1457	28.3286	28.3512	28.3153	28.2155	28.1558	27.6965	28.2962
TBG1_MOUSE	Tubulin gamma-1 chain	Tubg1	51101	3	15.96	3	0.23863	-1.15277	22.2371	22.2195	20.5848	22.4672	22.1241	18.0159	20.8674	21.8902
FSD1_MOUSE	Fibronectin type III and SPRY domain-containing protein 1	Fsd1	55525	11	32.66	11	0.23964	-0.418835	24.936	24.9753	23.7585	24.9388	24.7853	23.7951	24.3129	24.0399
A8C1V1_MOUSE	Uncharacterized protein (Fragment)	Manf	19592	5	24.71	5	0.239869	0.185698	24.0312	24.1701	24.192	23.6728	24.1253	24.1749	24.133	24.3757
CAH1_MOUSE	Carbonic anhydrase 1	Ca1	28331	6	26.82	6	0.239871	1.03389	23.1456	21.902	22.2204	24.2206	21.913	25.5184	24.6165	23.5763
UBP14_MOUSE	Ubiquitin carboxyl-terminal hydrolase 14	Usp14	56002	19	44.42	19	0.240378	-0.178106	26.6899	26.726	26.7745	26.6741	26.7475	26.6688	26.1907	26.5451
SRGP2_MOUSE	SLIT-ROBO Rho GTPase-activating protein 2	Srgap2	120798	5	7.1	3	0.240457	0.216121	22.0522	21.7773	21.4433	21.6477	22.0931	21.6304	21.9769	22.0846
TSN_MOUSE	Translin	Tsn	26201	10	42.54	10	0.24096	0.193476	26.164	26.1592	26.4989	26.364	26.6171	26.7022	26.4697	26.171
DPYL4_MOUSE	Dihydropyrimidinase-related protein 4	Dpysl4	61962	32	72.9	30	0.241405	-0.131413	28.4816	28.3768	28.2219	28.3357	28.1647	28.2532	28.2908	28.1816
AGAP3_MOUSE	Arf-GAP with GTPase, ANK repeat and PH domain-containing protein 3	Agap3	97965	9	14.07	2	0.241425	0.219711	21.9079	21.762	21.3301	21.5316	21.7885	21.5691	22.1127	21.9401
RS6_MOUSE	40S ribosomal protein S6	Rps6	28681	9	22.49	9	0.241831	-0.150343	26.4604	26.4562	26.5436	26.554	26.2844	26.1844	26.5926	26.3513
NACAM_MOUSE	Nascent polypeptide-associated complex subunit alpha, muscle-specific form	Naca	220499	5	2.51	5	0.242381	-0.171588	25.4816	25.3999	25.5174	25.5992	25.2061	25.0891	25.5801	25.4365
RTN3_MOUSE	Reticulon-3	Rtn3	103879	13	23.44	13	0.242421	-0.341876	28.553	28.5731	28.4994	28.421	28.504	28.4715	27.2932	28.4103
EFTU_MOUSE	Elongation factor Tu, mitochondrial	Tufm	49508	22	49.56	22	0.242725	-0.130973	29.014	28.968	28.9901	29.0285	28.7669	28.8914	28.7891	29.0293
CHSP1_MOUSE	Calcium-regulated heat stable protein 1	Carhsp1	16062	5	66.89	5	0.242991	0.512352	22.8452	24.4789	24.413	23.8318	24.6953	24.9643	23.8522	24.1064
TMM33_MOUSE	Transmembrane protein 33	Tmem33	28031	3	12.15	3	0.24322	-0.216185	24.2234	24.4269	24.4672	24.1759	23.7239	24.0202	24.4275	24.257
CHP1_MOUSE	Calcineurin B homologous protein 1	Chp1	22432	7	48.72	7	0.243319	-0.286368	24.1268	24.5646	24.1918	24.0119	24.0535	24.4611	23.4883	23.7466
PFD2_MOUSE	Prefoldin subunit 2	Pfdn2	16534	3	26.62	3	0.244044	-0.209985	24.0819	24.5012	24.4266	24.4513	24.1523	24.1244	23.8509	24.4934
PNPO_MOUSE	Pyridoxine-5'-phosphate oxidase	Pnpo	30114	5	21.46	5	0.244907	-0.460351	24.5759	24.8012	24.1675	24.9705	23.9063	23.4544	24.1082	25.2049
TOP2B_MOUSE	DNA topoisomerase 2-beta	Top2b	181909	3	2.11	3	0.245795	-0.467482	22.5697	21.487	22.7128	22.2557	22.0229	22.4362	20.9395	21.7566
UB2L3_MOUSE	Ubiquitin-conjugating enzyme E2 L3	Ube2l3	17862	7	59.09	3	0.24594	-0.195159	23.8074	23.9677	23.7093	23.9573	23.5876	23.3339	23.7845	23.9552
RAB7A_MOUSE	Ras-related protein Rab-7a	Rab7a	23490	16	75.85	16	0.246125	0.149377	27.9856	28.02	28.0035	27.9284	28.0443	28.3015	28.2627	27.9267
HD_MOUSE	Huntingtin	Htt	344690	18	9.3	18	0.246179	-0.31081	25.1015	24.9142	24.413	24.8453	24.7736	24.0946	24.1627	24.9998
NECP2_MOUSE	Adaptin ear-binding coat-associated protein 2	Necap2	28598	2	15.41	2	0.246212	-0.467657	21.1519	22.3861	21.6154	22.2407	20.8774	21.6578	20.8767	22.1116
DDX3X_MOUSE	ATP-dependent RNA helicase DDX3X	Ddx3x	73101	22	44.56	8	0.246442	-0.233477	25.5159	25.5728	25.3884	25.429	24.8825	24.9681	25.5797	25.5419
RENR_MOUSE	Renin receptor	Atp6ap2	39092	5	20.86	5	0.247163	-0.30931	24.6992	24.6424	24.0285	24.4982	24.2585	24.4728	23.5151	24.3847
ABCD3_MOUSE	ATP-binding cassette sub-family D member 3	Abcd3	75475	9	20.79	9	0.247534	0.297162	23.7633	23.5976	23.6298	23.866	23.6505	24.0344	24.7018	23.6586
DDX6_MOUSE	Probable ATP-dependent RNA helicase DDX6	Ddx6	54192	9	27.95	9	0.247719	-0.18139	25.4504	25.6106	25.0469	25.4244	25.2911	25.0614	25.154	25.3002
TFAM_MOUSE	Transcription factor A, mitochondrial	Tfam	27988	4	17.28	4	0.247732	-0.333673	23.6449	23.6722	24.1608	23.8245	23.8999	23.6184	22.7142	23.7353
CANB1_MOUSE	Calcineurin subunit B type 1	Ppp3r1	19300	11	66.47	11	0.247736	-0.42588	24.8633	25.0549	24.9761	25.0677	25.214	23.4963	24.6066	24.9417
RS27_MOUSE	40S ribosomal protein S27	Rps27	9461	3	29.76	3	0.247962	-0.312326	24.6247	24.7631	24.4315	24.6307	24.5481	23.5269	24.459	24.6666
PDE1A_MOUSE	Calcium/calmodulin-dependent 3',5'-cyclic nucleotide phosphodiesterase 1A	Pde1a	64529	5	10.09	4	0.247963	0.226343	22.8843	22.6172	22.6542	22.7187	23.3975	23.0117	22.7668	22.6038
NCLN_MOUSE	Nicalin	Ncln	62908	3	8.17	3	0.248192	-0.244552	22.332	22.4425	21.8573	21.8273	21.6746	21.9319	22.1954	21.6789
PURB_MOUSE	Transcriptional activator protein Pur-beta	Purb	33901	9	44.14	9	0.248512	-0.286525	26.5758	25.8795	26.5319	25.6719	25.821	26.102	25.9025	25.6876
MCCA_MOUSE	Methylcrotonoyl-CoA carboxylase subunit alpha, mitochondrial	Mccc1	79344	17	32.5	17	0.248833	0.193514	25.7674	25.3195	25.7043	25.797	25.6468	26.0443	25.9633	25.7079
GMFB_MOUSE	Glia maturation factor beta	Gmfb	16723	5	43.66	5	0.249672	0.182507	25.7791	26.0254	26.1853	26.0983	26.2964	26.371	25.9067	26.2441
DIP2A_MOUSE	Disco-interacting protein 2 homolog A	Dip2a	165255	9	7.81	4	0.250494	0.616987	22.1625	22.1312	20.7399	22.0443	23.491	22.3026	22.4501	21.3022
DCLK1_MOUSE	Serine/threonine-protein kinase DCLK1	Dclk1	84153	19	39.81	19	0.250783	-0.135518	26.6006	26.5921	26.6406	26.6321	26.5236	26.5079	26.2762	26.6156
THIL_MOUSE	Acetyl-CoA acetyltransferase, mitochondrial	Acat1	44816	23	60.85	23	0.251879	-0.136367	29.3334	29.0388	29.1734	29.2094	28.9807	29.1175	28.9715	29.1397
BGAL_MOUSE	Beta-galactosidase	Glb1	73121	5	8.5	5	0.252508	0.359039	22.6736	23.1951	21.8734	23.0063	23.2336	23.1327	23.1565	22.6618
CHD4_MOUSE	Chromodomain-helicase-DNA-binding protein 4	Chd4	217751	6	4.44	6	0.253273	0.821203	23.0484	19.8662	21.6176	22.8132	23.0208	22.8658	22.744	21.9996
PRVA_MOUSE	Parvalbumin alpha	Pvalb	11931	4	31.82	4	0.253573	-0.52132	24.7814	25.2103	24.5917	23.435	23.8632	23.3378	24.7443	23.9878
EPDR1_MOUSE	Mammalian ependymin-related protein 1	Epdr1	25485	7	28.57	7	0.25383	-0.15162	25.6757	25.6508	25.6904	25.8123	25.3888	25.4063	25.7173	25.7103
NQO1_MOUSE	NAD(P)H dehydrogenase [quinone] 1	Nqo1	30960	3	20.8	3	0.253945	0.220117	22.8081	22.2286	22.9938	22.6913	22.9276	23.0436	22.9382	22.6929
RB3GP_MOUSE	Rab3 GTPase-activating protein catalytic subunit	Rab3gap1	110198	8	13.15	8	0.254141	-0.588152	23.8057	22.4185	24.2745	24.335	22.584	22.7758	23.1442	23.9771
PUR6_MOUSE	Multifunctional protein ADE2	Paics	47006	17	53.41	17	0.254267	0.148302	26.6626	26.4885	26.3478	26.5442	26.4718	26.7332	26.7768	26.6545
PP1B_MOUSE	Serine/threonine-protein phosphatase PP1-beta catalytic subunit	Ppp1cb	37187	21	68.2	7	0.254452	0.139331	26.0528	26.006	26.051	25.8603	25.9395	26.2206	26.1412	26.2261
NUP93_MOUSE	Nuclear pore complex protein Nup93	Nup93	93281	3	6.11	3	0.254813	0.583169	20.3832	22.704	22.4987	21.7993	22.2395	22.2068	22.6663	22.6053
ECHM_MOUSE	Enoyl-CoA hydratase, mitochondrial	Echs1	31474	15	41.72	15	0.254849	0.163064	27.6739	27.8425	27.878	27.823	27.8317	28.1786	28.1098	27.7495
THTR_MOUSE	Thiosulfate sulfurtransferase	Tst	33466	10	37.04	10	0.255055	0.184053	27.0978	27.0175	26.9027	26.7957	27.1533	26.9542	27.4784	26.964
SELT_MOUSE	Thioredoxin reductase-like selenoprotein T	Selenot	22292	2	10.26	2	0.255281	0.318661	22.4777	22.5866	21.7624	21.8099	22.6718	22.0207	22.8404	22.3783
ITIH4_MOUSE	Inter alpha-trypsin inhibitor, heavy chain 4	Itih4	104659	4	6.37	4	0.256095	0.501461	19.4956	20.2604	20.362	20.3838	21.0956	21.1614	20.8348	19.4157
PHB_MOUSE	Prohibitin	Phb	29820	15	74.26	15	0.2564	-0.122674	28.1009	28.0963	28.0669	28.1216	28.0361	28.0258	27.8187	28.0145
RS14_MOUSE	40S ribosomal protein S14	Rps14	16273	10	59.6	10	0.257326	-0.180316	25.6458	25.7695	25.7991	25.9028	25.449	25.7223	25.8862	25.3384
DDHD2_MOUSE	Phospholipase DDHD2	Ddhd2	79577	3	6.15	3	0.257598	-0.220519	22.5441	22.6199	22.7616	22.9472	22.7123	22.5856	22.0292	22.6635
MIC13_MOUSE	MICOS complex subunit MIC13	Micos13	13373	4	72.27	4	0.25842	-0.92445	23.0502	20.922	22.8778	23.1457	22.3903	21.6148	19.6147	22.6782
UBC12_MOUSE	NEDD8-conjugating enzyme Ubc12	Ube2m	20900	5	30.05	5	0.258918	-0.245237	25.8026	26.211	26.2133	26.41	25.8387	26.1006	25.4841	26.2326
RAB10_MOUSE	Ras-related protein Rab-10	Rab10	22541	13	61	10	0.259044	0.146555	26.5647	26.357	26.4376	26.3406	26.6663	26.5421	26.7147	26.363
PEF1_MOUSE	Peflin	Pef1	29228	5	24.73	5	0.25908	-0.152287	23.4872	23.8769	23.8696	23.7651	23.6849	23.5361	23.5058	23.6629
DYLT3_MOUSE	Dynein light chain Tctex-type 3	Dynlt3	12958	4	57.76	4	0.259144	0.848774	23.9759	22.4134	20.7905	24.0051	23.7444	22.9946	23.7593	24.0818
COR1C_MOUSE	Coronin-1C	Coro1c	53121	14	41.14	14	0.259183	-0.126907	27.4222	27.3602	27.3741	27.3752	27.078	27.3351	27.2718	27.3391
PDE1B_MOUSE	Calcium/calmodulin-dependent 3',5'-cyclic nucleotide phosphodiesterase 1B	Pde1b	61226	13	29.72	12	0.259361	-0.35765	25.037	24.7332	24.6336	24.4432	24.5411	23.5088	24.4527	24.9139
HYOU1_MOUSE	Hypoxia up-regulated protein 1	Hyou1	111181	27	37.04	27	0.260034	-0.138821	27.3976	27.4964	27.2872	27.2646	27.3838	27.0763	27.2298	27.2008
RHG05_MOUSE	Rho GTPase-activating protein 5	Arhgap5	172113	4	3.86	4	0.260074	-0.736575	20.7346	21.4251	21.4777	21.2235	21.1259	21.3435	20.9691	18.4761
RWD2A_MOUSE	RWD domain-containing protein 2A	Rwdd2a	33916	2	9.59	2	0.260304	-0.180703	22.0937	21.8321	22.064	21.6805	21.9812	21.7244	21.5085	21.7334
RLA2_MOUSE	60S acidic ribosomal protein P2	Rplp2	11651	3	53.04	3	0.260387	-0.192311	24.1779	24.3934	23.768	24.0983	24.0577	24.0399	23.8278	23.7429
COX2_MOUSE	Cytochrome c oxidase subunit 2	Mtco2	25976	14	48.02	14	0.260537	-0.196662	28.6931	28.7975	28.7418	28.7722	28.6803	28.8171	28.1077	28.6129
SCYL2_MOUSE	SCY1-like protein 2	Scyl2	103317	5	5.81	5	0.260595	1.04195	23.1294	27.094	27.1718	26.9074	27.0472	27.2643	27.2283	26.9306
FADS1_MOUSE	Acyl-CoA (8-3)-desaturase	Fads1	52323	2	6.26	2	0.260618	-0.672106	19.25	21.0478	20.71	19.3181	20.6263	18.6898	19.3379	18.9835
CC50A_MOUSE	Cell cycle control protein 50A	Tmem30a	41061	7	26.37	7	0.261163	-0.294579	24.8519	24.5915	24.9859	24.9049	24.0042	24.6731	24.322	25.1565
Q3U422_MOUSE	NADH dehydrogenase [ubiquinone] flavoprotein 3, mitochondrial	Ndufv3	50499	3	11.11	2	0.261387	-0.194856	21.224	21.4802	21.4833	21.932	21.4048	21.3612	21.3812	21.193
RASH_MOUSE	GTPase HRas	Hras	21298	14	70.37	6	0.262239	-0.277994	25.0855	25.301	24.7585	25.4103	24.313	25.0436	24.8528	25.234
IPYR2_MOUSE	Inorganic pyrophosphatase 2, mitochondrial	Ppa2	38115	4	18.79	4	0.26242	-0.218271	24.0833	24.2753	24.021	24.3022	24.1867	24.0927	23.4544	24.0749
ARPC4_MOUSE	Actin-related protein 2/3 complex subunit 4	Arpc4	19667	10	66.67	10	0.262873	0.127796	27.4125	27.4995	27.6021	27.6521	27.558	27.7321	27.6722	27.7151
EF1G_MOUSE	Elongation factor 1-gamma	Eef1g	50061	23	63.62	23	0.263466	-0.159758	28.457	28.1101	28.3536	28.5506	28.2166	28.1642	28.0776	28.374
GBB4_MOUSE	Guanine nucleotide-binding protein subunit beta-4	Gnb4	37379	12	54.12	5	0.263932	-0.263287	22.1097	22.6789	22.91	22.3769	22.4052	22.1102	21.915	22.592
GAL3A_MOUSE	Glutamine amidotransferase-like class 1 domain-containing protein 3A, mitochondrial	Gatd3a	28090	13	52.63	13	0.264224	-0.123388	27.5587	27.3944	27.3539	27.4448	27.3006	27.3169	27.2262	27.4146
PLXA4_MOUSE	Plexin-A4	Plxna4	212560	20	14.69	18	0.264485	-0.306294	25.0337	25.134	25.0435	25.1771	25.1479	24.886	23.9908	25.1384
JIP4_MOUSE	C-Jun-amino-terminal kinase-interacting protein 4	Spag9	146219	4	3.03	2	0.265188	0.179425	22.6534	22.4811	22.2165	22.4266	22.6807	22.4922	22.896	22.4265
SFXN1_MOUSE	Sideroflexin-1	Sfxn1	35649	18	59.01	16	0.265406	-0.164903	27.6434	27.393	27.71	27.6753	27.4733	27.164	27.5077	27.6171
U520_MOUSE	U5 small nuclear ribonucleoprotein 200 kDa helicase	Snrnp200	244547	23	17.18	23	0.265554	-0.304672	25.4852	24.9986	25.1241	25.0174	24.4294	24.596	25.5643	24.817
STX7_MOUSE	Syntaxin-7	Stx7	29821	6	37.55	6	0.265559	0.233969	24.4615	24.3728	24.9035	24.5174	24.4948	25.1647	24.9773	24.5543
NXN_MOUSE	Nucleoredoxin	Nxn	48344	4	13.79	4	0.265744	-0.406688	24.6325	24.3266	24.4814	24.4583	22.9861	24.2235	24.6799	24.3825
HIP1R_MOUSE	Huntingtin-interacting protein 1-related protein	Hip1r	119426	14	20.13	13	0.265989	-0.163739	24.7885	24.6983	24.6719	24.6006	24.8156	24.5502	24.2681	24.4705
EST1C_MOUSE	Carboxylesterase 1C	Ces1c	61056	6	16.43	3	0.266809	1.28149	22.6886	19.0559	18.969	23.0774	20.6936	22.6255	22.9129	22.685
NUDT3_MOUSE	Diphosphoinositol polyphosphate phosphohydrolase 1	Nudt3	19030	6	40.48	5	0.267593	0.302617	25.5187	24.2026	24.9342	24.7545	25.098	25.1772	25.2587	25.0866
GRIA2_MOUSE	Glutamate receptor 2	Gria2	98662	13	20.39	10	0.268109	-0.215908	24.9038	25.1407	24.9771	24.403	24.774	24.7427	24.6607	24.3835
ADA22_MOUSE	Disintegrin and metalloproteinase domain-containing protein 22	Adam22	99715	14	20.46	14	0.268655	-0.225423	26.0876	25.6017	25.8276	26.1424	25.5732	25.3309	25.8786	25.9749
SPTB2_MOUSE	Spectrin beta chain, non-erythrocytic 1	Sptbn1	274223	178	67.12	165	0.268964	0.132563	31.8372	31.7737	31.7028	31.6378	31.8507	31.9334	31.9973	31.7003
CALM1_MOUSE	Calmodulin-1	Calm1	16838	12	80.54	8	0.269215	-0.202773	26.1514	26.7954	26.2924	26.061	26.1685	26.2005	26.0486	26.0714
VPS45_MOUSE	Vacuolar protein sorting-associated protein 45	Vps45	65053	11	25.26	11	0.269296	-0.151066	25.3791	25.2457	25.4482	25.3449	25.2681	24.9188	25.2933	25.3334
EHD4_MOUSE	EH domain-containing protein 4	Ehd4	61481	10	18.11	5	0.27048	0.253856	23.3696	23.6944	23.9598	24.2199	24.2039	24.0644	23.6956	24.2951
Q3TLS9_MOUSE	Uncharacterized protein	F8a	40498	6	22.57	6	0.27083	-0.514862	23.6989	23.6887	22.8894	23.6404	23.3681	21.6159	23.4346	23.4393
AP2A1_MOUSE	AP-2 complex subunit alpha-1	Ap2a1	107664	50	61.21	28	0.27127	-0.126117	29.1128	28.7989	28.9377	28.949	28.8067	28.8866	28.7991	28.8014
ODPA_MOUSE	Pyruvate dehydrogenase E1 component subunit alpha, somatic form, mitochondrial	Pdha1	43232	26	52.82	26	0.271849	-0.131231	28.8939	28.9837	28.9661	28.9601	28.8313	28.869	28.6142	28.9644
UBP24_MOUSE	Ubiquitin carboxyl-terminal hydrolase 24	Usp24	294001	6	3.29	6	0.272637	-0.855578	22.1358	21.9384	22.9475	23.0506	22.4055	23.0481	19.4589	21.7375
EPMIP_MOUSE	EPM2A-interacting protein 1	Epm2aip1	70096	12	28.55	12	0.272657	-0.259953	25.4664	25.3654	25.7541	25.2754	25.032	24.7287	25.3695	25.6913
ARP2_MOUSE	Actin-related protein 2	Actr2	44761	23	45.43	23	0.273778	0.129451	27.4719	27.2571	27.3595	27.4553	27.5151	27.6541	27.5111	27.3813
F6RT34_MOUSE	Myelin basic protein (Fragment)	Mbp	23196	21	56.13	2	0.273901	0.184253	29.501	29.4431	29.473	29.3719	29.5148	30.0009	29.6978	29.3125
C2C2L_MOUSE	Phospholipid transfer protein C2CD2L	C2cd2l	76329	5	11.19	5	0.275041	-0.433353	25.8234	25.6413	24.5234	25.6968	24.8084	25.6516	25.1771	24.3143
PAIP1_MOUSE	Polyadenylate-binding protein-interacting protein 1	Paip1	45702	4	14	4	0.276805	0.403449	23.5574	22.6779	22.3707	22.4673	23.5662	23.7051	22.8281	22.5877
VP33B_MOUSE	Vacuolar protein sorting-associated protein 33B	Vps33b	70526	9	22.04	9	0.276877	0.482596	22.6331	21.8818	23.4203	21.9342	23.1403	22.165	22.9241	23.5704
VATA_MOUSE	V-type proton ATPase catalytic subunit A	Atp6v1a	68326	72	85.74	72	0.277178	-0.136528	30.8933	30.994	30.9368	31.0252	30.9143	30.8034	30.6045	30.9811
ZFYV1_MOUSE	Zinc finger FYVE domain-containing protein 1	Zfyve1	86940	4	8.11	4	0.277353	-0.798956	21.2085	24.9122	22.4431	22.4755	22.2282	22.049	21.8135	21.7529
1433B_MOUSE	14-3-3 protein beta/alpha	Ywhab	28086	25	76.42	14	0.277469	-0.1448	28.7297	28.716	28.4687	28.5757	28.588	28.6294	28.3029	28.3905
CSN8_MOUSE	COP9 signalosome complex subunit 8	Cops8	23256	9	72.25	9	0.278627	-0.172629	25.7726	25.7952	25.7406	25.6132	25.3515	25.5775	25.382	25.9201
BIG1_MOUSE	Brefeldin A-inhibited guanine nucleotide-exchange protein 1	Arfgef1	208500	9	6.01	6	0.278957	-0.272685	21.8554	22.3393	22.1316	22.2428	21.7181	21.3121	22.0905	22.3577
NDUS7_MOUSE	NADH dehydrogenase [ubiquinone] iron-sulfur protein 7, mitochondrial	Ndufs7	24683	7	35.71	7	0.279372	-0.192745	26.4508	26.3906	26.4854	26.6387	26.4245	26.4976	25.8434	26.4291
CSN3_MOUSE	COP9 signalosome complex subunit 3	Cops3	47832	12	40.19	12	0.279807	0.161812	25.6921	25.971	25.9281	26.1992	25.992	25.9989	26.1886	26.2582
COX5B_MOUSE	Cytochrome c oxidase subunit 5B, mitochondrial	Cox5b	13813	6	23.44	6	0.279852	0.180113	26.857	26.4275	26.4597	26.4538	26.772	26.8555	26.4222	26.8689
NID1_MOUSE	Nidogen-1	Nid1	136538	13	13.49	13	0.279983	0.612595	25.0587	24.5536	23.925	25.1813	26.2418	23.9054	25.9737	25.048
RBM39_MOUSE	RNA-binding protein 39	Rbm39	59407	7	20.19	7	0.280894	-0.252973	24.2741	24.41	23.741	23.9469	24.1837	24.002	23.3804	23.794
SODM_MOUSE	Superoxide dismutase [Mn], mitochondrial	Sod2	24603	8	38.29	8	0.280932	-0.159252	27.9617	27.9448	27.7624	28.0633	27.7006	27.7323	27.5913	28.0709
NDUC2_MOUSE	NADH dehydrogenase [ubiquinone] 1 subunit C2	Ndufc2	14164	9	50	9	0.281079	-0.205953	26.1068	26.2554	26.0469	26.2843	26.0895	26.2774	25.491	26.0117
TPP2_MOUSE	Tripeptidyl-peptidase 2	Tpp2	139879	21	22.5	21	0.28111	-0.139429	26.6866	26.417	26.4264	26.5876	26.3618	26.2322	26.5569	26.4089
PPT1_MOUSE	Palmitoyl-protein thioesterase 1	Ppt1	34490	7	32.68	7	0.281974	0.138415	24.9835	24.9619	24.8681	24.6468	25.0716	24.9035	24.9284	25.1105
CNTFR_MOUSE	Ciliary neurotrophic factor receptor subunit alpha	Cntfr	40801	5	23.92	5	0.282411	-0.225143	24.259	24.6347	24.4956	24.5473	24.6426	24.0167	23.8814	24.4954
IGS21_MOUSE	Immunoglobulin superfamily member 21	Igsf21	51937	3	9.83	3	0.282557	-0.427767	22.4096	21.4325	22.4802	21.5347	22.3995	21.3719	20.9384	21.4361
NDUS5_MOUSE	NADH dehydrogenase [ubiquinone] iron-sulfur protein 5	Ndufs5	12648	5	37.74	5	0.282743	-0.183961	25.1593	25.2202	25.1704	24.7727	25.1355	25.0206	24.797	24.6336
COMD9_MOUSE	COMM domain-containing protein 9	Commd9	21850	3	23.74	3	0.282785	-0.259909	21.95	22.0094	22.0454	21.9255	21.7172	21.0755	22.1987	21.8992
GEPH_MOUSE	Gephyrin	Gphn	83282	19	38.88	19	0.283163	-0.145169	26.1903	26.1013	26.1203	25.8377	26.1076	25.8333	25.9206	25.8073
MTOR_MOUSE	Serine/threonine-protein kinase mTOR	Mtor	288789	25	14.95	25	0.283407	-0.158318	25.006	24.7335	25.098	25.1911	24.9609	24.7774	24.687	24.97
NBEA_MOUSE	Neurobeachin	Nbea	326743	24	12.36	24	0.283729	-0.225542	25.8659	24.9384	25.4507	25.3738	25.2792	25.1036	25.0331	25.3107
PRDX5_MOUSE	Peroxiredoxin-5, mitochondrial	Prdx5	21897	15	57.62	15	0.283762	-0.138991	28.9393	28.9084	28.9596	29.1482	28.8869	28.7765	28.6892	29.0469
SUCA_MOUSE	Succinate--CoA ligase [ADP/GDP-forming] subunit alpha, mitochondrial	Suclg1	36155	9	27.75	9	0.284133	-0.330911	28.3917	28.2312	28.1286	28.3113	28.0784	27.0231	28.2372	28.4004
CPNE1_MOUSE	Copine-1	Cpne1	58887	5	14.55	4	0.284473	-0.431522	23.5765	23.8644	24.0284	23.9426	24.5714	22.6466	23.1315	23.3362
CPNE6_MOUSE	Copine-6	Cpne6	61781	14	33.75	13	0.284634	-0.144619	25.9757	25.9358	25.9865	25.9784	26.076	25.7941	25.5785	25.8493
D1FNM8_MOUSE	Calcium-transporting ATPase	Atp2b4	128548	30	27.53	16	0.284955	-0.149298	26.8043	26.5272	26.6892	26.62	26.5325	26.5986	26.2455	26.667
ISCU_MOUSE	Iron-sulfur cluster assembly enzyme ISCU, mitochondrial	Iscu	18098	2	16.67	2	0.284991	-0.226386	23.3255	22.8684	23.0213	23.1958	22.7382	23.0282	22.4612	23.278
SNF8_MOUSE	Vacuolar-sorting protein SNF8	Snf8	28886	2	10.08	2	0.286448	0.547455	21.5589	22.9113	21.704	20.9458	21.5403	22.8996	22.9528	21.917
AGRL3_MOUSE	Adhesion G protein-coupled receptor L3	Adgrl3	171080	6	5.86	6	0.287065	-0.498842	23.8598	23.5438	23.6462	23.7173	23.6919	23.6052	21.7282	23.7464
AT1A1_MOUSE	Sodium/potassium-transporting ATPase subunit alpha-1	Atp1a1	112982	58	46.92	32	0.287168	0.132085	29.4294	29.2755	29.3612	29.2374	29.3387	29.5037	29.646	29.3433
ATG3_MOUSE	Ubiquitin-like-conjugating enzyme ATG3	Atg3	35796	4	16.24	4	0.28744	-0.651546	23.6598	24.0118	23.5839	23.6691	21.1628	23.8012	23.8603	23.4943
CH10_MOUSE	10 kDa heat shock protein, mitochondrial	Hspe1	10963	12	74.51	12	0.287579	-0.139784	28.7803	28.9011	28.8864	29.0353	28.7598	28.862	28.5304	28.8917
EI2BA_MOUSE	Translation initiation factor eIF-2B subunit alpha	Eif2b1	33816	3	17.7	3	0.287667	0.553174	21.1236	19.4623	21.8932	21.5616	21.3216	21.4384	21.731	21.7624
DEMA_MOUSE	Dematin	Dmtn	45468	4	12.1	4	0.28781	-0.203392	24.1687	24.6966	23.988	24.393	23.8896	24.123	24.3389	24.0813
F177A_MOUSE	Protein FAM177A1	Fam177a1	23578	2	14.49	2	0.288578	-0.586214	23.2586	23.4404	23.1099	22.8476	22.8879	20.8918	23.4075	23.1243
LA_MOUSE	Lupus La protein homolog	Ssb	47756	6	17.35	6	0.288807	-0.192542	24.4382	24.9386	24.6391	24.7911	24.8333	24.5111	24.4796	24.2128
PEPL1_MOUSE	Probable aminopeptidase NPEPL1	Npepl1	55940	3	9.16	3	0.288832	1.3868	20.519	20.5387	24.5833	18.0775	22.7804	23.1056	22.0106	21.3692
NOP58_MOUSE	Nucleolar protein 58	Nop58	60343	9	24.81	9	0.289172	-0.769443	25.2692	24.4339	25.3417	24.8201	25.0362	21.9998	24.5525	25.1986
EMC3_MOUSE	ER membrane protein complex subunit 3	Emc3	29980	2	9.58	2	0.29013	0.17416	21.8156	21.6328	22.0028	22.1282	21.8187	22.0632	22.2795	22.1148
ASAP1_MOUSE	Arf-GAP with SH3 domain, ANK repeat and PH domain-containing protein 1	Asap1	127421	4	4.97	3	0.290362	-0.481536	22.6456	22.4279	21.6193	21.4981	21.934	21.9235	21.9923	20.4149
S13A3_MOUSE	Solute carrier family 13 member 3	Slc13a3	66143	2	4.5	2	0.290453	0.288591	22.1501	20.9905	21.2726	21.5535	21.5761	21.9799	21.9964	21.5686
RBGP1_MOUSE	Rab GTPase-activating protein 1	Rabgap1	120798	9	11.84	9	0.290518	0.801965	24.3579	24.6453	23.5796	24.5287	24.0812	23.7491	27.1682	25.3207
S39A7_MOUSE	Zinc transporter SLC39A7	Slc39a7	50657	2	8.61	2	0.290648	0.399882	23.7126	23.9083	22.9532	23.7437	24.3926	24.4874	23.0357	24.0017
TPIS_MOUSE	Triosephosphate isomerase	Tpi1	32192	27	77.26	6	0.291016	0.110737	29.1458	29.1636	29.188	29.1686	29.1532	29.3513	29.3422	29.2622
CSN5_MOUSE	COP9 signalosome complex subunit 5	Cops5	37549	13	49.7	13	0.291235	0.136611	25.7386	25.5577	25.6306	25.6011	25.8987	25.9348	25.6173	25.6238
ABI1_MOUSE	Abl interactor 1	Abi1	52288	9	16.01	8	0.291647	-0.158384	25.1724	25.0624	24.8074	24.8692	24.9174	24.5884	24.7649	25.0072
SNTA1_MOUSE	Alpha-1-syntrophin	Snta1	53665	7	20.87	7	0.292389	0.289381	23.9036	24.1283	24.3478	24.9527	24.856	24.6761	24.1508	24.8069
MICU3_MOUSE	Calcium uptake protein 3, mitochondrial	Micu3	59810	5	13.77	5	0.292799	0.666606	22.5404	22.2491	20.3861	20.2477	22.7064	21.24	22.0112	22.1321
AGRG1_MOUSE	Adhesion G-protein coupled receptor G1	Adgrg1	77255	2	4.08	2	0.292943	0.553353	21.7321	23.9647	23.0754	23.6994	23.2812	23.8238	23.268	24.312
SPRL1_MOUSE	SPARC-like protein 1	Sparcl1	72287	7	15.08	7	0.292988	-0.434252	24.7201	24.8463	24.4944	24.578	24.12	23.0621	24.8113	24.9084
IMA3_MOUSE	Importin subunit alpha-3	Kpna4	57923	8	30.33	5	0.293039	-0.6551	23.7598	23.9441	22.919	23.1886	22.8891	21.0354	23.8269	23.4397
CBR1_MOUSE	Carbonyl reductase [NADPH] 1	Cbr1	30641	21	72.92	20	0.293366	0.126629	28.4498	28.4362	28.688	28.415	28.5904	28.7141	28.5079	28.6831
PZP_MOUSE	Pregnancy zone protein	Pzp	165853	37	37.39	37	0.293928	0.30564	28.3071	27.9626	28.2961	28.3657	28.3026	29.2106	27.9014	28.7394
DPP2_MOUSE	Dipeptidyl peptidase 2	Dpp7	56254	4	13.44	4	0.295037	0.547241	22.0038	22.0668	20.4304	21.7522	22.2988	22.9677	21.0431	22.1325
NDUS4_MOUSE	NADH dehydrogenase [ubiquinone] iron-sulfur protein 4, mitochondrial	Ndufs4	19785	6	41.14	6	0.295552	-0.284684	24.9301	25.2435	25.6265	25.1648	25.5213	24.947	24.3784	24.9795
ACACA_MOUSE	Acetyl-CoA carboxylase 1	Acaca	265257	29	17.87	29	0.295653	-0.29037	26.9347	25.88	26.1359	25.6862	25.9885	25.7958	25.9519	25.7391
ACOT9_MOUSE	Acyl-coenzyme A thioesterase 9, mitochondrial	Acot9	50560	12	29.38	12	0.296016	-0.314024	25.5598	25.5712	25.5068	25.5854	25.6878	25.5224	24.3372	25.4198
PACS2_MOUSE	Phosphofurin acidic cluster sorting protein 2	Pacs2	94932	10	14.04	9	0.29613	-0.132685	24.6302	24.4495	24.7882	24.686	24.5257	24.4921	24.3669	24.6384
LGI1_MOUSE	Leucine-rich glioma-inactivated protein 1	Lgi1	63644	12	25.13	12	0.296642	-0.242767	26.8982	26.6631	26.6651	26.7964	26.7991	26.1066	26.1643	26.9818
ATAD3_MOUSE	ATPase family AAA domain-containing protein 3	Atad3	66742	11	21.66	11	0.297169	-0.208051	24.9595	24.2904	24.964	24.6622	24.4492	24.3052	24.5005	24.7889
HMOX2_MOUSE	Heme oxygenase 2	Hmox2	35739	13	56.51	13	0.297815	0.201999	24.9111	25.2965	24.8126	24.4512	25.1394	24.9087	25.1334	25.0979
KRT34_MOUSE	Keratin, type I cuticular Ha4	Krt34	44560	29	63.27	5	0.298866	0.751642	24.6243	24.8308	24.79	24.9025	25.9597	23.7301	27.3985	25.0658
CD38_MOUSE	ADP-ribosyl cyclase/cyclic ADP-ribose hydrolase 1	Cd38	34408	6	30.59	6	0.299065	0.192059	24.3173	24.024	23.9446	24.2305	24.4017	24.6032	24.3719	23.9078
FUMH_MOUSE	Fumarate hydratase, mitochondrial	Fh	54357	34	57.99	34	0.299106	-0.107438	28.7523	28.6234	28.6302	28.6878	28.6119	28.4961	28.5309	28.6251
WDR1_MOUSE	WD repeat-containing protein 1	Wdr1	66407	28	64.03	28	0.299731	0.105138	28.8769	28.8203	28.8389	28.8121	28.8538	28.9712	28.9291	29.0147
RIC8A_MOUSE	Synembryn-A	Ric8a	59847	6	14.72	6	0.300108	-0.262275	23.9793	23.9959	23.909	23.7754	23.7641	22.9227	23.9516	23.972
IF2P_MOUSE	Eukaryotic translation initiation factor 5B	Eif5b	137616	3	4.61	3	0.300448	-0.450342	22.5059	21.8941	22.1112	22.2045	22.2831	21.9648	22.2396	20.427
STIM1_MOUSE	Stromal interaction molecule 1	Stim1	77567	5	7.15	5	0.300476	0.174335	23.7753	23.4037	23.0484	23.4022	23.5857	23.6022	23.6124	23.5267
MEST_MOUSE	Mesoderm-specific transcript protein	Mest	38907	5	25.97	5	0.301838	-0.37222	21.6255	21.8015	21.4481	21.0826	21.9489	20.3516	20.8354	21.3329
STXB6_MOUSE	Syntaxin-binding protein 6	Stxbp6	23671	3	24.76	3	0.302453	0.39879	21.7543	22.4511	22.8657	22.2965	21.7466	23.1182	22.9921	23.1059
RSSA_MOUSE	40S ribosomal protein SA	Rpsa	32838	18	63.73	18	0.302555	0.123822	28.0197	27.9584	28.0888	27.8942	28.0516	28.2822	27.9718	28.1508
PRC2C_MOUSE	Protein PRRC2C	Prrc2c	310892	3	1.19	3	0.302872	-0.30783	22.3154	21.597	21.6833	22.0951	20.9727	22.1928	21.538	21.7559
TCPB_MOUSE	T-complex protein 1 subunit beta	Cct2	57477	39	71.59	39	0.303378	-0.102463	28.9039	28.8633	28.9588	28.878	28.7666	28.7666	28.7972	28.8637
ARMC8_MOUSE	Armadillo repeat-containing protein 8	Armc8	75364	3	7.28	3	0.303736	0.768471	21.9816	18.7357	21.9518	21.8303	22.0623	21.8982	21.8399	21.7729
Q8JZR2_MOUSE	Adapter molecule crk	Crk	22890	8	63.73	8	0.303802	0.14734	25.6646	25.8286	25.681	25.5209	26.0247	25.5582	25.8436	25.858
TPC6B_MOUSE	Trafficking protein particle complex subunit 6B	Trappc6b	17936	7	46.2	7	0.30388	-0.432755	23.0626	23.6522	23.3257	23.3026	23.0594	23.2047	21.6863	23.6616
APEH_MOUSE	Acylamino-acid-releasing enzyme	Apeh	81581	15	32.92	15	0.304049	0.131306	25.6707	25.5639	25.5059	25.8319	25.7604	25.9389	25.7225	25.6759
EMAL1_MOUSE	Echinoderm microtubule-associated protein-like 1	Eml1	89680	8	15.6	7	0.305219	-0.195446	24.3493	24.6439	24.1291	24.5059	24.0879	24.2728	24.5694	23.9162
NT5D3_MOUSE	5'-nucleotidase domain-containing protein 3	Nt5dc3	63170	11	23.63	11	0.305856	-0.217471	24.8319	25.234	25.6382	25.3402	25.3522	24.8385	24.8748	25.1089
AIMP2_MOUSE	Aminoacyl tRNA synthase complex-interacting multifunctional protein 2	Aimp2	35378	3	19.38	3	0.305976	-0.216765	22.6569	22.8274	22.7022	22.7198	21.9656	22.4857	22.6804	22.9076
PGTA_MOUSE	Geranylgeranyl transferase type-2 subunit alpha	Rabggta	64989	12	34.74	12	0.306153	0.479288	25.1922	24.8217	24.7421	25.0837	24.806	26.8797	25.0561	25.015
PMGE_MOUSE	Bisphosphoglycerate mutase	Bpgm	29978	4	16.22	4	0.306452	0.604597	23.6215	22.7358	22.9479	23.9772	23.7959	25.0981	24.3566	22.45
S4R2F3_MOUSE	Ankyrin-2	Ank2	429108	101	33.72	5	0.306555	-0.138759	26.2793	26.2078	26.1783	26.2995	26.1372	26.1671	25.8179	26.2876
SKP1_MOUSE	S-phase kinase-associated protein 1	Skp1	18672	5	19.63	5	0.306613	0.19837	24.9282	25.4531	25.2573	24.8764	25.3386	25.6556	25.22	25.0942
2ABD_MOUSE	Serine/threonine-protein phosphatase 2A 55 kDa regulatory subunit B delta isoform	Ppp2r2d	51957	5	15.89	2	0.306662	-0.636791	22.675	22.6361	22.3365	20.9139	19.9835	21.9133	21.8068	22.3107
ODO1_MOUSE	2-oxoglutarate dehydrogenase, mitochondrial	Ogdh	116449	38	41.15	31	0.30707	-0.117572	28.1152	27.8951	27.9231	27.9819	27.8424	28.0071	27.7961	27.7993
3HIDH_MOUSE	3-hydroxyisobutyrate dehydrogenase, mitochondrial	Hibadh	35440	16	44.48	16	0.307188	-0.104003	26.5023	26.4337	26.4835	26.4663	26.3235	26.4586	26.2974	26.3904
LSM3_MOUSE	U6 snRNA-associated Sm-like protein LSm3	Lsm3	11845	2	19.61	2	0.307893	-0.426515	22.2948	22.7997	22.2845	23.0444	22.7662	21.2317	21.8203	22.8991
ACINU_MOUSE	Apoptotic chromatin condensation inducer in the nucleus	Acin1	150719	3	2.39	3	0.308306	-0.30886	22.6926	21.8066	23.0312	22.6933	22.3954	22.6162	21.8448	22.1318
A0A0R4J007_MOUSE	Paladin	Pald1	96764	4	7.92	4	0.308311	0.923026	19.5418	20.2456	20.4125	20.165	22.1178	20.6765	22.7868	18.4761
MTSS2_MOUSE	Protein MTSS 2	Mtss2	76844	3	6.57	3	0.308313	-0.158259	22.6175	22.4403	22.8527	22.7926	22.3595	22.3578	22.7305	22.6222
CDC37_MOUSE	Hsp90 co-chaperone Cdc37	Cdc37	44593	10	28.5	10	0.309453	-0.259117	25.6913	25.5576	24.9373	25.3119	25.4538	25.2102	24.5553	25.2423
TBC24_MOUSE	TBC1 domain family member 24	Tbc1d24	63236	10	24.24	10	0.309995	-0.461119	23.9796	24.2372	24.9323	24.9039	24.1714	24.6427	22.8443	24.5502
BIEA_MOUSE	Biliverdin reductase A	Blvra	33525	11	43.05	11	0.310466	0.297907	24.9658	25.2817	25.8678	25.2814	25.3721	25.727	26.271	25.2183
CLAP2_MOUSE	CLIP-associating protein 2	Clasp2	140739	32	37.01	28	0.310495	-0.122571	26.7217	26.6664	26.3965	26.4477	26.4225	26.4544	26.422	26.4432
ACO11_MOUSE	Acyl-coenzyme A thioesterase 11	Acot11	67355	6	16.84	6	0.310605	-0.209425	24.8011	25.0343	24.8186	24.9619	24.129	24.9375	24.8774	24.8343
KPRA_MOUSE	Phosphoribosyl pyrophosphate synthase-associated protein 1	Prpsap1	39432	7	29.21	6	0.311098	-0.176355	24.2186	24.1301	24.2956	24.6165	23.8814	24.3519	24.0029	24.3191
RSMB_MOUSE	Small nuclear ribonucleoprotein-associated protein B	Snrpb	23656	4	15.58	4	0.311349	0.207618	24.7262	25.5643	25.2417	24.9829	25.4034	25.0982	25.4307	25.4133
RL28_MOUSE	60S ribosomal protein L28	Rpl28	15733	3	15.33	3	0.312149	-0.211391	24.3302	24.4709	24.596	24.4272	24.4349	24.6238	23.7287	24.1914
GBB2_MOUSE	Guanine nucleotide-binding protein G(I)/G(S)/G(T) subunit beta-2	Gnb2	37331	26	87.06	14	0.312576	0.127558	28.6333	28.5356	28.8996	28.5449	28.8549	28.77	28.7836	28.7151
TS101_MOUSE	Tumor susceptibility gene 101 protein	Tsg101	44124	7	21.74	7	0.312613	-0.16892	24.179	23.7445	23.7964	24.0721	24.0556	23.8073	23.6904	23.5629
RUFY3_MOUSE	Protein RUFY3	Rufy3	53007	24	49.47	23	0.312622	-0.165861	27.1082	27.5891	27.4322	27.1389	27.2297	27.3392	27.0935	26.9426
RS26_MOUSE	40S ribosomal protein S26	Rps26	13015	3	31.3	3	0.31351	-0.132737	26.1248	26.165	26.1961	26.2483	25.8055	26.1652	26.0021	26.2305
AP2M1_MOUSE	AP-2 complex subunit mu	Ap2m1	49655	33	57.47	33	0.313847	-0.133868	29.2775	29.3624	29.0588	29.2076	29.1452	29.1706	28.8636	29.1915
RDH14_MOUSE	Retinol dehydrogenase 14	Rdh14	36366	6	25.15	6	0.3146	-0.198024	24.3179	23.9278	24.4298	24.52	24.0386	24.4572	23.8156	24.092
F169A_MOUSE	Soluble lamin-associated protein of 75 kDa	Fam169a	73240	3	9.02	3	0.31552	-1.0073	17.591	22.2535	21.9435	21.1735	19.8461	19.4388	19.7101	19.9373
MRCKB_MOUSE	Serine/threonine-protein kinase MRCK beta	Cdc42bpb	194753	13	11.33	12	0.315684	-0.152661	24.9592	24.708	24.8955	24.4	24.5869	24.6201	24.6325	24.5125
NEK7_MOUSE	Serine/threonine-protein kinase Nek7	Nek7	34537	2	10.26	2	0.316296	0.374524	21.5996	21.782	22.5376	21.0883	21.9805	21.9143	22.8615	21.7492
E9Q2E4_MOUSE	HECT domain E3 ubiquitin protein ligase 4	Hectd4	484128	7	2.29	7	0.317325	-0.471175	21.4089	22.2398	21.3972	22.232	21.977	21.2262	20.1587	22.0314
CMC2_MOUSE	Calcium-binding mitochondrial carrier protein Aralar2	Slc25a13	74467	5	8.43	2	0.317528	0.481097	21.2383	21.32	19.5037	21.2212	20.5779	21.6004	21.7365	21.2928
CPT1C_MOUSE	Carnitine O-palmitoyltransferase 1, brain isoform	Cpt1c	90030	4	6.77	4	0.318261	-0.302813	22.2561	22.4516	22.9603	22.6663	22.9422	21.9657	21.7242	22.4908
Q6XE40_MOUSE	MAGUK p55 subfamily member 3	Mpp3	66486	7	18.63	7	0.318752	0.316248	23.7224	24.2459	23.2482	22.954	23.6574	24.35	23.7	23.728
GIPC1_MOUSE	PDZ domain-containing protein GIPC1	Gipc1	36129	5	22.22	5	0.319921	-0.536006	22.9057	23.7866	23.2135	23.3485	23.3413	23.5453	23.048	21.1758
CLIP1_MOUSE	CAP-Gly domain-containing linker protein 1	Clip1	155814	7	7.12	4	0.321297	-0.282469	22.7414	22.2251	23.1922	21.9055	22.0861	22.3583	22.3105	22.1796
TIAR_MOUSE	Nucleolysin TIAR	Tial1	43389	8	20.41	8	0.321394	0.139568	24.468	24.2401	24.5888	24.6189	24.5325	24.5236	24.5872	24.8307
BLMH_MOUSE	Bleomycin hydrolase	Blmh	52511	18	42.42	18	0.321451	-0.207935	25.6355	25.836	25.6153	25.6979	25.1124	25.1883	25.8509	25.8013
COF1_MOUSE	Cofilin-1	Cfl1	18560	20	81.33	17	0.322406	0.107959	29.9306	29.9844	29.8166	29.9602	30.0216	29.9572	30.1585	29.9864
SRP68_MOUSE	Signal recognition particle subunit SRP68	Srp68	70574	4	12.48	4	0.322622	0.429276	22.2332	21.5871	20.8281	21.7953	22.4838	21.0199	22.1301	22.527
FKBP3_MOUSE	Peptidyl-prolyl cis-trans isomerase FKBP3	Fkbp3	25148	6	25	6	0.323492	-0.510019	24.5888	24.6246	23.9276	24.4137	24.4868	24.41	22.3064	24.3114
PITH1_MOUSE	PITH domain-containing protein 1	Pithd1	24192	7	38.86	7	0.323791	-0.190701	25.0769	24.5858	24.3478	24.7794	24.6609	24.608	24.5305	24.2278
FIBP_MOUSE	Acidic fibroblast growth factor intracellular-binding protein	Fibp	41204	2	7	2	0.32401	0.42874	20.6104	20.6497	20.9788	21.5417	22.0771	21.3363	21.8328	20.2494
NISCH_MOUSE	Nischarin	Nisch	175012	11	10.17	11	0.32412	0.233229	23.5116	23.4239	23.982	24.0449	24.4798	23.769	23.7457	23.9007
THEM6_MOUSE	Protein THEM6	Them6	23803	3	16.91	3	0.324205	0.345029	22.2764	22.1249	20.8838	22.2533	22.1452	21.9016	22.2857	22.5859
PLAP_MOUSE	Phospholipase A-2-activating protein	Plaa	87221	10	18.26	10	0.324653	0.125812	24.2888	24.5522	24.4953	24.3472	24.6671	24.6037	24.5657	24.3501
POSTN_MOUSE	Periostin	Postn	93144	3	6.68	3	0.324767	0.711161	19.0133	20.8252	20.6019	18.7137	21.9685	20.1728	20.5574	19.2999
COX6C_MOUSE	Cytochrome c oxidase subunit 6C	Cox6c	8469	11	65.79	11	0.324822	-0.412813	27.7147	27.8837	27.7275	27.8173	27.6894	27.816	26.0609	27.9257
MY18A_MOUSE	Unconventional myosin-XVIIIa	Myo18a	232755	22	16.98	22	0.325315	0.182602	25.6648	25.5757	25.5356	24.9919	25.6352	25.5008	25.8495	25.5129
AASD1_MOUSE	Alanyl-tRNA editing protein Aarsd1	Aarsd1	44971	7	33.74	7	0.325344	-0.243475	24.257	23.6492	24.1727	24.0636	23.572	23.3588	23.9367	24.3011
GSK3A_MOUSE	Glycogen synthase kinase-3 alpha	Gsk3a	51661	10	38.16	9	0.325486	0.280066	25.1464	25.0907	24.8464	25.1602	25.5195	25.3807	24.5642	25.8997
JIP3_MOUSE	C-Jun-amino-terminal kinase-interacting protein 3	Mapk8ip3	147561	12	11.82	10	0.325531	-0.551611	23.7976	24.0045	23.0144	23.5913	24.0403	21.4461	23.294	23.421
DOCK7_MOUSE	Dedicator of cytokinesis protein 7	Dock7	241438	7	4.27	7	0.326304	0.868921	21.2536	20.3232	21.1201	18.6935	19.1067	22.382	22.176	21.2014
HPBP1_MOUSE	Hsp70-binding protein 1	Hspbp1	39167	3	12.61	3	0.326738	-0.411976	21.8465	21.7357	21.8689	21.9926	20.786	22.0261	22.3704	20.6133
F126B_MOUSE	Protein FAM126B	Fam126b	58587	8	18.87	8	0.327121	-0.275827	24.8584	24.0727	23.8647	23.9991	24.1803	23.9249	23.416	24.1704
CA198_MOUSE	Uncharacterized protein C1orf198 homolog		35316	11	57.76	11	0.327147	-0.119408	25.9536	26.1029	25.9764	25.8865	25.9015	26.0382	25.742	25.7601
EXOC8_MOUSE	Exocyst complex component 8	Exoc8	81035	5	7.82	5	0.328116	-0.553664	23.446	23.4653	23.5068	23.5163	23.5908	21.2532	22.8845	23.9912
RAB21_MOUSE	Ras-related protein Rab-21	Rab21	24106	12	59.46	12	0.328432	0.132079	26.7367	27.0355	26.9262	26.6886	26.8703	27.1004	27.0826	26.8619
WASC4_MOUSE	WASH complex subunit 4	Washc4	136370	7	10.32	7	0.328645	-0.440885	21.9403	22.5274	21.5336	21.2652	21.7078	21.7463	20.2064	21.8424
AIMP1_MOUSE	Aminoacyl tRNA synthase complex-interacting multifunctional protein 1	Aimp1	33997	3	15.16	3	0.329642	-0.2194	23.9589	24.1717	23.2416	24.0523	23.5238	23.6127	23.5699	23.8406
Q99N15_MOUSE	17beta-hydroxysteroid dehydrogenase type 10/short chain L-3-hydroxyacyl-CoA dehydrogenase	Hsd17b10	27274	19	88.12	19	0.330896	0.107905	27.3178	27.1923	27.3771	27.3709	27.4037	27.4282	27.5384	27.3194
A0PJN6_MOUSE	2310061I04Rik protein (Fragment)	2310061I04Rik	27475	4	18.33	4	0.331085	-0.126086	22.7803	22.825	22.9678	22.835	22.9605	22.607	22.5827	22.7534
CN37_MOUSE	2',3'-cyclic-nucleotide 3'-phosphodiesterase	Cnp	47123	56	82.62	2	0.331489	0.406799	23.5279	24.0388	24.176	23.7856	23.3079	25.0523	24.9115	23.8839
ARXS1_MOUSE	Adipocyte-related X-chromosome expressed sequence 1	Arxes1	20146	2	12.78	2	0.332279	0.316569	21.7509	21.8974	21.5766	21.8457	21.5847	21.5146	22.3285	22.9091
DTD1_MOUSE	D-aminoacyl-tRNA deacylase 1	Dtd1	23384	9	63.64	9	0.332776	-0.14787	26.187	25.9438	26.0457	25.9806	25.6139	26.1684	25.8104	25.9728
ELOB_MOUSE	Elongin-B	Elob	13170	8	45.76	8	0.333101	0.20926	24.1003	24.7836	24.928	24.3445	24.586	24.8399	24.6216	24.946
PI42B_MOUSE	Phosphatidylinositol 5-phosphate 4-kinase type-2 beta	Pip4k2b	47319	11	37.5	8	0.333678	-0.304833	24.2154	24.0907	23.8975	24.4695	24.0899	24.1545	22.9601	24.2493
MYH10_MOUSE	Myosin-10	Myh10	228996	73	43.83	56	0.333964	-0.145464	28.1847	27.9563	27.6227	27.8336	27.8753	27.7701	27.6505	27.7196
KTN1_MOUSE	Kinectin	Ktn1	152592	8	10.47	8	0.334172	0.406227	22.5683	23.1384	23.6845	22.9312	23.8073	22.4113	24.1537	23.5751
ANFY1_MOUSE	Rabankyrin-5	Ankfy1	128653	11	14.71	11	0.334291	0.142642	24.587	24.3083	24.1606	24.4026	24.4581	24.6292	24.2906	24.6511
RBBP4_MOUSE	Histone-binding protein RBBP4	Rbbp4	47656	6	16.71	3	0.336065	-0.261179	23.7586	23.5279	23.5663	22.7031	23.1349	23.1158	23.4865	22.7739
DX39B_MOUSE	Spliceosome RNA helicase Ddx39b	Ddx39b	49035	15	49.53	15	0.337021	-0.120553	27.4284	27.4283	27.3409	27.206	27.1594	27.0645	27.3786	27.3188
GDPD1_MOUSE	Lysophospholipase D GDPD1	Gdpd1	35867	4	18.47	4	0.3373	-0.573677	22.4088	24.1969	23.145	22.9012	23.7125	22.3855	21.2698	22.9894
QORL1_MOUSE	Quinone oxidoreductase-like protein 1	Cryzl1	38725	7	34.77	7	0.33819	0.237811	23.7207	23.7521	24.4965	24.4623	24.6231	24.2795	24.0332	24.4469
PSA1_MOUSE	Proteasome subunit alpha type-1	Psma1	29547	16	66.92	16	0.338878	0.113693	27.2048	27.1416	27.0656	27.2012	27.1223	27.3509	27.4196	27.1752
DYL1_MOUSE	Dynein light chain 1, cytoplasmic	Dynll1	10366	7	62.92	5	0.338987	0.232386	24.0972	24.0234	23.2975	24.005	24.2011	24.4737	23.8434	23.8344
FAF1_MOUSE	FAS-associated factor 1	Faf1	73863	2	3.39	2	0.339501	-0.615867	23.1686	22.9674	21.5476	22.9341	22.305	22.9974	20.3468	22.505
CNTN2_MOUSE	Contactin-2	Cntn2	113217	17	26.83	17	0.340705	0.133271	25.5019	25.3614	25.6092	25.7107	25.6031	25.4895	25.8622	25.7615
LTOR1_MOUSE	Ragulator complex protein LAMTOR1	Lamtor1	17749	4	35.4	4	0.340864	0.26463	22.896	23.3256	23.0817	22.2564	23.2652	22.6618	23.2905	23.4008
PRS6A_MOUSE	26S proteasome regulatory subunit 6A	Psmc3	49549	15	39.14	15	0.341954	-0.111574	25.8969	25.9499	25.8593	25.9051	25.7111	25.6316	25.9492	25.8731
VTI1B_MOUSE	Vesicle transport through interaction with t-SNAREs homolog 1B	Vti1b	26713	4	21.98	4	0.342642	-0.160056	23.9601	24.109	23.8079	23.8719	23.4393	23.773	24.1078	23.7886
LMA2L_MOUSE	VIP36-like protein	Lman2l	39881	2	5.48	2	0.342897	0.240655	21.8581	22.4911	22.6484	22.0319	22.7038	22.5539	21.9902	22.7443
PITC1_MOUSE	Cytoplasmic phosphatidylinositol transfer protein 1	Pitpnc1	38384	5	19.28	5	0.342919	0.185879	23.577	22.7696	23.2964	23.1591	23.2655	23.2558	23.5948	23.4296
SF3A1_MOUSE	Splicing factor 3A subunit 1	Sf3a1	88545	6	9.73	6	0.343357	-0.171393	24.4422	23.7512	24.0234	24.0921	24.0834	23.9361	23.9403	23.6634
HNRH1_MOUSE	Heterogeneous nuclear ribonucleoprotein H	Hnrnph1	49199	14	39.64	6	0.343368	-0.128759	25.7767	25.7191	25.838	25.3946	25.6478	25.5573	25.467	25.5413
CREL1_MOUSE	Cysteine-rich with EGF-like domain protein 1	Creld1	45718	3	8.33	3	0.343647	-0.332668	21.6909	22.1659	22.8813	22.8343	22.3031	21.9064	22.541	21.4913
PFD1_MOUSE	Prefoldin subunit 1	Pfdn1	14255	3	22.95	3	0.344286	-0.265736	24.3746	23.5488	24.5257	24.5372	24.3654	24.1407	23.6912	23.7261
SNTB2_MOUSE	Beta-2-syntrophin	Sntb2	56382	2	4.42	2	0.344674	0.337448	20.9131	21.2818	20.8118	21.3689	21.4718	20.9938	22.3975	20.8623
PDIA3_MOUSE	Protein disulfide-isomerase A3	Pdia3	56678	31	58.61	31	0.345877	0.136359	29.8048	29.6387	29.4105	29.4952	29.6932	29.7068	29.9432	29.5514
SYK_MOUSE	Lysine--tRNA ligase	Kars	67840	11	25.21	11	0.346513	-0.137946	25.8459	25.642	25.5404	25.5707	25.5278	25.3216	25.7836	25.4143
MAGD1_MOUSE	Melanoma-associated antigen D1	Maged1	85670	2	4	2	0.346534	0.203757	22.6868	23.0576	23.0887	23.4396	23.1499	23.6326	22.9555	23.3498
CMPK2_MOUSE	UMP-CMP kinase 2, mitochondrial	Cmpk2	50036	9	32.21	9	0.346856	0.235067	24.4974	24.0444	24.4344	24.5385	24.8202	24.5968	23.9994	25.0386
TMOD2_MOUSE	Tropomodulin-2	Tmod2	39511	13	41.31	12	0.346931	-0.1026	26.4305	26.3796	26.2227	26.2511	26.1264	26.2555	26.249	26.2426
RAB2A_MOUSE	Ras-related protein Rab-2A	Rab2a	23548	17	67.45	9	0.347341	-0.116779	26.7276	26.9988	26.9343	26.9095	26.9186	26.6885	26.6448	26.8512
SYFA_MOUSE	Phenylalanine--tRNA ligase alpha subunit	Farsa	57599	11	33.66	11	0.348051	-0.218244	25.3613	25.281	25.4145	25.0564	25.3038	24.414	25.3119	25.2106
OXSM_MOUSE	3-oxoacyl-[acyl-carrier-protein] synthase, mitochondrial	Oxsm	48628	3	11.98	3	0.348346	0.446248	21.3358	22.6381	21.4358	21.9159	22.475	22.855	21.0716	22.7091
ERLN2_MOUSE	Erlin-2	Erlin2	37873	14	60	12	0.348419	-0.113794	25.756	25.7891	25.8414	25.7076	25.5196	25.5348	25.7651	25.8194
E9PU87_MOUSE	Serine/threonine-protein kinase SIK3	Sik3	150659	15	17.9	15	0.348469	-0.270147	26.1449	25.5533	25.5549	25.9183	25.8016	24.753	25.7347	25.8014
EIF3I_MOUSE	Eukaryotic translation initiation factor 3 subunit I	Eif3i	36461	5	28.62	5	0.348989	-0.323109	24.1644	24.1054	24.1033	24.3992	24.3005	24.0066	24.3385	22.8341
CD2AP_MOUSE	CD2-associated protein	Cd2ap	70450	3	5.34	3	0.349185	-0.594613	21.9984	22.0134	19.5663	21.7667	19.9286	20.6236	20.8518	21.5623
RL24_MOUSE	60S ribosomal protein L24	Rpl24	17779	5	26.75	5	0.349921	-0.143845	26.0196	25.9401	26.1501	25.9047	25.9433	25.9653	25.504	26.0265
NIT1_MOUSE	Deaminated glutathione amidase	Nit1	35705	9	43.34	9	0.350113	-0.174473	24.8645	24.6446	24.7092	24.9429	24.6633	24.2098	24.5973	24.9929
NDEL1_MOUSE	Nuclear distribution protein nudE-like 1	Ndel1	38366	3	10.43	3	0.350123	-0.682097	22.8057	22.0041	22.7421	22.6597	22.6296	19.5804	22.6547	22.6185
HS12B_MOUSE	Heat shock 70 kDa protein 12B	Hspa12b	76119	10	21.46	7	0.350637	-0.186825	23.2303	23.1716	23.1159	22.7789	22.8313	22.4808	23.2627	22.9746
PDE6D_MOUSE	Retinal rod rhodopsin-sensitive cGMP 3',5'-cyclic phosphodiesterase subunit delta	Pde6d	17348	5	33.33	5	0.350898	-0.192627	23.782	24.2287	24.1241	23.9226	23.535	24.322	23.7299	23.6999
ASM_MOUSE	Sphingomyelin phosphodiesterase	Smpd1	69927	2	3.99	2	0.352166	-0.16191	21.8737	21.8273	21.7772	21.8154	21.4267	21.3541	21.9429	21.9223
PYRG1_MOUSE	CTP synthase 1	Ctps1	66682	5	13.2	4	0.353514	0.455367	22.2143	21.6819	21.7491	21.5598	22.818	20.749	22.7405	22.719
AP2A2_MOUSE	AP-2 complex subunit alpha-2	Ap2a2	104017	49	58.74	39	0.354926	-0.111297	29.3892	29.3135	29.3733	29.2928	29.3208	29.1844	29.0353	29.3831
ZO2_MOUSE	Tight junction protein ZO-2	Tjp2	131280	14	15.42	14	0.35495	0.566789	25.2372	25.1387	27.0006	24.6396	25.7086	27.2694	25.8502	25.455
ODR4_MOUSE	Protein odr-4 homolog	Odr4	49998	2	8.5	2	0.35522	0.298638	21.1898	21.5348	21.4404	21.0248	21.9809	21.9991	20.6699	21.7345
RHG21_MOUSE	Rho GTPase-activating protein 21	Arhgap21	215743	3	1.59	3	0.356409	0.374475	21.1854	21.726	21.0018	22.6039	22.4123	21.8481	21.4111	22.3436
[truncated: 1,102 more rows]

## Sheet: SCN
accession	protein name	gene name	mol. weight (Da)	peptides	coverage (%)	specific peptides	Crush Vs noCrush		log2(normalized abundance)
							p-value	log2(Fold Change)	NoCrush-R1	NoCrush-R2	NoCrush-R3	NoCrush-R4	Crush-R1	Crush-R2	Crush-R3	Crush-R4
NGB_MOUSE	Neuroglobin	Ngb	17037	2	19.21	2	0.00393217	6.15838	14.4276	16.3216	13.9188	15.1426	16.0297	23.3408	23.2997	21.7739
A8DUK4_MOUSE	Beta-globin	Hbb-bs	15748	15	89.8	4	3.10522e-06	6.02277	21.7565	21.2679	20.4346	21.1259	27.2363	27.5505	25.6249	28.2642
A8DUV1_MOUSE	Alpha-globin	Hbat1	15141	7	45.07	2	5.497e-06	5.75156	16.7962	18.6872	16.5193	17.9941	22.63	23.3838	22.6972	24.292
NNTM_MOUSE	NAD(P) transhydrogenase, mitochondrial	Nnt	113838	15	17.31	15	1.9116e-07	4.29748	20.9648	20.2828	20.8756	20.9255	25.7381	25.103	24.7795	24.618
PLPR3_MOUSE	Phospholipid phosphatase-related protein type 3	Plppr3	76693	2	4.75	2	1.8104e-08	3.35817	18.3692	18.8329	18.9525	18.6484	21.9712	21.9462	22.2623	22.0561
SNX16_MOUSE	Sorting nexin-16	Snx16	38817	3	11.92	3	0.00683337	2.286	20.1511	17.9076	18.5379	16.78	20.0135	20.7648	21.0194	20.7229
S4A8_MOUSE	Electroneutral sodium bicarbonate exchanger 1	Slc4a8	122421	5	7.71	3	0.00664242	2.084	16.5399	18.4436	15.9162	18.4566	19.0887	19.6766	19.5137	19.4133
APLP1_MOUSE	Amyloid-like protein 1	Aplp1	72751	2	6.28	2	0.00152745	1.97822	16.35	18.5024	18.0394	18.1549	19.7111	19.8552	19.7741	19.6191
HDHD3_MOUSE	Haloacid dehalogenase-like hydrolase domain-containing protein 3	Hdhd3	28027	7	35.06	7	0.0013209	1.87575	22.9189	20.932	21.5673	22.2406	23.6428	23.8892	23.5417	24.0882
GDPP1_MOUSE	GDP-D-glucose phosphorylase 1	Gdpgp1	42515	2	5.7	2	0.00509793	1.76393	17.3417	18.4402	16.8342	17.7959	18.1746	19.5621	20.0172	19.7138
H2AW_MOUSE	Core histone macro-H2A.2	H2afy2	40092	5	20.43	3	0.00639708	1.69297	20.3349	21.792	20.2955	19.61	22.4727	21.4285	22.652	22.2511
ALR_MOUSE	FAD-linked sulfhydryl oxidase ALR	Gfer	22877	2	14.65	2	0.00699053	1.49655	19.6823	20.1067	19.9998	19.9095	22.2374	20.0749	21.7448	21.6273
ASPH2_MOUSE	Aspartate beta-hydroxylase domain-containing protein 2	Asphd2	38731	2	11.95	2	0.00733578	1.33136	16.416	17.8207	15.933	16.6726	18.2071	17.873	17.7394	18.3481
GFRA1_MOUSE	GDNF family receptor alpha-1	Gfra1	51752	4	10.9	4	0.00192124	1.3264	21.7198	21.0426	20.1962	21.2748	22.3616	22.2103	22.5201	22.4469
COX1_MOUSE	Cytochrome c oxidase subunit 1	Mtco1	56910	5	12.26	5	0.00539775	1.25992	22.3611	23.8474	22.7121	22.7633	23.9282	24.4629	24.5633	23.7693
A0A0J9YUN4_MOUSE	Dynamin-1	Dnm1	97295	64	63.31	3	0.0132651	1.12971	22.1798	23.0803	21.5035	23.0855	23.4755	23.8822	23.7032	23.307
VP13C_MOUSE	Vacuolar protein sorting-associated protein 13C	Vps13c	420089	15	5.79	15	0.00376163	1.07774	21.2933	21.1132	21.0902	21.6502	22.9148	21.9983	22.7103	21.8345
ESTD_MOUSE	S-formylglutathione hydrolase	Esd	31320	10	47.52	10	0.000361996	1.02212	23.9049	23.8328	23.8171	23.7253	24.3498	25.0731	25.0372	24.9083
NPS3B_MOUSE	Protein NipSnap homolog 3B	Nipsnap3b	28308	5	39.27	5	0.0134831	0.998049	21.2798	22.2845	20.9382	21.0599	21.8572	22.6008	22.5	22.5966
HEM2_MOUSE	Delta-aminolevulinic acid dehydratase	Alad	36024	10	36.97	10	0.00120306	0.979545	23.2614	22.7896	23.4125	22.6486	23.7883	24.2325	23.9088	24.1007
CSK_MOUSE	Tyrosine-protein kinase CSK	Csk	50716	2	6.22	2	0.00988573	0.915706	18.934	18.106	19.1389	19.4008	20.0242	19.9513	19.5533	19.7136
FGF12_MOUSE	Fibroblast growth factor 12	Fgf12	27399	5	26.75	5	0.0033998	0.915189	19.941	20.3426	20.2146	20.1057	20.4763	21.5275	21.0284	21.2326
CACB1_MOUSE	Voltage-dependent L-type calcium channel subunit beta-1	Cacnb1	65486	8	21.44	5	0.000417962	0.914347	21.3343	21.7465	21.2888	21.3162	22.6102	22.2867	22.1084	22.3378
CC50A_MOUSE	Cell cycle control protein 50A	Tmem30a	41061	10	29.95	10	0.000140308	0.887736	23.6465	23.8282	24.0014	23.8354	24.5364	24.8063	24.8856	24.6342
BAF_MOUSE	Barrier-to-autointegration factor	Banf1	10103	3	29.21	3	0.006977	0.854419	20.4512	19.7408	20.8292	20.2726	20.8734	21.166	21.2164	21.4556
RB27A_MOUSE	Ras-related protein Rab-27A	Rab27a	25017	4	18.1	2	0.00681457	0.842853	21.6694	20.8998	21.9027	21.1584	22.0625	22.1574	22.2578	22.524
APOA1_MOUSE	Apolipoprotein A-I	Apoa1	30616	4	13.26	4	0.00132019	0.820925	21.5092	22.2341	21.9934	21.9477	22.65	22.8114	22.599	22.9077
HBB1_MOUSE	Hemoglobin subunit beta-1	Hbb-b1	15840	15	89.8	2	0.000516784	-4.84277	26.917	28.0057	28.6656	27.5318	21.5374	21.2898	25.3276	23.5942
PCKGM_MOUSE	Phosphoenolpyruvate carboxykinase [GTP], mitochondrial	Pck2	70528	18	37.5	2	8.86652e-08	-3.85943	21.2182	21.8284	21.529	21.0915	17.0887	17.7896	17.7671	17.5838
HBB2_MOUSE	Hemoglobin subunit beta-2	Hbb-b2	15878	13	79.59	6	0.000533473	-3.28373	25.717	26.8415	27.2549	26.3071	23.1149	24.0563	24.2239	21.5905
TENA_MOUSE	Tenascin	Tnc	231807	7	3.98	7	0.00461748	-2.91443	24.1732	23.5954	23.8294	21.0878	20.9983	20.75	20.5589	18.7209
TAU_MOUSE	Microtubule-associated protein tau	Mapt	76243	18	30.42	2	1.30898e-05	-1.99216	22.1586	21.716	22.2799	22.0231	19.969	19.5505	20.2956	20.3938
GBRA2_MOUSE	Gamma-aminobutyric acid receptor subunit alpha-2	Gabra2	51139	3	8.2	2	0.000115838	-1.72309	21.4203	21.7017	21.9633	21.5258	20.4262	19.5472	20.269	19.4764
GALT2_MOUSE	Polypeptide N-acetylgalactosaminyltransferase 2	Galnt2	64514	3	7.72	3	0.000517773	-1.58137	20.841	20.8023	19.688	19.9625	18.6394	19.0143	18.8374	18.4773
A2AUK5_MOUSE	Band 4.1-like protein 1	Epb41l1	98315	34	51.54	4	0.00165314	-1.57543	22.1129	22.7479	23.0353	22.6965	21.1364	20.3903	20.8069	21.9574
DLK1_MOUSE	Protein delta homolog 1	Dlk1	41320	2	5.45	2	0.0121883	-1.33059	22.8906	21.5844	22.8401	22.5693	21.329	20.1283	21.8441	21.2606
TSC2_MOUSE	Tuberin	Tsc2	202071	9	8.32	9	0.00585815	-1.26819	23.6647	23.2253	23.2488	23.4965	22.4172	21.8422	21.2905	23.0126
PRP6_MOUSE	Pre-mRNA-processing factor 6	Prpf6	106722	6	8.5	6	0.00010191	-1.18808	21.9328	21.9834	22.5994	22.2941	21.0287	21.1647	20.9228	20.9412
MIC27_MOUSE	MICOS complex subunit Mic27	Apool	29261	6	30.94	6	0.00854857	-1.1238	23.7226	23.397	24.0003	23.518	21.6854	23.3345	22.6817	22.4411
SYUG_MOUSE	Gamma-synuclein	Sncg	13160	3	42.28	3	0.0110341	-1.09569	20.7013	21.8753	21.6915	21.0965	20.2402	20.6496	19.5117	20.5803
WRIP1_MOUSE	ATPase WRNIP1	Wrnip1	71794	2	3.64	2	0.00604119	-1.03334	21.0908	21.217	21.315	21.2375	21.0857	19.8579	20.0154	19.768
SMC1A_MOUSE	Structural maintenance of chromosomes protein 1A	Smc1a	143235	6	5.52	6	0.00968512	-0.873859	23.3414	23.0141	23.2647	22.2216	22.1555	21.9141	21.8785	22.3982
STRN4_MOUSE	Striatin-4	Strn4	81645	4	7.37	4	0.00265749	-0.833233	21.7429	22.2821	21.5818	21.7394	21.084	20.9385	21.3012	20.6896
A0A2R8W6P0_MOUSE	Leukocyte surface antigen CD47	Cd47	37296	7	17.25	2	0.00187296	-0.819464	22.2605	22.1392	22.2446	22.2049	21.6491	21.1545	21.7444	21.0233
STT3A_MOUSE	Dolichyl-diphosphooligosaccharide--protein glycosyltransferase subunit STT3A	Stt3a	80598	4	6.1	4	0.00671634	-0.812762	23.1135	22.7826	23.2577	23.1187	21.8252	22.8483	22.2534	22.0945
SMAP2_MOUSE	Stromal membrane-associated protein 2	Smap2	46578	3	10.98	3	0.000481789	-0.721199	22.2592	22.3814	22.3138	22.4789	21.4307	21.6921	21.5725	21.8532
HDHD2_MOUSE	Haloacid dehalogenase-like hydrolase domain-containing protein 2	Hdhd2	28730	6	37.45	6	0.000816751	0.612373	23.3054	23.4819	23.2229	23.2525	23.8444	24.0871	23.8353	23.9454
PTCD3_MOUSE	Pentatricopeptide repeat domain-containing protein 3, mitochondrial	Ptcd3	77796	2	3.5	2	0.00106589	-0.633684	20.5913	20.8253	20.9668	20.9199	20.177	20.1316	20.1093	20.3507
MYPT1_MOUSE	Protein phosphatase 1 regulatory subunit 12A	Ppp1r12a	114996	4	4.86	4	0.00112647	-0.743383	22.3313	22.427	22.3656	22.4769	21.788	21.9676	21.3921	21.4797
IF2M_MOUSE	Translation initiation factor IF-2, mitochondrial	Mtif2	81289	2	4.13	2	0.00133789	-0.70141	21.2283	20.8847	21.0577	21.0027	20.2883	20.1649	20.6613	20.2533
BDH_MOUSE	D-beta-hydroxybutyrate dehydrogenase, mitochondrial	Bdh1	38299	22	57.73	22	0.00141327	0.565948	25.5912	25.5863	25.6729	25.5905	26.2607	26.2546	25.9312	26.2581
SHAN2_MOUSE	SH3 and multiple ankyrin repeat domains protein 2	Shank2	158969	2	1.69	2	0.00176512	-0.782698	20.1584	20.374	19.6106	20.1184	19.327	19.3016	19.1604	19.3417
OSBL6_MOUSE	Oxysterol-binding protein-related protein 6	Osbpl6	108920	3	3.86	3	0.00179708	-0.600424	20.8346	21.0662	20.8172	20.8112	20.153	20.5392	20.212	20.2233
PROD_MOUSE	Proline dehydrogenase 1, mitochondrial	Prodh	68036	7	18.86	7	0.00232877	-0.553903	23.1292	23.2543	23.2382	23.3077	22.7835	22.8447	22.651	22.4346
RASM_MOUSE	Ras-related protein M-Ras	Mras	23901	4	25.96	4	0.00275643	0.615672	21.9069	21.9041	21.5412	21.8322	22.1878	22.6431	22.4523	22.364
Q3U422_MOUSE	NADH dehydrogenase [ubiquinone] flavoprotein 3, mitochondrial	Ndufv3	50499	4	14.53	4	0.00337095	-0.567773	21.7543	21.3897	21.5407	21.7084	20.8405	20.9503	21.2143	21.1168
LDHA_MOUSE	L-lactate dehydrogenase A chain	Ldha	36499	19	43.98	4	0.00385568	0.487882	24.5374	24.8192	24.4834	24.5456	25.1582	25.0852	24.9506	25.1432
PSB4_MOUSE	Proteasome subunit beta type-4	Psmb4	29116	7	29.17	7	0.00411157	0.60362	23.2155	22.7213	22.9597	22.675	23.3284	23.4774	23.5528	23.6273
TRAF3_MOUSE	TNF receptor-associated factor 3	Traf3	64294	12	23.28	12	0.00416017	0.756091	22.9364	23.0113	23.5771	23.6349	24.0072	24.1912	24.1012	23.8845
ACSF2_MOUSE	Acyl-CoA synthetase family member 2, mitochondrial	Acsf2	67951	21	38.37	21	0.00417922	-0.649244	26.2622	25.9616	26.509	26.3061	25.8811	25.6936	25.4608	25.4065
WDR20_MOUSE	WD repeat-containing protein 20	Wdr20	62782	2	4.23	2	0.00426193	-0.781734	20.4169	20.7818	19.9675	20.4825	19.6228	19.3431	19.6403	19.9155
ENPL_MOUSE	Endoplasmin	Hsp90b1	92476	35	44.89	33	0.0053075	-0.464592	27.6191	27.5877	27.8146	27.7117	27.3127	27.3111	27.2548	26.9961
SV2C_MOUSE	Synaptic vesicle glycoprotein 2C	Sv2c	82291	5	8.39	4	0.00541661	0.799704	19.5242	19.7069	19.4231	19.4176	19.974	20.1301	20.9344	20.2322
HAX1_MOUSE	HCLS1-associated protein X-1	Hax1	31654	3	10	3	0.00586503	0.76219	20.7397	19.9928	19.8402	20.4674	21.0096	21.1588	20.9725	20.9481
PAFA_MOUSE	Platelet-activating factor acetylhydrolase	Pla2g7	49258	2	5.91	2	0.00590347	0.516559	19.7359	19.4827	20.0079	19.9049	20.2554	20.3696	20.3406	20.2319
NUDC3_MOUSE	NudC domain-containing protein 3	Nudcd3	40890	7	23.69	7	0.00609153	0.781823	21.7932	21.7432	22.4828	21.7134	22.4181	22.6349	22.7968	23.0101
EMAL1_MOUSE	Echinoderm microtubule-associated protein-like 1	Eml1	89680	2	2.95	2	0.00760847	-0.764415	21.9183	21.1294	22.0073	21.3458	21.0231	20.865	20.8025	20.6523
SART3_MOUSE	Squamous cell carcinoma antigen recognized by T-cells 3	Sart3	109619	2	2.81	2	0.00785945	-0.518194	20.5366	20.822	20.3583	20.2973	19.8809	20.1052	19.8818	20.0736
SRRT_MOUSE	Serrate RNA effector molecule homolog	Srrt	100452	8	9.94	8	0.00814221	-0.597343	23.7737	23.7327	23.9928	23.4859	23.0275	23.3662	23.3645	22.8375
F162A_MOUSE	Protein FAM162A	Fam162a	17725	3	13.55	3	0.00826217	-0.51256	23.8202	23.4666	23.6213	23.2056	23.0361	23.073	22.9614	22.9929
CAF17_MOUSE	Putative transferase CAF17 homolog, mitochondrial	Iba57	38399	3	16.2	3	0.00842696	-0.423382	22.4517	22.2893	22.2609	22.1243	21.8793	21.6972	21.8718	21.9845
CBARP_MOUSE	Voltage-dependent calcium channel beta subunit-associated regulatory protein	Cbarp	74131	6	12.18	6	0.00901241	-0.518823	22.916	22.6978	23.0312	22.7511	22.4143	22.6095	22.2168	22.0803
NSMA_MOUSE	Sphingomyelin phosphodiesterase 2	Smpd2	47467	2	5.97	2	0.00924598	0.659804	18.6624	19.4011	18.6518	19.048	19.5305	19.7607	19.3929	19.7183
CE170_MOUSE	Centrosomal protein of 170 kDa	Cep170	175050	6	6.36	5	0.00940798	-0.394358	22.6913	22.7302	22.8605	22.7187	22.5283	22.3684	22.1949	22.3317
MPRD_MOUSE	Cation-dependent mannose-6-phosphate receptor	M6pr	31172	3	14.39	3	0.00943002	-0.635379	24.3345	24.0264	23.8856	24.0775	23.6866	23.6705	23.4458	22.9797
DDHD2_MOUSE	Phospholipase DDHD2	Ddhd2	79577	4	6.72	4	0.00957267	0.523466	20.7917	21.2151	20.9316	20.7623	21.1721	21.4585	21.5269	21.6371
PSMD7_MOUSE	26S proteasome non-ATPase regulatory subunit 7	Psmd7	36540	5	28.97	5	0.00974761	0.702098	22.7883	22.0295	21.8856	22.171	22.9786	23.0974	22.9329	22.6738
DNM1L_MOUSE	Dynamin-1-like protein	Dnm1l	82658	43	63.75	2	0.00981043	-0.389651	22.7886	22.8066	22.829	23.0375	22.425	22.4499	22.6265	22.4017
CMBL_MOUSE	Carboxymethylenebutenolidase homolog	Cmbl	27902	4	24.49	4	0.00993672	-0.541538	22.683	22.0066	22.5813	22.3986	21.8338	21.9004	21.8077	21.9614
Q792Z1_MOUSE	MCG140784	Try10	26221	3	8.13	3	0.0101215	0.580405	23.2587	23.3979	23.7653	23.5296	24.4603	23.8959	23.9886	23.9283
MARK3_MOUSE	MAP/microtubule affinity-regulating kinase 3	Mark3	84390	7	9.96	2	0.0111877	-0.466652	20.8712	21.0051	21.3653	20.9003	20.6877	20.6138	20.4654	20.5083
PYGB_MOUSE	Glycogen phosphorylase, brain form	Pygb	96730	46	53.97	39	0.0112141	-0.400184	28.4372	28.213	28.4542	28.3425	28.1131	28.0432	27.8851	27.8047
AIFM1_MOUSE	Apoptosis-inducing factor 1, mitochondrial	Aifm1	66765	20	34.15	20	0.0114795	-0.385324	25.6287	25.4472	25.5362	25.5464	25.3361	25.1742	25.1264	24.9805
THEM6_MOUSE	Protein THEM6	Them6	23803	3	16.91	3	0.0117282	-0.725197	21.4543	21.5451	20.9997	20.9089	20.5852	20.1389	20.3309	20.9523
SYNPR_MOUSE	Synaptoporin	Synpr	29228	3	9.06	3	0.0118533	-0.457801	22.9906	22.7151	22.793	22.5786	22.4107	22.3762	22.4089	22.0504
F8WIT2_MOUSE	Annexin	Anxa6	75289	44	60.27	2	0.011969	-0.776281	20.6775	20.9079	19.9562	20.5234	20.0342	20.0033	19.4444	19.478
PRAF3_MOUSE	PRA1 family protein 3	Arl6ip5	21558	7	25	7	0.0124506	-0.743867	24.8985	23.9684	25.0449	24.8169	23.8084	23.9675	23.9101	24.0672
KPRA_MOUSE	Phosphoribosyl pyrophosphate synthase-associated protein 1	Prpsap1	39432	6	26.97	5	0.0127276	0.430682	22.3594	22.4492	22.8165	22.5296	23.1196	22.8736	22.9578	22.9265
VPS52_MOUSE	Vacuolar protein sorting-associated protein 52 homolog	Vps52	82044	8	14.8	8	0.0129728	-0.607542	23.3408	22.7547	22.8335	22.8058	21.9493	22.5114	22.5555	22.2884
DDX5_MOUSE	Probable ATP-dependent RNA helicase DDX5	Ddx5	69290	27	47.23	17	0.0130451	-0.525337	26.1082	26.5119	26.6669	26.3332	26.1004	26.0061	25.7548	25.6575
F234B_MOUSE	Protein FAM234B	Fam234b	67031	2	3.53	2	0.013468	-0.754772	21.9596	22.2387	21.8764	22.4446	21.8643	21.4826	21.3635	20.7897
PLCX3_MOUSE	PI-PLC X domain-containing protein 3	Plcxd3	36314	7	29.91	7	0.0144538	0.538622	23.836	24.2631	23.8995	23.909	24.1567	24.8249	24.6071	24.4735
GFPT1_MOUSE	Glutamine--fructose-6-phosphate aminotransferase [isomerizing] 1	Gfpt1	78539	8	15.21	8	0.0148251	-0.732416	22.9707	23.225	23.0281	22.7693	22.7094	21.6561	22.5629	22.1351
SBP1_MOUSE	Methanethiol oxidase	Selenbp1	52514	6	16.74	6	0.0149939	-0.787749	23.0602	22.3331	22.2046	22.3304	21.1517	21.834	22.0941	21.6976
GAS7_MOUSE	Growth arrest-specific protein 7	Gas7	48174	2	7.13	2	0.0150059	-0.499138	21.5167	21.7695	22.0801	21.9346	21.5713	21.1654	21.1869	21.3807
ECH1_MOUSE	Delta(3,5)-Delta(2,4)-dienoyl-CoA isomerase, mitochondrial	Ech1	36118	8	30.28	8	0.0150436	-0.727336	22.7769	23.0859	23.4025	23.2455	22.3031	22.7319	21.8299	22.7366
ARLY_MOUSE	Argininosuccinate lyase	Asl	51739	7	17.46	7	0.0152036	0.817449	22.039	21.4852	22.6265	21.554	22.8318	22.8511	22.9156	22.376
PURB_MOUSE	Transcriptional activator protein Pur-beta	Purb	33901	8	40.74	8	0.0158493	-0.330882	25.0338	24.9659	25.0783	24.8565	24.735	24.6755	24.6451	24.5554
GLSK_MOUSE	Glutaminase kidney isoform, mitochondrial	Gls	73964	36	54.9	36	0.0164132	-0.348099	27.573	27.7225	27.6433	27.6397	27.3329	27.1452	27.4698	27.2381
NPL4_MOUSE	Nuclear protein localization protein 4 homolog	Nploc4	68017	6	15.62	6	0.0166911	-0.790156	21.8882	21.7626	21.8497	21.8792	21.51	20.2941	21.4773	20.9377
FBX2_MOUSE	F-box only protein 2	Fbxo2	33676	6	30.64	6	0.0169199	-0.468992	24.255	24.0797	24.3234	23.7033	23.7462	23.5865	23.5573	23.5955
FRIL1_MOUSE	Ferritin light chain 1	Ftl1	20802	7	48.63	7	0.0169296	-0.765172	24.8707	24.6447	25.0234	24.1801	23.5755	23.535	24.2954	24.2523
E9PYG6_MOUSE	RAS p21 protein activator 1	Rasa1	115429	3	3.56	3	0.0169404	0.517585	20.7233	20.7514	21.1079	20.4065	21.2141	21.3256	21.4697	21.05
AS3MT_MOUSE	Arsenite methyltransferase	As3mt	41794	7	26.6	7	0.0169869	-0.490476	24.0091	23.8769	24.2957	24.0211	23.488	23.6411	23.2502	23.8616
MMAA_MOUSE	Methylmalonic aciduria type A homolog, mitochondrial	Mmaa	45932	4	10.6	4	0.0170629	-0.730487	22.6336	22.4712	22.7019	22.3215	22.1133	22.3341	21.4409	21.318
VP35L_MOUSE	VPS35 endosomal protein sorting factor-like	Vps35l	109077	5	4.78	5	0.0171237	-2.80882	21.9706	22.0325	22.0857	21.6063	19.0578	21.2248	20.0499	16.1274
DDAH1_MOUSE	N(G),N(G)-dimethylarginine dimethylaminohydrolase 1	Ddah1	31381	15	51.23	14	0.0171274	0.662904	25.2486	24.4354	24.2081	24.8585	25.2591	25.4421	25.2976	25.4034
NT5M_MOUSE	5'(3')-deoxyribonucleotidase, mitochondrial	Nt5m	25602	2	14.55	2	0.0174569	1.30306	17.0616	18.941	17.9363	18.2491	18.6452	19.8733	18.9959	19.8858
BIP_MOUSE	Endoplasmic reticulum chaperone BiP	Hspa5	72422	32	47.33	30	0.0178998	-0.344428	28.2883	28.3522	28.5046	28.2051	28.0391	28.0955	27.9392	27.8987
ODP2_MOUSE	Dihydrolipoyllysine-residue acetyltransferase component of pyruvate dehydrogenase complex, mitochondrial	Dlat	67942	25	48.6	25	0.0182629	-0.290052	28.4781	28.4003	28.4332	28.438	28.0863	28.1555	28.1533	28.1942
TMED4_MOUSE	Transmembrane emp24 domain-containing protein 4	Tmed4	26022	4	18.94	3	0.0183112	-0.383936	23.1199	22.9458	23.2059	22.8579	22.6538	22.4851	22.6422	22.8126
P5I11_MOUSE	Tumor protein p53-inducible protein 11	Trp53i11	20911	3	13.76	3	0.0187386	-0.431902	23.9384	23.353	23.6915	23.4565	23.1773	23.183	23.2155	23.136
TWF2_MOUSE	Twinfilin-2	Twf2	39471	6	26.65	6	0.0187822	0.502095	22.1739	22.8746	22.332	22.5238	22.8733	23.1594	22.8577	23.0224
SAC1_MOUSE	Phosphatidylinositide phosphatase SAC1	Sacm1l	66944	19	33.56	19	0.018909	-0.352089	26.0329	25.8421	26.0564	26.0056	25.5238	25.7654	25.4968	25.7425
TPH2_MOUSE	Tryptophan 5-hydroxylase 2	Tph2	55859	7	19.47	7	0.019238	-0.929887	23.9036	23.0514	24.0805	23.0972	22.7559	22.9866	22.7564	21.9143
MUTA_MOUSE	Methylmalonyl-CoA mutase, mitochondrial	Mmut	82844	15	30.88	15	0.0193333	-0.556335	24.5811	24.5212	24.8506	24.297	24.2939	24.259	23.7748	23.6969
RS21_MOUSE	40S ribosomal protein S21	Rps21	9141	7	57.83	7	0.0196025	-1.22375	25.299	24.9361	25.2619	24.785	23.7407	22.9443	23.5583	25.1438
LTOR3_MOUSE	Ragulator complex protein LAMTOR3	Lamtor3	13553	2	31.45	2	0.0197802	0.408398	21.094	21.4944	21.3029	21.1427	21.5581	21.6514	21.5568	21.9013
TMED2_MOUSE	Transmembrane emp24 domain-containing protein 2	Tmed2	22705	4	26.37	4	0.0200275	0.934887	19.1584	20.132	19.0539	18.8302	19.787	20.4021	19.9614	20.7635
DIC_MOUSE	Mitochondrial dicarboxylate carrier	Slc25a10	31715	7	29.97	7	0.0203986	0.411119	23.1981	23.2152	23.4939	23.3585	23.7656	23.4865	23.6733	23.9848
A0A286YCX6_MOUSE	Trafficking protein particle complex 8	Trappc8	160812	3	2.58	3	0.0205245	-0.685933	22.5041	21.7892	22.2266	22.6608	22.0183	21.1846	21.6578	21.5762
RAP2A_MOUSE	Ras-related protein Rap-2a	Rap2a	20642	18	77.05	9	0.0206267	0.650571	23.8028	23.899	23.2623	24.0568	24.1695	24.1203	24.4847	24.8488
KITM_MOUSE	Thymidine kinase 2, mitochondrial	Tk2	31209	2	6.67	2	0.0206389	-1.09686	22.5669	22.2724	22.3424	22.1987	20.432	20.6181	21.7807	22.1623
HYOU1_MOUSE	Hypoxia up-regulated protein 1	Hyou1	111181	32	35.54	32	0.0206576	-0.36093	26.8228	26.7876	26.9271	26.9668	26.5881	26.6851	26.5059	26.2813
THTM_MOUSE	3-mercaptopyruvate sulfurtransferase	Mpst	33023	8	39.06	8	0.0206984	1.01415	22.6829	23.14	21.3878	22.6741	23.5657	23.5934	23.1009	23.6813
KCRU_MOUSE	Creatine kinase U-type, mitochondrial	Ckmt1	47004	21	50.96	21	0.0207946	0.324736	28.0356	27.9808	27.9782	27.7747	28.1992	28.2064	28.2802	28.3826
E9PY16_MOUSE	ArfGAP with dual PH domains 1	Adap1	43370	8	25.67	8	0.0212248	0.624785	22.0352	23.0413	22.2164	22.5942	23.0794	23.2221	22.9332	23.1516
IQEC3_MOUSE	IQ motif and SEC7 domain-containing protein 3	Iqsec3	129119	13	18.58	13	0.0212602	-0.53911	24.634	24.5992	24.3917	24.3517	23.7435	24.2339	24.2771	23.5656
DCLK1_MOUSE	Serine/threonine-protein kinase DCLK1	Dclk1	84153	14	23.15	14	0.0215768	-0.404803	25.2358	25.3373	25.209	25.2306	24.6904	24.6035	25.1147	24.9848
PLPL6_MOUSE	Neuropathy target esterase	Pnpla6	149537	4	4.06	4	0.021626	1.0813	20.2651	19.4202	20.1866	18.6714	21.0946	20.0928	20.8697	20.8113
UBQL1_MOUSE	Ubiquilin-1	Ubqln1	61976	4	7.56	2	0.0216619	0.438004	20.4178	20.8211	20.2129	20.2994	20.9055	20.8155	20.9913	20.7909
Q91W87_MOUSE	Cytochrome P450, family 2, subfamily d, polypeptide 22	Cyp2d22	56494	4	7.6	4	0.0220679	0.336538	21.5219	21.8023	21.7645	21.5403	21.9381	22.105	21.9366	21.9955
ETFD_MOUSE	Electron transfer flavoprotein-ubiquinone oxidoreductase, mitochondrial	Etfdh	68091	14	32.14	14	0.0223676	-0.34855	26.2149	26.0705	26.4135	26.2413	26.0587	25.8223	25.8702	25.7948
PGTB2_MOUSE	Geranylgeranyl transferase type-2 subunit beta	Rabggtb	37803	2	6.19	2	0.0224498	0.57268	21.4506	22.034	21.0558	21.5772	22.1228	22.2584	21.9703	22.0568
PACN3_MOUSE	Protein kinase C and casein kinase II substrate protein 3	Pacsin3	48585	2	4.25	2	0.022499	-0.721445	20.8707	21.0807	19.9761	20.6548	20.3232	19.7341	19.9373	19.702
HMCS1_MOUSE	Hydroxymethylglutaryl-CoA synthase, cytoplasmic	Hmgcs1	57569	5	11.92	4	0.0230104	-0.581894	22.8105	22.9593	22.6326	23.4266	21.9908	22.3966	22.5667	22.5474
PLPR4_MOUSE	Phospholipid phosphatase-related protein type 4	Plppr4	83290	4	7.31	4	0.0230833	-0.856682	22.811	22.7533	22.5551	22.6434	20.8428	22.0003	22.1912	22.3018
FIBB_MOUSE	Fibrinogen beta chain	Fgb	54753	3	8.11	3	0.0233576	1.38994	19.8981	20.9012	19.3662	21.7392	22.4839	21.5203	21.5551	21.9051
ACSL3_MOUSE	Long-chain-fatty-acid--CoA ligase 3	Acsl3	80492	13	27.22	12	0.0240363	-0.539629	24.0611	24.0263	24.0383	24.1148	23.744	23.9074	23.0104	23.4202
MICU3_MOUSE	Calcium uptake protein 3, mitochondrial	Micu3	59810	6	13.77	6	0.0251025	-0.610818	22.5954	22.5197	22.4357	21.9254	21.2379	21.8181	22.0637	21.9131
DGKQ_MOUSE	Diacylglycerol kinase theta	Dgkq	102254	5	8.14	5	0.0252927	1.34085	19.9781	19.1639	21.3923	21.0874	21.4563	21.6878	22.4153	21.4256
TEN3_MOUSE	Teneurin-3	Tenm3	303066	5	3.13	5	0.0252956	-1.05865	21.1078	20.8474	21.2341	20.5114	20.2031	20.7441	19.699	18.8199
PREP_MOUSE	Presequence protease, mitochondrial	Pitrm1	117372	8	10.71	8	0.0253922	-0.410132	23.2654	23.0031	23.289	23.2306	22.9551	22.4361	22.8752	22.8812
H3BJD0_MOUSE	Protein phosphatase 1, regulatory subunit 9A	Ppp1r9a	109559	4	6.24	3	0.0254828	-0.337627	23.3064	23.1587	23.2748	23.1543	22.7455	23.105	22.7703	22.923
OSBL2_MOUSE	Oxysterol-binding protein-related protein 2	Osbpl2	55384	4	10.74	4	0.0255335	0.730489	20.5393	21.6711	20.7985	21.4279	21.753	22.1866	21.8262	21.593
HSP13_MOUSE	Heat shock 70 kDa protein 13	Hspa13	51709	7	15.07	7	0.0256571	-0.606058	23.1134	23.1646	23.3422	23.0877	23.0786	22.4875	21.9926	22.7249
RAB9B_MOUSE	Ras-related protein Rab-9B	Rab9b	22704	7	45.27	7	0.0257246	0.658764	22.9617	23.5515	22.7153	22.9477	23.18	23.9821	23.669	23.9801
KCTD8_MOUSE	BTB/POZ domain-containing protein KCTD8	Kctd8	52768	3	10.71	2	0.0257711	0.799507	19.7357	19.8396	18.5365	19.7467	20.2594	20.3067	20.479	20.0114
KPBB_MOUSE	Phosphorylase b kinase regulatory subunit beta	Phkb	123889	2	2.49	2	0.0261355	-0.884429	20.543	20.2232	21.2728	21.2857	19.2222	20.2018	20.3244	20.0387
REEP2_MOUSE	Receptor expression-enhancing protein 2	Reep2	28437	5	29.13	5	0.026222	0.32549	21.8724	21.6038	21.5508	21.8089	21.9573	22.0556	22.1156	22.0094
LMNA_MOUSE	Prelamin-A/C	Lmna	74238	35	43.76	35	0.026579	-0.441078	28.7282	28.2451	28.6645	28.4803	28.4071	28.0137	28.0348	27.8982
CALR_MOUSE	Calreticulin	Calr	47995	18	54.81	18	0.0266243	-0.302901	27.251	27.2617	27.4769	27.1608	26.9772	26.9741	26.9631	27.0244
VW5B1_MOUSE	von Willebrand factor A domain-containing protein 5B1	Vwa5b1	133972	5	5.76	5	0.0269992	1.10903	20.7631	19.9107	19.7757	21.0345	20.8157	22.1676	21.9988	20.938
MDGA2_MOUSE	MAM domain-containing glycosylphosphatidylinositol anchor protein 2	Mdga2	106689	5	7.59	5	0.0270642	0.664369	21.3773	20.9394	20.3873	21.1705	21.1676	21.8578	21.8186	21.6879
E41L3_MOUSE	Band 4.1-like protein 3	Epb41l3	103338	42	50.27	2	0.0271104	-0.397453	23.2438	23.1371	23.6388	23.423	22.9962	22.8579	23.1553	22.8435
TPPP_MOUSE	Tubulin polymerization-promoting protein	Tppp	23575	9	37.16	9	0.0271329	0.314476	26.0157	25.9422	25.8228	25.691	26.1501	26.2799	26.1289	26.1708
A2AT37_MOUSE	UPF2 regulator of nonsense transcripts homolog (Yeast)	Upf2	147553	2	2.21	2	0.0271633	-1.05795	20.9355	19.6585	19.3368	21.0628	19.1744	19.3938	19.1976	18.9959
B2RY68_MOUSE	BAI1-associated protein 3	Baiap3	129085	25	27.91	25	0.0273145	0.347118	25.7698	25.6004	25.7724	25.9323	25.9663	26.1206	26.3228	26.0538
AL1A1_MOUSE	Retinal dehydrogenase 1	Aldh1a1	54468	5	11.38	4	0.0273339	-1.41584	21.799	22.3628	21.4622	21.923	19.8834	21.375	19.1313	21.4941
AT2A2_MOUSE	Sarcoplasmic/endoplasmic reticulum calcium ATPase 2	Atp2a2	114858	53	47.22	53	0.0275619	-0.324606	28.2259	28.3387	28.214	28.2407	27.9543	28.0031	28.0694	27.6942
TPBG_MOUSE	Trophoblast glycoprotein	Tpbg	46451	6	15.02	6	0.0275898	0.676872	23.2952	22.9973	22.2908	22.3196	23.2747	23.2812	23.7328	23.3217
FMN2_MOUSE	Formin-2	Fmn2	167387	3	4.18	3	0.027641	1.86273	15.9128	17.7067	15.4499	16.3837	17.2334	19.3669	19.3057	16.9981
EF2_MOUSE	Elongation factor 2	Eef2	95314	39	46.5	38	0.0279201	-0.347846	27.5439	27.4473	27.6533	27.581	27.3378	27.3898	27.118	26.9886
ACADV_MOUSE	Very long-chain specific acyl-CoA dehydrogenase, mitochondrial	Acadvl	70875	21	43.45	21	0.0280169	-0.296888	25.4936	25.609	25.6243	25.6478	25.4626	25.2782	25.2167	25.2297
AKA12_MOUSE	A-kinase anchor protein 12	Akap12	180695	9	8.61	9	0.0280587	-0.754874	23.4139	22.9918	24.3956	23.3465	22.8004	23.0041	22.6442	22.6796
GALK2_MOUSE	N-acetylgalactosamine kinase	Galk2	50503	2	5.02	2	0.0280838	-0.400144	20.1522	19.892	20.0899	19.6301	19.6065	19.4581	19.4042	19.6948
GSHR_MOUSE	Glutathione reductase, mitochondrial	Gsr	53663	10	31.6	10	0.0281039	-0.517365	25.1852	24.7375	25.0437	24.9977	24.899	24.2452	24.6104	24.14
ANX11_MOUSE	Annexin A11	Anxa11	54079	5	13.92	5	0.0281672	-0.550572	21.875	22.3655	22.1878	22.3646	22.1156	21.3505	21.3772	21.7473
M3K5_MOUSE	Mitogen-activated protein kinase kinase kinase 5	Map3k5	154512	3	2.46	3	0.0281782	0.975968	19.296	19.6145	19.6281	18.7771	19.6421	21.2108	19.8047	20.5619
FIBP_MOUSE	Acidic fibroblast growth factor intracellular-binding protein	Fibp	41204	2	8.96	2	0.0283733	0.42968	19.3716	19.7158	19.1638	19.0794	19.6459	19.7087	19.9033	19.7914
GANAB_MOUSE	Neutral alpha-glucosidase AB	Ganab	106911	26	40.57	26	0.0284943	-0.337416	26.0442	26.1068	26.2161	26.2164	25.9857	25.8069	25.8717	25.5695
RS27_MOUSE	40S ribosomal protein S27	Rps27	9461	3	30.95	3	0.0286101	-0.427906	23.4677	23.6138	23.6873	23.2471	23.2702	23.1631	23.1336	22.7374
CSN4_MOUSE	COP9 signalosome complex subunit 4	Cops4	46285	14	45.57	14	0.0286293	0.280336	25.0624	25.2891	25.2337	25.231	25.4968	25.5287	25.4491	25.4629
PYC_MOUSE	Pyruvate carboxylase, mitochondrial	Pc	129685	48	45.67	48	0.0286324	-0.421691	28.1979	27.887	28.1075	28.0798	27.8493	27.8093	27.661	27.2658
PURA2_MOUSE	Adenylosuccinate synthetase isozyme 2	Adss	50021	10	28.51	10	0.0292955	0.345305	23.2027	23.5477	23.3781	23.3901	23.837	23.5175	23.6992	23.846
APBB1_MOUSE	Amyloid-beta A4 precursor protein-binding family B member 1	Apbb1	77384	2	3.24	2	0.0298336	0.777556	18.8484	19.3813	18.7293	20.0065	20.1555	19.6043	20.0231	20.2928
USP9X_MOUSE	Probable ubiquitin carboxyl-terminal hydrolase FAF-X	Usp9x	290711	52	24.5	50	0.0298804	-0.291881	26.9766	26.8319	26.9738	27.0251	26.7433	26.7151	26.6678	26.5137
A0A0R4J2C2_MOUSE	Synaptotagmin II	Syt2	47249	13	24.64	4	0.0303461	-0.982825	22.1442	23.633	22.7871	23.2908	21.5915	21.7374	21.7993	22.7957
NLGN2_MOUSE	Neuroligin-2	Nlgn2	90989	10	19.86	7	0.0303794	-0.849874	23.5066	24.1374	24.5162	23.4641	23.2728	23.4449	23.2121	22.2951
PI51C_MOUSE	Phosphatidylinositol 4-phosphate 5-kinase type-1 gamma	Pip5k1c	72408	14	27.69	14	0.0304398	-0.368083	24.8348	24.9304	24.8108	24.8217	24.2417	24.3522	24.7746	24.5568
RIT2_MOUSE	GTP-binding protein Rit2	Rit2	24802	3	17.97	3	0.0306005	-0.898388	20.9469	20.1246	21.1828	20.4086	19.3974	19.1216	20.1814	20.3689
PLPP_MOUSE	Pyridoxal phosphate phosphatase	Pdxp	31512	12	55.82	12	0.0307289	0.426813	25.6519	25.3976	25.1083	25.0718	25.5956	25.7986	25.6283	25.9143
GUAD_MOUSE	Guanine deaminase	Gda	51013	30	74.89	30	0.0312986	0.319218	27.1291	26.9975	27.1062	26.8108	27.2348	27.2675	27.3427	27.4755
NT5D3_MOUSE	5'-nucleotidase domain-containing protein 3	Nt5dc3	63170	17	34.25	17	0.0316065	-0.350854	25.8996	25.5376	25.7485	25.4872	25.4679	25.2095	25.3489	25.2431
SERC1_MOUSE	Serine incorporator 1	Serinc1	50509	2	5.74	2	0.0316993	-1.09781	22.7389	22.1064	22.7551	22.8683	21.0184	20.5097	22.4013	22.1482
TBB6_MOUSE	Tubulin beta-6 chain	Tubb6	50090	27	47.43	2	0.0318424	0.461723	19.8424	19.4291	19.8513	19.2366	20.1926	20.151	19.8059	20.0568
RCN2_MOUSE	Reticulocalbin-2	Rcn2	37271	5	27.5	5	0.0319137	0.335633	22.395	22.7078	22.381	22.4593	22.8606	22.9927	22.6708	22.7615
KCC1A_MOUSE	Calcium/calmodulin-dependent protein kinase type 1	Camk1	41624	6	21.39	3	0.0327641	0.548432	20.3379	21.1975	20.3936	20.7993	21.0634	21.4751	21.3069	21.0766
CAN1_MOUSE	Calpain-1 catalytic subunit	Capn1	82106	2	3.23	2	0.0327773	-0.733292	21.1398	21.0333	20.989	21.1738	20.0315	20.9427	19.6327	20.7957
HACD2_MOUSE	Very-long-chain (3R)-3-hydroxyacyl-CoA dehydratase 2	Hacd2	28402	2	8.66	2	0.0328962	-0.319105	22.6956	22.4396	22.673	22.5323	22.3366	22.0912	22.2214	22.4148
H2AX_MOUSE	Histone H2AX	H2afx	15143	5	32.17	2	0.0329861	2.44898	15.6225	20.5439	19.2984	18.1803	20.0923	21.8778	20.8051	20.6658
AGK_MOUSE	Acylglycerol kinase, mitochondrial	Agk	46976	11	34.68	11	0.0331298	0.372684	24.5599	24.9907	24.5698	24.7234	24.8523	25.143	25.2156	25.1237
KAD1_MOUSE	Adenylate kinase isoenzyme 1	Ak1	21540	10	59.28	10	0.0332452	0.377253	24.8659	25.0706	25.0662	24.6218	25.144	25.4066	25.1562	25.4268
GNPI2_MOUSE	Glucosamine-6-phosphate isomerase 2	Gnpda2	31084	6	31.88	4	0.033453	0.903719	20.5706	20.8263	19.3492	21.0533	21.3208	21.6956	21.2554	21.1425
PITM1_MOUSE	Membrane-associated phosphatidylinositol transfer protein 1	Pitpnm1	134940	17	18.18	17	0.0334736	-0.312342	25.1254	25.2522	25.4745	25.2448	24.925	24.9196	25.1135	24.8892
USO1_MOUSE	General vesicular transport factor p115	Uso1	106983	13	18.25	13	0.0341583	-0.371718	25.5242	25.266	25.2065	25.2794	24.8328	25.071	25.1805	24.7048
NDRG1_MOUSE	Protein NDRG1	Ndrg1	43009	21	52.28	21	0.0341811	-0.352293	27.6167	27.2927	27.7109	27.4476	27.2687	27.3061	27.0692	27.0145
GSLG1_MOUSE	Golgi apparatus protein 1	Glg1	133734	19	24.17	19	0.0345075	-0.292633	25.4657	25.4205	25.5021	25.5238	25.3051	25.1809	25.2714	24.9843
INO1_MOUSE	Inositol-3-phosphate synthase 1	Isyna1	60932	11	27.47	11	0.0351099	0.307154	24.6169	24.5129	24.8741	24.8343	25.0296	24.9715	25.0393	25.0265
E9PX28_MOUSE	Protocadherin 10	Pcdh10	113993	6	7.55	6	0.035524	-0.70071	23.0172	22.7488	23.1736	22.8871	22.0432	22.5602	22.8742	21.5463
CKAP4_MOUSE	Cytoskeleton-associated protein 4	Ckap4	63692	14	30.43	14	0.0356522	-0.498116	24.1523	24.331	24.5172	24.2403	24.2652	23.9629	23.4381	23.5821
FAAA_MOUSE	Fumarylacetoacetase	Fah	46176	2	5.97	2	0.0357639	-0.787523	22.2458	21.888	22.2882	22.0481	21.9238	20.3891	21.6791	21.328
SMC3_MOUSE	Structural maintenance of chromosomes protein 3	Smc3	141556	6	6.9	6	0.0358575	-0.57202	21.9697	22.3927	21.7269	22.6101	21.4847	21.668	21.9476	21.311
PYGM_MOUSE	Glycogen phosphorylase, muscle form	Pygm	97286	23	33.61	15	0.0358844	-0.276937	25.0303	24.9974	25.0322	25.068	24.7853	24.6183	24.7043	24.9122
NUD16_MOUSE	U8 snoRNA-decapping enzyme	Nudt16	21825	3	21.03	2	0.0362983	-1.50911	19.3977	21.0567	19.5556	19.6035	18.9278	17.893	17.0579	19.6982
A0A087WSS1_MOUSE	RAB11-binding protein RELCH	Relch	131874	15	17.62	15	0.0366735	0.477629	23.8988	23.0924	23.2974	23.477	23.7749	24.1169	24.0267	23.7576
TPRGL_MOUSE	Tumor protein p63-regulated gene 1-like protein	Tprg1l	29814	10	58.27	10	0.0367684	0.344443	24.9483	24.8748	24.7652	24.7858	24.9751	25.1594	25.1271	25.4901
MAON_MOUSE	NADP-dependent malic enzyme, mitochondrial	Me3	67098	13	31.79	13	0.0369453	-1.79125	22.3699	23.7061	22.9037	23.7497	20.3816	19.8669	23.1317	22.1842
STX16_MOUSE	Syntaxin-16	Stx16	37080	5	24.85	5	0.0369509	0.638178	21.2437	22.2148	21.0811	21.3285	21.8445	22.3176	21.9963	22.2624
Q3UGZ4_MOUSE	Spectrin beta chain	Sptbn2	270935	66	36.43	57	0.0370419	-0.409004	27.1493	27.2881	27.0744	27.232	26.8247	26.8527	27.0691	26.3612
PSA2_MOUSE	Proteasome subunit alpha type-2	Psma2	25927	9	41.88	9	0.0373145	0.69653	24.0191	24.0859	22.8972	23.3217	24.0026	24.3602	24.2054	24.5419
DPM1_MOUSE	Dolichol-phosphate mannosyltransferase subunit 1	Dpm1	29175	2	10.38	2	0.0376211	-0.699558	21.5723	20.9127	21.5917	21.44	20.9862	20.8728	20.9756	19.8839
Q3UAS2_MOUSE	F-actin-capping protein subunit alpha	Capza1	32940	11	61.54	9	0.0376865	0.64415	22.8931	24.0689	23.4856	24.0313	24.3703	24.3467	24.1196	24.219
PDIA3_MOUSE	Protein disulfide-isomerase A3	Pdia3	56678	30	58.02	30	0.0382392	-0.294058	28.6793	28.4453	28.815	28.5415	28.3542	28.3614	28.2995	28.2899
ATP68_MOUSE	ATP synthase subunit ATP5MPL, mitochondrial	Atp5mpl	6698	2	13.79	2	0.038406	-0.390284	23.7373	23.5226	23.8409	23.4853	23.1041	23.1867	23.1215	23.6126
THOP1_MOUSE	Thimet oligopeptidase	Thop1	78026	11	18.78	11	0.0386519	-0.45793	24.5556	24.5434	24.5473	24.6293	24.3904	23.8131	24.4704	23.77
NEU2_MOUSE	Vasopressin-neurophysin 2-copeptin	Avp	17900	3	32.14	3	0.0389781	-0.327779	22.9813	22.8623	23.056	22.659	22.5234	22.4571	22.7536	22.5133
CLMN_MOUSE	Calmin	Clmn	117227	3	3.8	3	0.0391698	-0.947874	21.5573	20.9029	21.5058	21.3222	21.2647	19.5561	20.8711	19.8048
FYN_MOUSE	Tyrosine-protein kinase Fyn	Fyn	60675	8	17.69	4	0.0396054	0.385301	21.6723	21.3157	21.2469	21.6291	21.645	21.9603	21.7304	22.0696
RGS20_MOUSE	Regulator of G-protein signaling 20	Rgs20	26986	2	9.21	2	0.040125	-0.639284	20.88	20.1404	20.6461	21.507	20.1331	20.1661	20.2358	20.0813
PPM1H_MOUSE	Protein phosphatase 1H	Ppm1h	56380	10	29.43	10	0.0402422	-0.384113	24.2353	24.0894	24.0519	24.0198	23.7897	23.8854	23.8802	23.3048
FA49B_MOUSE	Protein FAM49B	Fam49b	36776	16	45.06	10	0.0406809	0.301799	24.8075	25.176	25.0238	25.1218	25.2783	25.4595	25.2662	25.3323
NFL_MOUSE	Neurofilament light polypeptide	Nefl	61508	42	55.43	38	0.0407082	-0.79373	28.5338	27.9842	28.8248	28.9152	28.652	27.3195	27.5447	27.5667
SPRC_MOUSE	SPARC	Sparc	34450	7	27.48	7	0.0411851	0.484839	23.4898	23.4432	23.5213	22.6959	23.7182	23.8601	23.6413	23.87
RAB5B_MOUSE	Ras-related protein Rab-5B	Rab5b	23707	9	47.91	5	0.0412411	0.288826	23.3739	23.5848	23.4333	23.2838	23.6227	23.7255	23.6291	23.8538
CRKL_MOUSE	Crk-like protein	Crkl	33830	5	29.04	5	0.0413399	0.310241	21.7543	21.5015	21.6737	21.7855	21.8193	22.177	22.0368	21.9229
PURA1_MOUSE	Adenylosuccinate synthetase isozyme 1	Adssl1	50254	4	13.13	4	0.0414541	1.21791	19.5539	19.2244	19.3073	19.0301	21.5356	21.1154	20.3883	18.9481
SNPH_MOUSE	Syntaphilin	Snph	53753	5	15.76	5	0.0416423	-0.44782	22.4523	22.083	22.109	22.1067	21.7249	21.3962	22.1814	21.6572
HPLN4_MOUSE	Hyaluronan and proteoglycan link protein 4	Hapln4	42809	11	40.25	11	0.041765	0.659354	22.9417	23.5726	23.2162	23.849	23.3974	24.2103	24.2083	24.4008
KIF5A_MOUSE	Kinesin heavy chain isoform 5A	Kif5a	117019	11	12.46	2	0.0418244	0.669541	18.9032	20.2675	19.5171	19.9954	20.3391	20.4967	20.3016	20.224
A0A0G2JGI9_MOUSE	Amylo-1,6-glucosidase, 4-alpha-glucanotransferase	Agl	145135	24	24.94	24	0.0418436	-0.423273	25.0479	24.8585	24.5923	24.8484	24.5464	24.7491	24.2496	24.1088
ECHA_MOUSE	Trifunctional enzyme subunit alpha, mitochondrial	Hadha	82670	40	50.72	40	0.0419753	-0.34071	28.0811	27.9152	28.2746	28.0937	27.976	27.7765	27.7462	27.503
RS24_MOUSE	40S ribosomal protein S24	Rps24	15423	4	28.57	4	0.0420572	0.595117	22.4877	23.5963	23.0405	22.5509	23.3636	23.5162	23.4815	23.6946
XRP2_MOUSE	Protein XRP2	Rp2	39377	2	5.19	2	0.0422895	-0.526288	21.1722	21.4192	21.8664	21.878	21.3146	20.6752	21.2819	20.9589
RB27B_MOUSE	Ras-related protein Rab-27B	Rab27b	24560	8	33.03	6	0.0424262	0.792611	22.1154	23.2298	23.0559	21.976	22.9824	23.467	23.2462	23.8521
STX7_MOUSE	Syntaxin-7	Stx7	29821	8	41.38	8	0.0425082	-0.398755	24.2261	24.1262	24.0513	24.1079	24.075	23.7919	23.3262	23.7235
PAIP1_MOUSE	Polyadenylate-binding protein-interacting protein 1	Paip1	45702	3	8	3	0.0425752	0.505316	21.8665	22.5837	22.0252	22.7108	22.8366	22.8272	22.9453	22.5983
PSB1_MOUSE	Proteasome subunit beta type-1	Psmb1	26372	10	32.5	10	0.0426277	0.637285	24.2326	23.596	24.5619	23.5006	24.3455	24.5342	24.5643	24.9962
ABHGA_MOUSE	Phosphatidylserine lipase ABHD16A	Abhd16a	63086	11	23.66	11	0.0431141	-0.348379	24.4499	24.3174	24.1706	24.0782	23.7094	24.0829	23.7619	24.0684
Q91V77_MOUSE	Protein S100	S100a1	10505	3	38.3	3	0.0431889	1.19843	18.984	20.8608	18.6993	19.0598	19.9015	21.0963	20.3116	21.0883
MBLC2_MOUSE	Metallo-beta-lactamase domain-containing protein 2	Mblac2	31205	6	31.54	6	0.0432797	0.591431	23.4216	22.3723	23.2194	23.3828	23.5524	23.662	23.558	23.9894
WDR54_MOUSE	WD repeat-containing protein 54	Wdr54	35613	7	36.83	7	0.0437545	0.330029	23.2444	23.2039	23.0646	22.8576	23.2407	23.4987	23.5943	23.3569
PSB3_MOUSE	Proteasome subunit beta type-3	Psmb3	22965	7	35.12	7	0.0438954	0.397772	23.8662	23.8064	23.9304	23.69	24.2692	24.27	23.8073	24.5375
RER1_MOUSE	Protein RER1	Rer1	22988	3	23.98	3	0.0440757	-0.389686	23.3057	23.2225	23.3598	23.0812	23.1682	22.4994	22.9729	22.7699
ADPGK_MOUSE	ADP-dependent glucokinase	Adpgk	53902	3	9.48	3	0.0441466	-0.582625	23.3674	22.8863	23.5913	23.1293	22.717	22.0422	22.8603	23.0244
DYN1_MOUSE	Dynamin-1	Dnm1	97803	67	63.09	6	0.0442942	0.404098	23.3692	23.8554	23.3011	23.6828	23.9575	24.132	24.0576	23.6777
IMPA3_MOUSE	Inositol monophosphatase 3	Impad1	38616	4	7.3	4	0.0446656	-0.543334	21.1707	21.1197	21.3877	21.5858	21.2727	20.7288	20.8749	20.2143
UGGG1_MOUSE	UDP-glucose:glycoprotein glucosyltransferase 1	Uggt1	176434	12	12.19	12	0.0447766	-0.843392	23.0919	23.8393	23.0412	23.4672	22.0338	23.2517	22.9859	21.7947
MLF2_MOUSE	Myeloid leukemia factor 2	Mlf2	28055	2	7.29	2	0.0447815	1.32124	18.5854	19.5979	18.17	19.3083	19.4144	19.3726	20.4373	21.7223
CPT2_MOUSE	Carnitine O-palmitoyltransferase 2, mitochondrial	Cpt2	73981	10	23.1	10	0.0451131	-0.324	24.0494	23.8897	24.2936	23.9505	23.923	23.7213	23.6552	23.5877
MICA3_MOUSE	[F-actin]-monooxygenase MICAL3	Mical3	223721	6	3.81	6	0.0453232	1.24288	20.357	21.1085	20.4766	20.6495	21.5602	22.907	20.3875	22.7083
FPPS_MOUSE	Farnesyl pyrophosphate synthase	Fdps	40582	6	22.95	6	0.0455327	-0.347068	24.4512	24.1329	24.1122	23.9826	24.0213	23.6395	23.7344	23.8953
C560_MOUSE	Succinate dehydrogenase cytochrome b560 subunit, mitochondrial	Sdhc	18382	3	17.16	3	0.0458428	0.675496	20.8866	22.0821	21.1914	21.7772	22.3033	21.8746	21.9123	22.549
MK03_MOUSE	Mitogen-activated protein kinase 3	Mapk3	43066	18	48.16	2	0.0473566	-0.291688	23.8961	23.6647	23.8219	23.6691	23.6772	23.4792	23.3421	23.3866
CACP_MOUSE	Carnitine O-acetyltransferase	Crat	70840	10	19.97	10	0.0476913	-0.370501	24.2382	23.7826	24.2821	23.9413	23.9133	23.6884	23.6771	23.4833
G6PC3_MOUSE	Glucose-6-phosphatase 3	G6pc3	38782	4	15.61	4	0.0488293	1.82262	16.5004	20.4121	19.1788	17.268	19.6148	20.3274	20.13	20.5777
MPPB_MOUSE	Mitochondrial-processing peptidase subunit beta	Pmpcb	54614	3	9.41	3	0.0491707	-0.512324	22.7762	22.3202	22.6045	22.4533	22.6076	21.979	21.588	21.9303
MARC2_MOUSE	Mitochondrial amidoxime reducing component 2	Marc2	38194	12	38.76	12	0.0492517	-0.281321	25.746	25.4305	25.6803	25.5193	25.3127	25.2224	25.2624	25.4532
Q6GT24_MOUSE	Peroxiredoxin-6	Prdx6	24827	19	72.77	2	0.0506576	1.06077	18.4857	17.1169	18.0308	19.0337	19.3712	19.8183	18.2456	19.4751
ARF1_MOUSE	ADP-ribosylation factor 1	Arf1	20697	16	64.09	3	0.0506863	0.563135	23.44	24.0257	23.3119	22.9947	23.6928	24.2444	23.7925	24.295
RL3_MOUSE	60S ribosomal protein L3	Rpl3	46110	10	23.57	10	0.0508353	0.563058	24.8655	25.3889	24.1977	24.5271	25.3933	25.0896	25.3341	25.4144
RINI_MOUSE	Ribonuclease inhibitor	Rnh1	49816	21	70.61	21	0.0511051	-0.351318	25.7329	25.153	25.7354	25.4313	25.1882	25.1419	25.1253	25.1919
GRP75_MOUSE	Stress-70 protein, mitochondrial	Hspa9	73461	38	52.14	38	0.0512977	-0.268877	28.3941	28.2611	28.4464	28.2347	28.2029	28.1236	28.0129	27.9213
ABHD3_MOUSE	Phospholipase ABHD3	Abhd3	46232	4	16.79	4	0.0513651	1.62505	17.4899	20.7678	20.4885	18.1767	20.6603	21.0195	20.7673	20.976
RAB9A_MOUSE	Ras-related protein Rab-9A	Rab9a	22910	2	17.91	2	0.051387	0.435242	20.5204	20.9293	21.0564	20.4635	20.9662	21.526	21.036	21.1824
UB2V1_MOUSE	Ubiquitin-conjugating enzyme E2 variant 1	Ube2v1	16355	8	49.66	2	0.0515531	-0.730524	22.8781	22.6487	23.0755	22.0247	21.4072	22.4976	21.5038	22.2963
SF3B6_MOUSE	Splicing factor 3B subunit 6	Sf3b6	14585	2	20.8	2	0.0516721	-0.45351	20.3412	20.1803	19.9607	20.3619	19.5484	20.2624	19.7744	19.4449
RRAS2_MOUSE	Ras-related protein R-Ras2	Rras2	23400	4	19.61	2	0.0519192	-0.398203	23.065	22.6873	22.9186	22.8335	22.4578	22.2134	22.3317	22.9088
HMGB1_MOUSE	High mobility group protein B1	Hmgb1	24894	7	35.35	7	0.0519389	-0.414649	24.7324	24.4778	25.0182	24.7579	24.131	24.0681	24.4407	24.6878
TIM50_MOUSE	Mitochondrial import inner membrane translocase subunit TIM50	Timm50	39776	7	24.65	7	0.052049	-0.294991	24.6214	24.3383	24.6746	24.5219	24.0516	24.2893	24.2462	24.3891
ENOPH_MOUSE	Enolase-phosphatase E1	Enoph1	28600	3	18.29	3	0.0523134	2.03916	16.7653	20.9133	20.5246	20.9008	21.3623	22.288	21.3161	22.2943
C2C4C_MOUSE	C2 calcium-dependent domain-containing protein 4C	C2cd4cC2CD4	44614	4	14.8	4	0.052445	0.568157	22.6335	23.108	23.2078	22.2547	23.0745	23.1378	23.5483	23.716
CLVS1_MOUSE	Clavesin-1	Clvs1	40613	7	23.16	5	0.0525034	0.351763	22.1663	22.3911	22.6076	22.2061	22.3992	22.7826	22.8512	22.7452
CALB1_MOUSE	Calbindin	Calb1	29994	14	54.41	13	0.0529632	0.353393	25.2473	25.2615	25.5381	24.9395	25.4849	25.7066	25.4529	25.7557
BMPR2_MOUSE	Bone morphogenetic protein receptor type-2	Bmpr2	115020	3	3.56	3	0.0536269	0.654583	21.2818	20.5462	20.7412	20.0768	20.763	21.577	21.6494	21.275
FARP1_MOUSE	FERM, ARHGEF and pleckstrin domain-containing protein 1	Farp1	118875	14	14.89	14	0.0539609	-0.231421	24.9238	25.0117	25.1197	24.9776	24.8043	24.7865	24.7809	24.7355
A0A1W2P872_MOUSE	Neuro-oncological ventral antigen 2	Nova2	49067	6	16.87	3	0.0540897	-0.359854	22.8787	22.5143	22.6078	22.5219	22.0075	22.325	22.5853	22.1654
KIFA3_MOUSE	Kinesin-associated protein 3	Kifap3	91291	3	5.93	3	0.0543123	1.108	16.9707	18.4607	16.3416	17.4021	18.0628	19.4031	17.8249	18.3163
PLAK_MOUSE	Junction plakoglobin	Jup	81801	12	20.81	7	0.054512	-1.23637	23.8814	22.772	22.5152	22.0341	22.3883	21.2466	22.3323	20.29
NJMU_MOUSE	Protein Njmu-R1		44422	4	9.67	4	0.0546255	0.650617	18.8574	20.2733	19.3488	19.4152	20.2551	20.3633	20.0972	19.7815
AGO2_MOUSE	Protein argonaute-2	Ago2	97304	12	20.23	9	0.0546464	-0.521274	23.7158	23.5176	23.548	23.6334	23.2673	23.1836	23.4993	22.3795
CNDP2_MOUSE	Cytosolic non-specific dipeptidase	Cndp2	52767	17	42.53	17	0.0547728	-0.286934	25.2567	25.3443	25.5607	25.418	25.2006	24.9121	25.2509	25.0683
NCK1_MOUSE	Cytoplasmic protein NCK1	Nck1	42891	2	5.84	2	0.0547906	-0.835681	21.1285	22.4079	21.0447	20.8178	20.1894	20.9424	20.0793	20.8451
PGAP1_MOUSE	GPI inositol-deacylase	Pgap1	104578	18	27.98	18	0.0548633	-0.33062	24.8284	24.7249	25.1452	24.7915	24.5493	24.6724	24.6677	24.2782
SPRY4_MOUSE	SPRY domain-containing protein 4	Spryd4	23275	2	9.66	2	0.055392	-1.28209	22.3541	22.177	22.7009	20.984	20.2695	20.0936	20.3189	22.4057
NXN_MOUSE	Nucleoredoxin	Nxn	48344	3	11.72	3	0.0555248	-0.325247	21.7887	21.394	21.6244	21.5696	21.4922	21.3344	21.2308	21.0181
ACTY_MOUSE	Beta-centractin	Actr1b	42281	14	48.67	8	0.0555672	0.275382	23.84	24.0234	24.139	24.2105	24.2701	24.373	24.2477	24.4236
HIG1A_MOUSE	HIG1 domain family member 1A, mitochondrial	Higd1a	10425	2	42.11	2	0.0557529	-0.562183	20.7348	20.5283	20.7814	20.7614	20.2889	19.7126	19.726	20.8296
TENR_MOUSE	Tenascin-R	Tnr	149589	39	37.04	39	0.0559699	0.306424	27.3715	27.4323	27.1832	27.6246	27.8253	27.7588	27.7517	27.5015
PTN5_MOUSE	Tyrosine-protein phosphatase non-receptor type 5	Ptpn5	60815	3	7.58	3	0.0563245	-1.21468	20.892	21.7398	20.8562	22.1628	18.9845	19.5927	21.1556	21.0593
DPYL1_MOUSE	Dihydropyrimidinase-related protein 1	Crmp1	62168	44	76.4	37	0.056502	0.251835	28.1921	28.0651	27.9454	28.1496	28.3245	28.4362	28.3776	28.2212
RACK1_MOUSE	Receptor of activated protein C kinase 1	Rack1	35077	16	71.29	16	0.0565308	-0.85686	26.4284	26.5978	28.1276	27.741	26.3027	26.5178	26.047	26.5999
B2L13_MOUSE	Bcl-2-like protein 13	Bcl2l13	46719	4	15.9	4	0.0565315	-0.373198	23.8129	23.5576	23.2634	23.3316	23.3018	22.8724	23.275	23.0236
CPT1C_MOUSE	Carnitine O-palmitoyltransferase 1, brain isoform	Cpt1c	90030	5	8.4	5	0.0568413	-0.553993	24.0356	23.03	23.6122	23.6483	23.4357	22.5942	23.0815	22.9988
UBP11_MOUSE	Ubiquitin carboxyl-terminal hydrolase 11	Usp11	105384	10	12.7	8	0.0569201	-0.924461	23.2583	22.904	22.3181	22.8022	22.6351	21.9949	22.2978	20.6569
MCCA_MOUSE	Methylcrotonoyl-CoA carboxylase subunit alpha, mitochondrial	Mccc1	79344	22	42.68	22	0.0569297	-0.24491	25.4844	25.3717	25.573	25.4001	25.2972	25.2426	25.2272	25.0825
SRC8_MOUSE	Src substrate cortactin	Cttn	61250	6	15.57	6	0.0573721	-0.325074	23.7602	23.5019	23.6878	23.2805	23.1917	23.0723	23.2364	23.4297
NIT1_MOUSE	Deaminated glutathione amidase	Nit1	35705	5	23.53	5	0.0574315	0.645298	21.0777	21.9563	21.9832	22.5271	22.2502	22.6473	22.4368	22.7912
NOMO1_MOUSE	Nodal modulator 1	Nomo1	133420	17	20.1	17	0.0578063	-0.612502	23.8627	24.4848	24.0837	24.5335	23.7121	24.0143	23.9115	22.8767
TRPV2_MOUSE	Transient receptor potential cation channel subfamily V member 2	Trpv2	85965	7	13.36	7	0.0582323	-0.400246	23.2199	22.5465	23.2059	23.2122	22.8265	22.4987	22.6737	22.5846
SMCA2_MOUSE	Probable global transcription activator SNF2L2	Smarca2	180253	3	2.35	2	0.0583801	-0.859596	19.8565	21.0808	21.6081	20.9774	19.8491	20.7547	19.7167	19.7639
PCYOX_MOUSE	Prenylcysteine oxidase	Pcyox1	56495	14	30.1	14	0.0584692	-0.287579	25.747	25.6764	25.7406	25.5341	25.5323	25.4808	25.1221	25.4125
ILF3_MOUSE	Interleukin enhancer-binding factor 3	Ilf3	96021	18	23.27	18	0.0585885	-0.33728	25.7385	25.6439	25.9464	25.8019	25.5609	25.7133	25.3741	25.1334
FAHD1_MOUSE	Acylpyruvase FAHD1, mitochondrial	Fahd1	25172	6	36.56	6	0.0587546	0.354775	22.9	23.1919	22.6431	22.8117	23.0056	23.442	23.1518	23.3664
E9PX29_MOUSE	Spectrin beta chain	Sptbn4	288824	8	3.71	5	0.0588519	-0.67293	22.3912	22.4388	21.9588	22.2301	21.9838	20.6899	22.1215	21.532
NEDD8_MOUSE	NEDD8	Nedd8	8972	2	34.57	2	0.0589877	0.467304	21.7675	22.351	22.0194	21.5097	22.0031	22.5817	22.3967	22.5353
SDHA_MOUSE	Succinate dehydrogenase [ubiquinone] flavoprotein subunit, mitochondrial	Sdha	72585	33	58.89	33	0.0591467	-0.243906	28.9507	28.7458	28.8525	28.8313	28.7476	28.5659	28.5816	28.5096
NECT1_MOUSE	Nectin-1	Nectin1	57035	4	12.62	4	0.0592346	-0.245258	23.7411	23.56	23.6129	23.7485	23.3174	23.4708	23.5307	23.3625
TM9S3_MOUSE	Transmembrane 9 superfamily member 3	Tm9sf3	67545	4	9.88	4	0.0598682	-0.55907	22.8769	22.9773	22.8786	22.2836	22.8443	22.168	21.9429	21.8249
EXOC3_MOUSE	Exocyst complex component 3	Exoc3	86455	9	12.32	9	0.0611876	-0.4062	23.7848	23.8927	24.1758	23.9948	23.9143	23.1606	23.7414	23.4071
PK3C3_MOUSE	Phosphatidylinositol 3-kinase catalytic subunit type 3	Pik3c3	101487	2	3.72	2	0.0612156	-0.490993	20.4185	20.692	20.6394	20.0781	20.0017	19.7324	20.5012	19.6288
GSTP1_MOUSE	Glutathione S-transferase P 1	Gstp1	23609	15	48.1	15	0.0618875	0.262956	27.0566	26.9602	27.0503	26.8127	27.2734	27.1971	27.072	27.3891
TIP_MOUSE	T-cell immunomodulatory protein	Itfg1	67465	2	3.28	2	0.0624541	0.438388	20.2441	20.8405	19.9422	20.6414	21.0226	20.7431	20.827	20.8291
PA2G4_MOUSE	Proliferation-associated protein 2G4	Pa2g4	43699	6	20.3	6	0.0625325	-0.377305	23.6892	23.7608	24.3154	23.5851	23.5993	23.4535	23.3507	23.4379
UB2L3_MOUSE	Ubiquitin-conjugating enzyme E2 L3	Ube2l3	17862	5	47.4	5	0.0626423	0.329342	22.8865	22.6159	22.9038	22.7072	22.8334	23.2913	22.9788	23.3272
LMNB1_MOUSE	Lamin-B1	Lmnb1	66786	38	53.57	34	0.0628406	-0.342542	28.073	27.7148	28.0118	27.8493	27.8459	27.6402	27.5457	27.247
NCAN_MOUSE	Neurocan core protein	Ncan	137200	8	7.18	8	0.0629877	-0.494352	24.4172	24.5324	24.3868	24.4918	24.3596	23.6866	24.3824	23.4221
KBTBB_MOUSE	Kelch repeat and BTB domain-containing protein 11	Kbtbd11	67946	13	28.44	13	0.0630289	0.269451	23.9047	23.7223	24.0953	23.7137	24.1625	24.0499	24.1717	24.1296
HID1_MOUSE	Protein HID1	Hid1	88779	2	2.41	2	0.0633074	0.909182	16.2366	18.2962	17.1599	18.0911	18.2079	18.5739	18.4454	18.1932
NIPS1_MOUSE	Protein NipSnap homolog 1	Nipsnap1	33363	13	53.17	13	0.0635038	0.331831	26.0883	26.1121	26.2302	25.8182	26.2156	26.2706	26.3745	26.7153
CMC2_MOUSE	Calcium-binding mitochondrial carrier protein Aralar2	Slc25a13	74467	6	10.36	3	0.0641591	-1.31865	19.6934	20.2152	20.1571	22.3174	18.551	20.0609	19.8885	18.6079
ELOC_MOUSE	Elongin-C	Eloc	12473	3	30.36	3	0.0645906	0.517534	20.7608	21.806	21.5604	20.9078	21.5884	21.8166	21.8082	21.8919
CSN8_MOUSE	COP9 signalosome complex subunit 8	Cops8	23256	6	41.15	6	0.0647052	0.855907	23.089	21.6494	23.549	22.5861	23.0843	23.7951	23.4133	24.0044
A3QM89_MOUSE	Reticulon (Fragment)	Rtn1	28299	6	23.32	2	0.0648275	0.61424	24.3767	25.0317	24.4943	24.0896	24.4236	25.4126	25.0791	25.5338
ELAV4_MOUSE	ELAV-like protein 4	Elavl4	42368	13	31.17	3	0.0649485	-0.229259	23.038	23.0914	23.0915	22.904	22.8057	22.7088	22.8078	22.8856
ACO11_MOUSE	Acyl-coenzyme A thioesterase 11	Acot11	67355	5	11.11	5	0.0653686	-0.285024	24.209	23.9888	23.9744	23.9707	23.5681	23.8952	23.9257	23.6137
SCN2B_MOUSE	Sodium channel subunit beta-2	Scn2b	24228	6	37.21	6	0.0655441	0.338242	24.0814	24.5059	24.4266	24.7058	24.5987	24.7206	24.8188	24.9346
TM201_MOUSE	Transmembrane protein 201	Tmem201	72500	4	5.87	4	0.0655584	0.448289	22.855	22.4298	23.1574	22.718	23.5984	23.0409	22.9092	23.4048
CAZA2_MOUSE	F-actin-capping protein subunit alpha-2	Capza2	32967	14	72.03	12	0.0655815	0.284998	26.302	25.915	26.351	26.2893	26.4234	26.4937	26.4573	26.6228
SAE2_MOUSE	SUMO-activating enzyme subunit 2	Uba2	70569	2	4.23	2	0.0659207	-0.457053	20.8796	20.8341	20.2883	20.4686	19.8474	20.0956	20.658	20.0414
DYHC2_MOUSE	Cytoplasmic dynein 2 heavy chain 1	Dync2h1	492339	3	0.7	3	0.0661122	-1.5057	18.1694	20.9209	18.9789	20.9541	19.3387	18.4956	17.3966	17.7696
RL7_MOUSE	60S ribosomal protein L7	Rpl7	31420	13	40.37	13	0.0661669	0.820764	24.335	26.0093	25.7696	25.4264	26.5655	25.6469	25.9859	26.625
ISC2A_MOUSE	Isochorismatase domain-containing protein 2A	Isoc2a	22417	5	52.43	5	0.0662299	0.617853	21.8315	22.8112	21.551	22.0857	22.467	23.0838	22.3293	22.8707
RL6_MOUSE	60S ribosomal protein L6	Rpl6	33510	9	30.07	9	0.0669596	0.490432	25.1641	26.0854	25.3604	25.2261	26.2387	25.7047	25.7761	26.0783
FSCN1_MOUSE	Fascin	Fscn1	54508	13	33.06	13	0.0672359	0.304127	26.2124	26.251	25.8861	26.2381	26.688	26.3841	26.475	26.2571
Q3TVZ5_MOUSE	MICOS complex subunit MIC60	Immt	82416	41	55.6	2	0.0673729	-0.378447	22.4079	22.4234	22.6313	23.0408	22.3693	22.2174	22.422	21.981
F8VQK3_MOUSE	Guanylate cyclase 1, soluble, alpha 2	Gucy1a2	81831	3	6.3	3	0.0677193	-0.923896	22.7225	21.9081	22.3146	22.5579	21.4278	22.2321	22.0058	20.1418
COR2B_MOUSE	Coronin-2B	Coro2b	54936	11	22.71	11	0.067811	-0.326338	25.0726	24.5589	25.0174	24.8004	24.5764	24.4007	24.7498	24.4171
STA10_MOUSE	START domain-containing protein 10	Stard10	32951	3	17.87	3	0.0681947	-0.53484	21.8176	22.1321	22.6257	22.1707	21.2653	21.355	21.7591	22.2274
MTFP1_MOUSE	Mitochondrial fission process protein 1	Mtfp1	18314	4	21.69	4	0.0685964	0.459904	22.7809	22.5412	22.1076	22.2916	22.5397	22.7238	22.9301	23.3673
RS15_MOUSE	40S ribosomal protein S15	Rps15	17040	4	24.14	4	0.0686206	-0.313707	24.4769	24.4177	24.572	24.2496	23.897	24.2471	23.9433	24.3741
H11_MOUSE	Histone H1.1	Hist1h1a	21785	5	23.94	3	0.0690116	0.812718	20.4405	22.4628	21.9331	21.2581	22.4073	22.3516	22.1946	22.3919
HECD1_MOUSE	E3 ubiquitin-protein ligase HECTD1	Hectd1	290086	4	2.18	4	0.0691592	0.660505	20.3215	20.7347	19.6467	20.7347	20.4697	20.7636	21.4197	21.4266
F126B_MOUSE	Protein FAM126B	Fam126b	58587	8	16.79	8	0.0693149	-0.344343	24.491	24.2111	24.3323	24.3171	24.0647	23.5658	24.2103	24.1334
NDUS1_MOUSE	NADH-ubiquinone oxidoreductase 75 kDa subunit, mitochondrial	Ndufs1	79777	48	63.96	48	0.0698958	-0.218017	29.215	29.1443	29.1887	29.2044	28.9995	28.9491	29.0768	28.855
PPM1F_MOUSE	Protein phosphatase 1F	Ppm1f	49611	10	31.64	10	0.0702461	0.321548	23.3757	23.632	23.6471	24.0068	23.9919	24.1102	24.0106	23.835
GBRA3_MOUSE	Gamma-aminobutyric acid receptor subunit alpha-3	Gabra3	55398	5	14.43	4	0.0705346	0.62979	21.6656	22.1105	21.4885	21.2085	21.4624	22.3283	22.439	22.7626
UBA5_MOUSE	Ubiquitin-like modifier-activating enzyme 5	Uba5	44790	9	28.29	9	0.0710349	0.716899	22.7049	22.8356	21.3089	22.8641	23.3661	23.0481	23.2515	22.9154
GDN_MOUSE	Glia-derived nexin	Serpine2	44207	2	6.05	2	0.0712271	0.347182	20.383	20.6788	20.6561	20.833	20.7062	21.3222	20.8804	21.0308
ADRM1_MOUSE	Proteasomal ubiquitin receptor ADRM1	Adrm1	42060	3	7.13	3	0.0718005	1.09851	20.74	20.8403	20.6272	18.3382	21.2609	21.5319	21.0394	21.1074
CLD10_MOUSE	Claudin-10	Cldn10	24695	2	11.69	2	0.0718772	-0.330899	21.3683	20.9252	20.8445	20.9191	20.5507	20.9172	20.7357	20.5299
TPPP3_MOUSE	Tubulin polymerization-promoting protein family member 3	Tppp3	18965	7	40.34	7	0.0719486	0.308003	25.2147	24.9495	25.1492	24.7239	25.3261	25.3747	25.1089	25.4596
ACOT2_MOUSE	Acyl-coenzyme A thioesterase 2, mitochondrial	Acot2	49657	8	23.18	3	0.072027	0.618256	19.8948	21.1047	19.7787	20.5773	21.0006	21.2619	20.8486	20.7175
PEPD_MOUSE	Xaa-Pro dipeptidase	Pepd	55029	5	13.59	5	0.0720515	0.516074	22.6779	21.9589	22.2022	22.0377	23.0775	22.7158	23.0167	22.131
TOM34_MOUSE	Mitochondrial import receptor subunit TOM34	Tomm34	34278	5	24.92	5	0.0726617	0.372495	21.8177	22.2597	21.6849	21.9112	21.9212	22.5045	22.2981	22.4396
PP1R7_MOUSE	Protein phosphatase 1 regulatory subunit 7	Ppp1r7	41292	19	59.83	19	0.0727319	0.243388	24.9844	25.0931	25.1118	24.7865	25.284	25.2815	25.2335	25.1503
MAOX_MOUSE	NADP-dependent malic enzyme	Me1	63954	21	40.56	21	0.0727604	0.591364	24.2328	24.5296	24.0757	24.3572	24.9298	25.6887	24.6954	24.2468
NAGK_MOUSE	N-acetyl-D-glucosamine kinase	Nagk	37268	6	20.41	6	0.0730629	0.344992	23.6084	22.8756	23.1813	23.0495	23.4978	23.4276	23.57	23.5993
AL9A1_MOUSE	4-trimethylaminobutyraldehyde dehydrogenase	Aldh9a1	53515	17	35.22	17	0.0731867	-0.309995	26.2527	26.1782	26.4996	26.1883	26.0985	26.1943	25.9055	25.6806
FBX10_MOUSE	F-box only protein 10	Fbxo10	104478	3	3.26	3	0.0731956	-1.35172	21.3932	20.0005	20.5391	20.5437	18.3047	20.7058	20.2209	17.8382
PLPHP_MOUSE	Pyridoxal phosphate homeostasis protein	Plpbp	30049	6	27.74	6	0.0734278	-0.376917	24.125	23.9332	24.0905	23.7782	23.4855	23.3715	23.469	24.0934
EIPR1_MOUSE	EARP and GARP complex-interacting protein 1	Eipr1	43127	4	14.51	4	0.0734297	-0.227748	22.4705	22.343	22.5244	22.3475	22.142	22.15	22.1476	22.3348
VGLU1_MOUSE	Vesicular glutamate transporter 1	Slc17a7	61637	7	10.89	7	0.0741058	-1.07704	25.817	25.1	23.3931	24.102	23.0844	23.1279	24.2959	23.5957
Q3TYL3_MOUSE	Uncharacterized protein	Opcml	37228	8	27.6	2	0.0741531	0.396747	22.6636	23.4557	22.8269	23.1523	23.1672	23.4473	23.5713	23.4996
HPRT_MOUSE	Hypoxanthine-guanine phosphoribosyltransferase	Hprt1	24570	14	64.22	14	0.0741813	0.273757	26.2638	26.3664	26.6091	26.2252	26.5149	26.8236	26.5762	26.6449
HEMH_MOUSE	Ferrochelatase, mitochondrial	Fech	47130	7	22.62	7	0.0746609	-0.432835	24.0332	24.4406	24.6766	24.1566	23.5654	23.7657	23.8913	24.3532
E9QNN1_MOUSE	ATP-dependent RNA helicase A	Dhx9	149690	33	33.38	33	0.0749178	-0.271865	26.833	26.9388	26.945	26.8666	26.8072	26.7053	26.6596	26.3238
AFG32_MOUSE	AFG3-like protein 2	Afg3l2	89519	20	29.8	19	0.074952	-0.231835	25.6962	25.5813	25.7177	25.6472	25.3206	25.4762	25.5904	25.3279
DDX1_MOUSE	ATP-dependent RNA helicase DDX1	Ddx1	82500	22	38.38	22	0.075034	-0.328462	25.5634	25.9516	25.9621	25.7352	25.4632	25.6034	25.6822	25.1497
Q3TXE5_MOUSE	Uncharacterized protein	Canx	67259	23	32.49	23	0.0750739	-0.313318	27.3669	27.4364	27.719	27.731	27.1949	27.5117	27.2823	27.0112
RANB3_MOUSE	Ran-binding protein 3	Ranbp3	52573	2	5.5	2	0.0751127	-0.248951	21.8122	21.7309	21.5155	21.68	21.295	21.3819	21.5847	21.4813
RRBP1_MOUSE	Ribosome-binding protein 1	Rrbp1	172879	6	6.6	6	0.0753973	-0.636334	22.8222	22.8748	22.9369	22.9088	22.944	22.6438	21.3793	22.0302
NLGN1_MOUSE	Neuroligin-1	Nlgn1	94149	4	6.41	2	0.0755174	-1.48846	19.3312	19.9612	20.3459	20.2993	17.4334	20.9206	17.7023	17.9273
RS6_MOUSE	40S ribosomal protein S6	Rps6	28681	5	15.66	5	0.0769086	0.614104	23.9206	24.5481	23.0947	23.2791	24.3842	24.1981	24.2432	24.4733
IQCB1_MOUSE	IQ calmodulin-binding motif-containing protein 1	Iqcb1	68734	4	8.86	4	0.0769739	1.36258	17.5783	19.991	20.3388	20.9614	20.5642	20.7823	21.3943	21.579
DPYL3_MOUSE	Dihydropyrimidinase-related protein 3	Dpysl3	61936	37	66.67	28	0.0777343	0.25267	27.5726	27.4323	27.5187	27.3045	27.8401	27.834	27.604	27.5607
KPRB_MOUSE	Phosphoribosyl pyrophosphate synthase-associated protein 2	Prpsap2	40881	12	39.57	11	0.0777625	0.477674	24.6309	24.1568	23.6779	23.6792	24.6701	24.4411	24.2352	24.7091
HNRPC_MOUSE	Heterogeneous nuclear ribonucleoproteins C1/C2	Hnrnpc	34385	14	39.62	7	0.0785643	-0.248222	25.2016	25.1866	25.392	25.1459	25.1806	24.8356	24.9871	24.9299
A0A2I3BPW0_MOUSE	Protein NDRG2 (Fragment)	Ndrg2	30490	15	73.26	2	0.0785863	0.72432	23.0115	23.4223	21.6527	22.5475	23.0098	23.6484	23.3109	23.562
EZRI_MOUSE	Ezrin	Ezr	69407	15	28.84	7	0.0787182	0.472543	21.6891	21.8626	21.6227	21.1147	22.5329	22.1159	21.6114	21.919
MFR1L_MOUSE	Mitochondrial fission regulator 1-like	Mtfr1l	31726	3	15.22	3	0.0787342	-1.15446	23.6581	23.9017	24.0489	22.2825	23.7346	21.7645	22.4413	21.333
CBS_MOUSE	Cystathionine beta-synthase	Cbs	61544	2	3.03	2	0.0787625	-0.794984	20.7108	21.3523	22.3824	20.9999	21.0469	20.9844	20.1965	20.0377
AAGAB_MOUSE	Alpha- and gamma-adaptin-binding protein p34	Aagab	34511	2	13.29	2	0.0794868	-1.08058	20.0797	20.5623	21.2021	20.7874	18.7836	18.4132	20.7367	20.3758
NU155_MOUSE	Nuclear pore complex protein Nup155	Nup155	155118	9	8.7	9	0.0795442	-0.743147	21.2726	22.4382	21.5097	21.4512	21.7821	21.0884	20.4574	20.3711
NFM_MOUSE	Neurofilament medium polypeptide	Nefm	95916	22	29.13	17	0.0797147	-0.630771	27.6206	27.0517	27.7477	27.9538	27.8193	26.4969	26.8126	26.7219
EFR3B_MOUSE	Protein EFR3 homolog B	Efr3b	92406	12	18.24	11	0.0804362	-0.406194	24.1532	23.7936	24.1208	24.3335	24.1213	23.2597	23.7545	23.6409
DNJC7_MOUSE	DnaJ homolog subfamily C member 7	Dnajc7	56476	9	21.26	9	0.0806123	-0.31371	23.36	23.3983	23.3732	22.8418	22.958	23.0809	22.8417	22.8379
H2AY_MOUSE	Core histone macro-H2A.1	H2afy	39735	14	44.89	12	0.0806851	0.342185	25.5046	26.0899	25.8019	25.522	26.171	26.2579	26.0263	25.8319
CCD47_MOUSE	Coiled-coil domain-containing protein 47	Ccdc47	55844	3	6.83	3	0.0807536	-0.419795	20.7429	21.1661	21.6204	21.3922	21.0655	20.8158	20.5095	20.8515
E9PU87_MOUSE	Serine/threonine-protein kinase SIK3	Sik3	150659	12	13.81	12	0.081395	0.332653	24.7971	24.232	24.2582	24.6476	24.9548	24.6857	24.9417	24.6833
RUFY3_MOUSE	Protein RUFY3	Rufy3	53007	18	44.99	17	0.0814364	-0.220895	26.3115	26.1665	26.3931	26.251	26.0699	26.155	26.0772	25.9365
DMWD_MOUSE	Dystrophia myotonica WD repeat-containing protein	Dmwd	69816	3	6.32	3	0.0819828	0.257508	19.1661	19.1879	19.5014	19.461	19.6477	19.434	19.6577	19.6072
AT2B1_MOUSE	Plasma membrane calcium-transporting ATPase 1	Atp2b1	134747	38	30.9	19	0.0821119	-0.343598	26.1061	26.3813	25.8069	26.4088	25.8104	25.813	26.0798	25.6254
KC1A_MOUSE	Casein kinase I isoform alpha	Csnk1a1	38915	3	9.79	3	0.0824957	0.317012	20.9208	20.445	20.9065	20.8594	21.0923	21.2564	20.825	21.2262
ZER1_MOUSE	Protein zer-1 homolog	Zer1	89076	3	4.49	3	0.0825276	0.55482	20.5451	19.8929	20.405	20.4192	20.736	21.3359	20.1575	21.2522
MYADM_MOUSE	Myeloid-associated differentiation marker	Myadm	35285	3	13.12	3	0.0829029	-0.207071	24.0649	24.1794	23.982	23.9625	23.8463	23.8246	23.8366	23.853
KAPCB_MOUSE	cAMP-dependent protein kinase catalytic subunit beta	Prkacb	40708	15	45.3	6	0.0835111	0.633233	22.3774	23.878	23.4842	23.6893	23.8263	24.0286	23.7815	24.3255
NTF2_MOUSE	Nuclear transport factor 2	Nutf2	14478	2	27.56	2	0.0835144	0.384905	21.831	22.1488	21.9578	21.4666	21.9156	22.5157	22.1062	22.4063
RTCB_MOUSE	tRNA-splicing ligase RtcB homolog	Rtcb	55249	20	47.52	20	0.0837925	-0.300428	25.6347	25.4769	25.6515	25.2127	25.2548	25.429	25.0907	24.9998
ENDD1_MOUSE	Endonuclease domain-containing 1 protein	Endod1	55262	8	26.15	8	0.0838373	0.22998	24.271	24.3066	24.5129	24.2745	24.6907	24.6194	24.524	24.4509
RT30_MOUSE	28S ribosomal protein S30, mitochondrial	Mrps30	49939	4	13.8	4	0.0843044	-1.51707	19.851	21.3837	19.8893	20.3712	16.3997	19.5001	19.7516	19.7755
CNOT1_MOUSE	CCR4-NOT transcription complex subunit 1	Cnot1	266808	5	2.65	5	0.0843378	-1.10863	21.2892	21.3974	21.0042	21.613	19.87	21.0636	21.3673	18.5684
PLRG1_MOUSE	Pleiotropic regulator 1	Plrg1	56938	2	8.38	2	0.0844684	0.415721	19.5706	19.6031	19.8313	19.1934	19.9746	20.4556	19.6459	19.7852
TPC12_MOUSE	Trafficking protein particle complex subunit 12	Trappc12	87694	4	5.27	4	0.0846466	-1.11795	21.9101	22.2866	22.2584	22.1489	19.0815	21.6277	21.728	21.6951
NDUA9_MOUSE	NADH dehydrogenase [ubiquinone] 1 alpha subcomplex subunit 9, mitochondrial	Ndufa9	42525	20	60.21	20	0.0850376	0.437691	26.0882	26.9603	26.9623	26.8586	26.9949	27.1765	27.0038	27.4448
H3BJ67_MOUSE	Ecotropic viral integration site 5-like	Evi5l	86964	3	5.83	3	0.0851573	1.75392	17.5762	21.1879	17.641	21.1464	20.7818	21.1977	21.5726	21.0151
SAE1_MOUSE	SUMO-activating enzyme subunit 1	Sae1	38620	3	13.71	3	0.0851862	1.40681	15.4447	18.6525	15.2366	16.3705	18.0819	17.6333	17.1482	18.4682
ALG11_MOUSE	GDP-Man:Man(3)GlcNAc(2)-PP-Dol alpha-1,2-mannosyltransferase	Alg11	55270	2	5.08	2	0.0852771	-0.358425	21.1107	20.9295	20.8299	21.0514	20.1584	20.7544	20.6074	20.9675
GD1L1_MOUSE	Ganglioside-induced differentiation-associated protein 1-like 1	Gdap1l1	42318	10	38.92	10	0.0853551	0.229203	24.5151	24.7433	24.578	24.6913	24.7986	24.9294	24.9875	24.7291
PFD2_MOUSE	Prefoldin subunit 2	Pfdn2	16534	2	16.88	2	0.0856847	0.322025	22.6407	22.5862	22.6545	22.0909	22.5916	22.8365	22.8632	22.969
PDIA1_MOUSE	Protein disulfide-isomerase	P4hb	57058	19	44.4	19	0.0859749	-0.310036	26.9862	26.5208	27.0729	26.9184	26.7808	26.5553	26.3719	26.5503
RL17_MOUSE	60S ribosomal protein L17	Rpl17	21423	6	37.5	6	0.0865127	0.285973	24.8188	24.8128	25.135	24.9216	24.9522	25.2919	25.1396	25.4483
FNTB_MOUSE	Protein farnesyltransferase subunit beta	Fntb	48820	3	7.78	3	0.086651	-0.372722	20.6657	21.3457	21.477	21.3754	20.783	20.8442	20.7469	20.9988
QORL2_MOUSE	Quinone oxidoreductase-like protein 2	Cryzl2	37809	9	42.86	9	0.0871337	0.47303	23.0771	23.1354	22.999	23.5156	22.9892	23.958	23.6597	24.0122
AGFG1_MOUSE	Arf-GAP domain and FG repeat-containing protein 1	Agfg1	58043	2	7.13	2	0.0873172	-0.434929	21.4541	20.8826	20.8512	21.5321	20.6147	20.4529	21.1617	20.7509
TAM41_MOUSE	Phosphatidate cytidylyltransferase, mitochondrial	Tamm41	37828	2	10.39	2	0.0875472	-1.2166	22.1199	22.39	22.3285	22.2071	22.2571	20.141	19.4912	22.2896
M2OM_MOUSE	Mitochondrial 2-oxoglutarate/malate carrier protein	Slc25a11	34155	17	57.64	17	0.0880489	0.345774	27.0541	27.5362	27.4145	27.2151	27.3458	27.5849	27.6497	28.0226
WDR47_MOUSE	WD repeat-containing protein 47	Wdr47	102312	13	19.89	13	0.0881973	-0.427535	24.4794	24.5925	24.6629	24.843	24.5047	24.4126	24.3884	23.5619
SYPH_MOUSE	Synaptophysin	Syp	34025	14	70.06	14	0.0882492	-0.290284	28.4869	28.1815	28.4263	28.4798	28.1656	28.1093	28.3431	27.7955
LEGL_MOUSE	Galectin-related protein	Lgalsl	18956	4	38.95	4	0.0890372	0.785659	21.2829	22.6137	22.2287	20.8443	22.4951	22.4843	23.0898	22.0431
RL4_MOUSE	60S ribosomal protein L4	Rpl4	47154	16	35.56	16	0.0893888	0.39498	24.9624	25.9313	25.5375	25.2093	25.8549	25.7555	25.7568	25.8531
FNBP1_MOUSE	Formin-binding protein 1	Fnbp1	71344	4	6.82	4	0.0894843	-0.510128	22.7493	22.8588	22.9687	22.8391	22.9466	22.3691	22.4846	21.5751
RB22A_MOUSE	Ras-related protein Rab-22A	Rab22a	21802	4	31.96	3	0.0903279	0.566487	20.2882	21.0193	19.881	20.2787	20.5167	21.2879	20.5776	21.3511
GSTM7_MOUSE	Glutathione S-transferase Mu 7	Gstm7	25710	12	42.66	9	0.0903797	0.414621	23.233	22.6618	22.7091	22.7172	23.3026	23.6712	22.7863	23.2194
GLU2B_MOUSE	Glucosidase 2 subunit beta	Prkcsh	58793	9	15.74	9	0.0907165	-0.417784	25.3939	24.533	25.201	24.8651	24.3195	24.9027	24.6548	24.4447
EDC4_MOUSE	Enhancer of mRNA-decapping protein 4	Edc4	152484	3	4.34	3	0.0915549	0.527778	17.6119	18.8523	17.6886	17.9875	18.4397	18.8698	18.5137	18.4283
PLCD_MOUSE	1-acyl-sn-glycerol-3-phosphate acyltransferase delta	Agpat4	43810	4	8.47	4	0.0918545	-0.785069	20.6803	19.95	20.4176	21.0629	20.3127	19.9891	20.1236	18.5451
ECHD1_MOUSE	Ethylmalonyl-CoA decarboxylase	Echdc1	35467	4	13.98	4	0.092001	-0.285452	23.5948	23.1273	23.613	23.463	23.1852	23.2637	22.9508	23.2566
Q8BGF0_MOUSE	Expressed sequence AW551984	AW551984	89464	13	19.53	13	0.0921329	-0.418618	24.6556	24.3602	24.4627	24.3895	23.5227	24.6025	24.0008	24.0675
CPT1A_MOUSE	Carnitine O-palmitoyltransferase 1, liver isoform	Cpt1a	88251	8	13.84	8	0.0924046	-0.471163	23.7765	23.1963	24.166	23.974	23.6856	23.3585	23.2992	22.8848
FLOT1_MOUSE	Flotillin-1	Flot1	47513	21	54.44	21	0.0926376	0.281647	26.0155	25.9674	25.8519	25.8922	26.0625	26.0162	26.2008	26.5742
GABR2_MOUSE	Gamma-aminobutyric acid type B receptor subunit 2	Gabbr2	105666	6	8.3	6	0.0929413	-0.465978	23.7918	23.8881	23.9282	23.3526	23.8598	23.0072	22.8335	23.3962
ACTG_MOUSE	Actin, cytoplasmic 2	Actg1	41793	53	91.47	2	0.0933388	0.327232	24.9265	25.3105	24.6423	25.0778	25.2764	25.551	25.3319	25.1067
VP33B_MOUSE	Vacuolar protein sorting-associated protein 33B	Vps33b	70526	5	11.67	5	0.0933767	-0.73173	22.8154	22.474	22.7185	22.2261	22.2717	20.9884	22.7638	21.2831
EPS8_MOUSE	Epidermal growth factor receptor kinase substrate 8	Eps8	91737	2	3.41	2	0.093523	0.810615	19.1497	20.4592	20.7466	19.3724	21.0063	19.9221	20.8268	21.2152
PCCA_MOUSE	Propionyl-CoA carboxylase alpha chain, mitochondrial	Pcca	79922	18	35.64	18	0.0945054	-0.248032	25.2911	24.9565	25.2224	25.3171	25.0786	24.895	25.027	24.7943
GCDH_MOUSE	Glutaryl-CoA dehydrogenase, mitochondrial	Gcdh	48606	6	23.06	6	0.0949996	-0.273844	23.2805	23.1716	23.2688	22.9868	22.6707	22.824	22.9358	23.182
KCD16_MOUSE	BTB/POZ domain-containing protein KCTD16	Kctd16	48972	4	9.6	3	0.0952372	-0.342191	22.877	22.5721	22.6496	22.8046	22.4962	22.4178	22.7014	21.9191
BSN_MOUSE	Protein bassoon	Bsn	418843	28	11.36	28	0.0960456	-0.3562	25.5995	25.7473	25.3409	25.6765	24.9597	25.0991	25.7272	25.1533
AKAP5_MOUSE	A-kinase anchor protein 5	Akap5	79397	7	22.95	7	0.0960593	-1.09893	22.1421	23.7377	21.4767	23.0341	21.4549	20.5497	22.7358	21.2545
AKIB1_MOUSE	Ankyrin repeat and IBR domain-containing protein 1	Ankib1	121876	2	2.76	2	0.096157	0.877571	19.0527	19.3109	18.966	17.0587	19.1324	19.7595	19.5336	19.4731
SUGP2_MOUSE	SURP and G-patch domain-containing protein 2	Sugp2	118103	3	2.53	3	0.096581	-0.906837	20.3292	21.3136	22.1425	20.6321	19.8993	21.1936	20.2987	19.3985
TSC1_MOUSE	Hamartin	Tsc1	128746	2	2.15	2	0.0967509	2.00767	21.0055	17.7431	15.9432	16.8541	20.6603	18.1797	20.5361	20.2006
GBA2_MOUSE	Non-lysosomal glucosylceramidase	Gba2	103294	3	4.36	3	0.0972823	0.747446	20.6892	21.0816	20.0219	19.7972	21.5249	21.5719	21.3558	20.1271
Q924D1_MOUSE	Cytochrome P450 CYP2J9	Cyp2j9	57936	3	7.97	3	0.097451	0.569931	20.8735	20.7728	19.9548	20.3794	21.2257	20.3257	21.1259	21.583
SPT5H_MOUSE	Transcription elongation factor SPT5	Supt5h	120664	4	6.1	4	0.0984025	0.447193	20.9408	20.6738	21.2722	20.0813	21.1779	21.2473	21.2789	21.0527
KCC2B_MOUSE	Calcium/calmodulin-dependent protein kinase type II subunit beta	Camk2b	60461	28	52.4	14	0.0984676	0.28949	26.0181	26.5124	26.247	26.3079	26.3567	26.4368	26.6556	26.7942
RADI_MOUSE	Radixin	Rdx	68543	18	33.28	9	0.0987009	0.347511	23.0673	23.5929	23.4722	22.9796	23.8012	23.7037	23.699	23.2982
SYMC_MOUSE	Methionine--tRNA ligase, cytoplasmic	Mars	101431	12	18.74	12	0.0988135	-0.49851	23.8747	23.845	23.8773	23.4946	23.8601	23.1353	23.5296	22.5725
DOCK3_MOUSE	Dedicator of cytokinesis protein 3	Dock3	232910	6	3.55	6	0.0991037	0.544652	20.9934	22.1175	21.0351	21.1789	21.8859	22.2372	22.0155	21.3649
ELP3_MOUSE	Elongator complex protein 3	Elp3	62385	7	19.2	7	0.0993958	0.638338	21.2168	22.865	22.3625	21.8301	22.8849	23.044	22.415	22.484
IRGM1_MOUSE	Immunity-related GTPase family M protein 1	Irgm1	46552	3	9.05	3	0.0994369	-0.518648	21.5934	21.6143	21.8769	21.0553	21.4929	21.3307	20.3649	20.8768
CANB1_MOUSE	Calcineurin subunit B type 1	Ppp3r1	19300	10	59.41	10	0.0995866	0.384639	23.7419	24.0456	23.5533	23.3861	23.6208	24.114	24.1374	24.3932
SPHK2_MOUSE	Sphingosine kinase 2	Sphk2	65618	3	6.81	3	0.0996176	0.615401	19.8221	21.0073	19.7476	19.659	20.2588	20.912	21.0734	20.4535
VAMP3_MOUSE	Vesicle-associated membrane protein 3	Vamp3	11480	5	63.11	2	0.09992	-1.05613	21.888	21.4305	21.8937	21.4974	18.7231	21.3408	20.9256	21.4956
ACSL6_MOUSE	Long-chain-fatty-acid--CoA ligase 6	Acsl6	78017	35	50.5	35	0.100283	-0.227112	27.273	27.0631	27.1381	27.0789	26.9509	27.0517	26.9454	26.6967
NCALD_MOUSE	Neurocalcin-delta	Ncald	22245	14	56.99	7	0.100364	0.437181	23.7669	24.3861	24.0846	23.8442	24.0428	24.2486	24.5254	25.0137
EVL_MOUSE	Ena/VASP-like protein	Evl	44337	3	12.56	3	0.100566	0.304514	21.092	21.1979	20.7521	21.1078	21.1099	21.5272	21.5762	21.1546
AP4A_MOUSE	Bis(5'-nucleosyl)-tetraphosphatase [asymmetrical]	Nudt2	16989	3	27.21	3	0.102259	-0.598648	19.8175	20.2204	20.5637	20.0099	19.7064	19.7998	18.6085	20.1022
CDK18_MOUSE	Cyclin-dependent kinase 18	Cdk18	51848	8	18.4	7	0.102703	0.275828	22.3428	22.6904	22.6774	22.7416	22.8616	22.6354	22.9429	23.1156
MEST_MOUSE	Mesoderm-specific transcript protein	Mest	38907	5	23.88	5	0.102959	1.16012	19.3697	20.7101	17.5152	19.1635	19.3985	20.8115	20.5249	20.6639
AASD1_MOUSE	Alanyl-tRNA editing protein Aarsd1	Aarsd1	44971	5	19.17	5	0.103239	-0.436963	22.6825	22.9113	23.0118	23.0393	21.8762	23.0601	22.4928	22.468
PTPRZ_MOUSE	Receptor-type tyrosine-protein phosphatase zeta	Ptprz1	254405	13	6.27	13	0.103475	0.209103	25.5395	25.4131	25.5882	25.5916	25.7831	25.746	25.8601	25.5795
MYO1C_MOUSE	Unconventional myosin-Ic	Myo1c	121944	3	4.52	3	0.103613	0.998155	18.5997	18.1589	19.3909	17.3783	20.4933	18.2524	19.5922	19.1825
NECA2_MOUSE	N-terminal EF-hand calcium-binding protein 2	Necab2	43441	7	27.51	7	0.103774	0.241451	23.1558	23.1824	23.1913	23.0673	23.2376	23.215	23.4632	23.6466
HDGF_MOUSE	Hepatoma-derived growth factor	Hdgf	26269	5	21.52	4	0.104001	-0.577816	22.8882	22.8516	22.9768	21.606	22.142	22.0812	21.6103	22.1778
SE1L1_MOUSE	Protein sel-1 homolog 1	Sel1l	88340	2	4.56	2	0.104654	-0.367576	21.8237	21.4341	21.5815	21.5239	20.9206	21.6467	21.4392	20.8863
ENAH_MOUSE	Protein enabled homolog	Enah	85844	2	3.99	2	0.10546	-0.635192	22.376	21.8956	22.4673	22.2937	22.2251	21.9331	20.5421	21.7915
S22A4_MOUSE	Solute carrier family 22 member 4	Slc22a4	62290	3	7.41	3	0.106093	-0.52866	22.1273	21.3492	21.6463	21.6223	21.632	20.4228	21.5384	21.0372
EIF3C_MOUSE	Eukaryotic translation initiation factor 3 subunit C	Eif3c	105531	10	13.17	10	0.106158	-0.257303	24.6834	24.4547	24.7338	24.5074	24.5437	24.4502	24.0827	24.2735
HNRPU_MOUSE	Heterogeneous nuclear ribonucleoprotein U	Hnrnpu	87918	28	35	28	0.106752	-0.346542	27.8828	27.7273	28.0681	27.751	27.8262	27.6513	27.5588	27.0068
CBPD_MOUSE	Carboxypeptidase D	Cpd	152406	5	3.99	5	0.108053	-0.789593	21.774	21.2067	21.307	21.8401	21.3355	21.0132	21.2798	19.3408
ALDH2_MOUSE	Aldehyde dehydrogenase, mitochondrial	Aldh2	56538	24	47.59	23	0.109048	-0.246963	27.6353	27.2783	27.6484	27.5136	27.3705	27.2787	27.0533	27.3853
ELP1_MOUSE	Elongator complex protein 1	Elp1	149584	9	9.53	9	0.10915	-0.351003	23.7445	23.6268	23.8163	23.7893	22.8291	23.6275	23.6717	23.4445
ARP5L_MOUSE	Actin-related protein 2/3 complex subunit 5-like protein	Arpc5l	16980	3	41.18	3	0.109497	0.287204	23.4649	23.494	23.7042	23.3883	23.4671	23.8298	23.7838	24.1195
TRIM3_MOUSE	Tripartite motif-containing protein 3	Trim3	80774	14	31.99	14	0.109711	0.349013	23.2509	22.9947	23.6976	23.7585	23.9023	23.5559	23.8314	23.8081
DJB11_MOUSE	DnaJ homolog subfamily B member 11	Dnajb11	40555	3	9.22	3	0.109829	-0.931575	21.1207	21.2585	21.6558	21.4511	18.7044	21.1807	20.7762	21.0985
MYH14_MOUSE	Myosin-14	Myh14	228586	21	13.55	16	0.109999	-0.368677	24.625	24.2675	23.9438	24.3005	24.2512	23.5017	23.847	24.0622
IF5_MOUSE	Eukaryotic translation initiation factor 5	Eif5	48968	7	16.55	7	0.110071	-0.233237	23.4201	23.6159	23.5901	23.271	23.251	23.4188	23.1532	23.1412
RL34_MOUSE	60S ribosomal protein L34	Rpl34	13293	2	12.82	2	0.1103	0.559695	23.1891	21.8986	23.1007	22.7731	23.323	22.843	23.2872	23.7471
MGST1_MOUSE	Microsomal glutathione S-transferase 1	Mgst1	17552	3	21.94	3	0.110327	-0.879559	23.4612	22.6716	23.2072	22.8934	22.6065	22.2306	20.6857	23.1924
TBC13_MOUSE	TBC1 domain family member 13	Tbc1d13	46453	2	6.75	2	0.110665	-0.424608	20.3077	20.4253	20.1794	20.0871	20.4861	19.3185	19.7807	19.7157
A1AT1_MOUSE	Alpha-1-antitrypsin 1-1	Serpina1a	46003	4	14.53	4	0.110701	0.93706	22.1689	22.3057	22.9798	20.4644	23.1103	23.4561	22.9458	22.1548
NHRF2_MOUSE	Na(+)/H(+) exchange regulatory cofactor NHE-RF2	Slc9a3r2	37403	2	8.31	2	0.110746	0.354257	21.8966	22.1118	22.6364	21.8142	22.6265	22.2377	22.5346	22.4772
GPM6B_MOUSE	Neuronal membrane glycoprotein M6-b	Gpm6b	36210	14	24.09	14	0.111038	-0.266958	25.8623	26.2114	25.6914	25.9978	25.5439	25.6059	25.8943	25.651
HPCL1_MOUSE	Hippocalcin-like protein 1	Hpcal1	22338	15	65.28	7	0.111117	0.48406	24.852	25.1475	24.1288	24.9032	24.9233	25.0731	25.1488	25.8225
NRIP2_MOUSE	Nuclear receptor-interacting protein 2	Nrip2	29284	2	11.48	2	0.111243	1.02981	19.1029	19.6319	21.8766	21.3022	21.5364	21.3378	21.4791	21.6796
SAP_MOUSE	Prosaposin	Psap	61422	10	19.03	10	0.11129	-0.207838	24.7952	24.7208	24.5275	24.5956	24.5709	24.4763	24.3415	24.4191
ACOX1_MOUSE	Peroxisomal acyl-coenzyme A oxidase 1	Acox1	74649	13	30.71	13	0.111482	-0.19577	24.1575	24.0747	24.1859	24.003	23.9025	23.9165	24.024	23.7951
PHS_MOUSE	Pterin-4-alpha-carbinolamine dehydratase	Pcbd1	11986	2	25	2	0.111613	-1.92088	21.8631	21.8556	21.9987	21.1265	21.6089	17.7751	17.5417	22.2345
D3YYH0_MOUSE	PEX5-related protein	Pex5l	65836	6	18.78	6	0.112006	0.353908	22.1786	22.356	22.2842	21.5964	22.1769	22.4511	22.6944	22.5084
MTU1_MOUSE	Mitochondrial tRNA-specific 2-thiouridylase 1	Trmu	47240	2	9.59	2	0.112408	-0.237374	21.6326	21.1798	21.3932	21.3711	21.275	21.1991	21.1456	21.0076
BIN1_MOUSE	Myc box-dependent-interacting protein 1	Bin1	64470	14	35.54	14	0.112789	0.207511	25.473	25.5385	25.4588	25.2879	25.6776	25.6318	25.7766	25.5022
RS20_MOUSE	40S ribosomal protein S20	Rps20	13373	4	28.57	4	0.112803	-0.298321	26.3344	25.8253	26.2586	25.877	25.6726	25.6227	25.7575	26.0494
TPPC2_MOUSE	Trafficking protein particle complex subunit 2	Trappc2	16441	3	18.57	3	0.112956	1.72716	15.8617	20.7868	19.5587	19.8681	20.0267	20.8418	20.5416	21.5739
KCRM_MOUSE	Creatine kinase M-type	Ckm	43045	2	8.4	2	0.113079	0.534281	20.1772	21.6352	20.7958	21.3033	21.8068	21.3948	21.4798	21.3671
CELF1_MOUSE	CUGBP Elav-like family member 1	Celf1	52107	2	5.97	2	0.113189	-1.00834	20.1374	20.7106	19.9192	19.9068	20.203	18.0849	18.0641	20.2886
RL31_MOUSE	60S ribosomal protein L31	Rpl31	14463	2	18.4	2	0.113317	0.567267	21.0198	22.1471	21.6023	20.7163	21.7196	21.7182	21.9077	22.409
FACE1_MOUSE	CAAX prenyl protease 1 homolog	Zmpste24	54735	6	11.79	6	0.113477	0.300765	22.3138	22.6531	21.9992	22.282	22.525	22.7774	22.3891	22.7596
AL3B1_MOUSE	Aldehyde dehydrogenase family 3 member B1	Aldh3b1	52292	4	10.04	4	0.113527	0.919024	19.62	20.6177	21.3636	19.8141	22.2492	21.686	20.2252	20.931
PDIA4_MOUSE	Protein disulfide-isomerase A4	Pdia4	71982	16	26.02	16	0.114022	-0.536684	24.5575	24.2068	24.9533	25.6864	24.622	24.0946	24.2448	24.2959
SPB6_MOUSE	Serpin B6	Serpinb6	42599	10	27.25	10	0.114211	-0.357286	23.7196	23.807	24.397	23.9097	23.3316	23.9584	23.4159	23.6982
PITC1_MOUSE	Cytoplasmic phosphatidylinositol transfer protein 1	Pitpnc1	38384	3	13.25	3	0.114472	-0.441546	21.4771	21.6272	21.3184	21.269	21.2488	21.1592	21.3027	20.2148
SND1_MOUSE	Staphylococcal nuclease domain-containing protein 1	Snd1	102088	29	41.76	29	0.114509	-0.329604	26.233	26.185	26.3106	26.1132	26.1256	26.1105	25.9388	25.3485
ADCY2_MOUSE	Adenylate cyclase type 2	Adcy2	123270	2	3.21	2	0.114635	-0.265825	21.7107	21.3546	21.3487	21.4862	21.0765	21.351	21.4251	20.9844
VAMP1_MOUSE	Vesicle-associated membrane protein 1	Vamp1	12890	5	42.37	4	0.114897	0.510839	23.1476	23.0669	22.7388	22.1509	22.7216	23.3267	23.2763	23.8229
HCN1_MOUSE	Potassium/sodium hyperpolarization-activated cyclic nucleotide-gated channel 1	Hcn1	102432	4	5.27	2	0.115281	0.468882	19.4702	19.9885	18.8756	19.7542	19.9208	20.2498	20.2345	19.559
CUL2_MOUSE	Cullin-2	Cul2	86877	12	19.46	12	0.115801	0.18829	23.786	23.641	23.6954	23.7973	23.8129	23.8934	23.9699	23.9966
SAFB1_MOUSE	Scaffold attachment factor B1	Safb	105104	4	7.68	4	0.11594	0.479247	20.2277	20.771	21.1261	20.2974	21.548	21.2731	20.9443	20.5738
MINK1_MOUSE	Misshapen-like kinase 1	Mink1	147295	11	11.39	6	0.115982	-1.07943	20.9954	22.1905	21.6209	21.5826	19.3077	19.4644	21.3534	21.9461
NIF3L_MOUSE	NIF3-like protein 1	Nif3l1	41746	7	27.13	7	0.116333	-0.246792	23.497	23.9458	23.8218	23.9047	23.4613	23.6258	23.4145	23.6804
H2AV_MOUSE	Histone H2A.V	H2afv	13509	5	31.25	3	0.11685	0.281024	23.695	24.2554	24.1394	23.8504	24.3255	24.2369	24.0684	24.4335
IF4G2_MOUSE	Eukaryotic translation initiation factor 4 gamma 2	Eif4g2	102106	5	7.95	5	0.117438	-0.7654	21.3589	20.9139	21.1551	19.7168	19.7288	20.8644	19.2914	20.1984
EXTL2_MOUSE	Exostosin-like 2	Extl2	37391	2	5.45	2	0.117686	-0.209458	23.5817	23.4038	23.7527	23.5568	23.3745	23.2913	23.4852	23.3062
CAMLG_MOUSE	Calcium signal-modulating cyclophilin ligand	Camlg	32542	2	14.97	2	0.11774	-0.31005	20.4678	20.6971	21.0719	20.3323	20.2852	20.2477	20.2699	20.5262
DHDH_MOUSE	Trans-1,2-dihydrobenzene-1,2-diol dehydrogenase	Dhdh	36301	3	12.91	3	0.118571	0.350035	21.343	21.591	21.045	20.8256	21.6315	21.8535	21.3333	21.3865
TOM70_MOUSE	Mitochondrial import receptor subunit TOM70	Tomm70	67590	29	47.14	29	0.118643	-0.191114	27.4168	27.3304	27.4394	27.4538	27.1941	27.134	27.3822	27.1656
ARP3B_MOUSE	Actin-related protein 3B	Actr3b	47580	9	30.86	6	0.118695	0.692958	20.493	22.036	21.9245	22.2336	22.1494	22.025	22.9756	22.3089
SFXN3_MOUSE	Sideroflexin-3	Sfxn3	35406	13	51.4	11	0.119525	-0.246337	26.4928	26.6807	26.6428	26.4576	26.149	26.1857	26.3253	26.6285
RHG05_MOUSE	Rho GTPase-activating protein 5	Arhgap5	172113	5	5.13	5	0.11958	2.13509	19.9668	20.2646	16.421	15.7291	21.2226	21.4923	20.2972	17.9098
NDUS4_MOUSE	NADH dehydrogenase [ubiquinone] iron-sulfur protein 4, mitochondrial	Ndufs4	19785	4	20	4	0.119583	0.354895	24.0803	24.7091	24.4141	24.1495	24.2534	24.8669	24.707	24.9452
SMRC2_MOUSE	SWI/SNF complex subunit SMARCC2	Smarcc2	132604	6	7.09	6	0.119801	-0.319448	23.2601	23.2011	23.2501	22.7059	22.7467	22.5747	23.1475	22.6705
TNPO3_MOUSE	Transportin-3	Tnpo3	104170	3	5.42	3	0.119808	0.745833	21.9748	19.817	20.7996	20.8414	21.5509	22.0343	21.0429	21.7882
NOVA1_MOUSE	RNA-binding protein Nova-1	Nova1	51755	5	12.82	2	0.119819	0.5933	20.5244	20.1986	21.22	20.3247	21.2761	21.7592	21.3085	20.2971
TRAP1_MOUSE	Heat shock protein 75 kDa, mitochondrial	Trap1	80209	11	22.66	11	0.120378	-0.221971	24.667	24.5191	24.6174	24.4405	24.5819	24.3213	24.264	24.1889
2A5E_MOUSE	Serine/threonine-protein phosphatase 2A 56 kDa regulatory subunit epsilon isoform	Ppp2r5e	54713	8	21.63	5	0.12058	0.274764	23.7797	23.7544	23.157	23.6289	23.7768	23.8879	23.8469	23.9074
RGPA1_MOUSE	Ral GTPase-activating protein subunit alpha-1	Ralgapa1	229389	5	3.05	5	0.120623	-1.51149	21.8301	21.4986	21.2349	21.324	20.9194	19.9547	21.8013	17.1662
CNRP1_MOUSE	CB1 cannabinoid receptor-interacting protein 1	Cnrip1	18612	6	62.2	6	0.120774	0.245946	24.8568	24.9078	24.8982	24.6927	24.8201	25.1535	25.0153	25.3504
Q8R5L1_MOUSE	Complement component 1 Q subcomponent-binding protein, mitochondrial	C1qbp	31025	7	32.26	7	0.121272	0.269692	24.6047	24.5752	24.8028	24.5162	24.5894	25.0598	24.7748	25.1538
STX12_MOUSE	Syntaxin-12	Stx12	31195	7	39.05	7	0.121553	0.192603	24.3038	24.1723	24.1157	24.0588	24.3116	24.2863	24.3513	24.4718
KCNA2_MOUSE	Potassium voltage-gated channel subfamily A member 2	Kcna2	56701	7	18.84	5	0.121723	0.213524	23.2638	23.6507	23.4527	23.5897	23.7667	23.6163	23.7193	23.7088
MICU1_MOUSE	Calcium uptake protein 1, mitochondrial	Micu1	54353	4	11.74	4	0.121866	0.617853	20.4131	21.7385	20.7265	20.9936	21.9057	21.9844	21.7114	20.7416
CADM3_MOUSE	Cell adhesion molecule 3	Cadm3	42964	12	36.62	12	0.122061	0.206267	26.5724	26.4215	26.5699	26.2706	26.5484	26.6569	26.7428	26.7115
DNER_MOUSE	Delta and Notch-like epidermal growth factor-related receptor	Dner	78747	2	4.07	2	0.122084	-0.424217	20.3052	19.5163	20.6258	19.9676	19.6647	19.4012	19.6781	19.974
PLCL2_MOUSE	Inactive phospholipase C-like protein 2	Plcl2	125772	4	4.43	3	0.122374	-0.260118	22.3678	22.3939	22.0623	21.9312	22.0965	21.8879	21.9849	21.7454
SET_MOUSE	Protein SET	Set	33378	2	9.34	2	0.123032	-0.660346	22.6239	22.8187	22.6789	22.2835	22.2807	22.4175	22.38	20.6854
LAT1_MOUSE	Large neutral amino acids transporter small subunit 1	Slc7a5	55872	5	9.77	5	0.123164	-0.44923	25.68	24.516	25.3229	24.7438	24.5981	24.8752	24.3878	24.6047
PTN11_MOUSE	Tyrosine-protein phosphatase non-receptor type 11	Ptpn11	68460	14	29.82	14	0.123593	0.41406	24.8047	24.3586	24.0103	25.1642	25.0101	24.9089	25.1527	24.9223
A1L3P4_MOUSE	Sodium/hydrogen exchanger	Slc9a6	77953	5	7.55	4	0.123713	-0.426503	22.918	22.9144	23.3395	23.3466	22.0022	23.0115	22.9898	22.8089
A0A0U1RNF2_MOUSE	Leucine carboxyl methyltransferase 1	Lcmt1	38161	5	12.65	5	0.123946	0.445155	22.0281	21.8617	22.0272	22.614	22.8399	22.8661	21.9004	22.7052
GPDM_MOUSE	Glycerol-3-phosphate dehydrogenase, mitochondrial	Gpd2	80954	42	67.54	42	0.124019	-0.172596	27.8165	27.7159	27.8775	27.8317	27.6054	27.6632	27.6439	27.6388
AT1A3_MOUSE	Sodium/potassium-transporting ATPase subunit alpha-3	Atp1a3	111692	71	57.06	46	0.124107	-0.220685	31.6791	31.4132	31.6151	31.6831	31.4678	31.4641	31.4317	31.1443
UBR1_MOUSE	E3 ubiquitin-protein ligase UBR1	Ubr1	200240	2	1.65	2	0.12431	0.482792	17.5446	18.3379	17.0693	17.7134	18.1063	18.3181	18.4659	17.7059
F8I2_MOUSE	Factor VIII intron 22 protein	F8a1	40490	4	13.68	4	0.124437	-0.265994	23.1176	22.8871	23.3124	23.0348	22.9208	22.5307	22.7813	23.0552
PRPS1_MOUSE	Ribose-phosphate pyrophosphokinase 1	Prps1	34834	13	49.37	5	0.12475	0.310537	25.3637	24.5201	25.0018	25.0488	25.3774	25.347	25.2848	25.1675
HNRH2_MOUSE	Heterogeneous nuclear ribonucleoprotein H2	Hnrnph2	49280	19	38.31	11	0.125092	-0.248258	25.5533	25.3356	25.6684	25.3091	25.1947	25.432	25.2665	24.9802
CALB2_MOUSE	Calretinin	Calb2	31373	17	65.31	16	0.125227	0.224918	27.0455	26.8877	26.9862	26.594	27.0874	27.0987	27.0337	27.1933
SYYM_MOUSE	Tyrosine--tRNA ligase, mitochondrial	Yars2	52597	5	18.01	5	0.12538	0.384873	21.3587	20.7594	21.0205	20.874	20.9112	21.8582	21.2664	21.5164
RASA3_MOUSE	Ras GTPase-activating protein 3	Rasa3	95987	6	10.79	6	0.125382	-0.360965	21.7872	21.8674	21.6661	21.7297	21.8902	21.3124	21.544	20.86
F6V2U0_MOUSE	Type I inositol 3,4-bisphosphate 4-phosphatase	Inpp4a	105574	20	29.71	20	0.125409	0.236507	24.5234	24.2217	24.1319	24.3814	24.6432	24.6581	24.5825	24.3207
CLCN4_MOUSE	H(+)/Cl(-) exchange transporter 4	Clcn4	83733	4	5.89	2	0.125501	0.572273	19.3913	19.3579	19.505	19.5539	20.6853	19.4831	20.6462	19.2826
GRB10_MOUSE	Growth factor receptor-bound protein 10	Grb10	70585	6	12.72	6	0.125725	-1.35564	21.7646	21.6354	22.1967	21.7443	17.7633	21.7293	21.1611	21.2649
PRS8_MOUSE	26S proteasome regulatory subunit 8	Psmc5	45626	13	33	13	0.125805	0.2617	24.1622	24.296	23.7324	23.8424	24.2362	24.3977	24.1802	24.2658
MTAP2_MOUSE	Microtubule-associated protein 2	Map2	199132	61	41.19	61	0.12627	-0.31837	28.568	28.423	28.0661	27.973	27.788	28.0163	28.2498	27.7026
EIF3G_MOUSE	Eukaryotic translation initiation factor 3 subunit G	Eif3g	35638	4	17.81	4	0.126691	0.515845	20.5645	21.8644	20.5299	21.4488	21.7605	21.6048	21.4782	21.6273
CAP1_MOUSE	Adenylyl cyclase-associated protein 1	Cap1	51565	26	59.28	25	0.126848	-0.222203	27.1395	26.8163	27.1937	27.2398	26.9498	26.7699	26.9239	26.857
RPTOR_MOUSE	Regulatory-associated protein of mTOR	Rptor	149471	8	9.14	8	0.126884	0.64879	22.6574	22.6642	20.9683	22.4729	23.0818	23.0432	22.51	22.723
GBRB3_MOUSE	Gamma-aminobutyric acid receptor subunit beta-3	Gabrb3	54166	10	19.03	4	0.127078	0.411033	23.1382	22.1305	22.3035	22.7253	23.2379	22.908	22.6598	23.1359
SF3A3_MOUSE	Splicing factor 3A subunit 3	Sf3a3	58842	4	10.98	4	0.127588	-0.501748	21.1925	21.4332	21.7596	20.6773	21.2018	20.1332	21.0228	20.6978
YBOX1_MOUSE	Nuclease-sensitive element-binding protein 1	Ybx1	35730	2	13.04	2	0.127611	-0.756566	19.0141	20.9857	19.5295	20.9106	19.5561	19.0859	19.2252	19.5465
SGT1_MOUSE	Protein SGT1 homolog	Sugt1	71710	6	14.51	6	0.127827	-0.201838	23.5415	23.6501	23.8461	23.6319	23.4568	23.4667	23.3417	23.5971
PFD1_MOUSE	Prefoldin subunit 1	Pfdn1	14255	2	17.21	2	0.127855	0.618883	21.4969	21.702	21.6724	22.1887	22.5316	22.6613	21.2817	23.061
RL30_MOUSE	60S ribosomal protein L30	Rpl30	12784	6	51.3	6	0.128119	-0.248714	25.6325	25.6428	25.2953	25.4402	25.1016	25.0686	25.3717	25.474
PDK2_MOUSE	[Pyruvate dehydrogenase (acetyl-transferring)] kinase isozyme 2, mitochondrial	Pdk2	46041	6	17.44	6	0.128242	-0.530698	22.5005	22.5821	22.8184	22.6656	22.8832	22.0545	21.2286	22.2775
PDE12_MOUSE	2',5'-phosphodiesterase 12	Pde12	67514	2	4.28	2	0.12861	-0.576888	20.6228	19.3349	20.353	19.4776	19.3784	19.9603	18.9865	19.1557
LMAN2_MOUSE	Vesicular integral-membrane protein VIP36	Lman2	40430	7	28.49	7	0.129175	-0.206759	23.6359	23.9731	23.8525	23.7086	23.6511	23.6445	23.4452	23.6023
ANK1_MOUSE	Ankyrin-1	Ank1	204227	12	8.32	9	0.129433	-0.596846	21.6004	23.3146	22.5325	22.5779	21.4806	21.7609	22.0404	22.3562
GRIN1_MOUSE	G protein-regulated inducer of neurite outgrowth 1	Gprin1	95496	8	11.91	8	0.129658	-0.358191	24.4037	24.5574	23.8842	24.4643	24.159	23.675	24.3281	23.7147
NOP56_MOUSE	Nucleolar protein 56	Nop56	64464	12	29.66	12	0.130059	0.511964	22.8341	24.3424	24.1152	23.6577	24.2498	24.3971	24.1432	24.207
VPS39_MOUSE	Vam6/Vps39-like protein	Vps39	101693	3	4.06	3	0.13007	0.37185	19.0656	19.1407	19.742	19.3156	19.6442	20.1668	19.3144	19.6258
F210A_MOUSE	Protein FAM210A	Fam210a	31600	2	10.26	2	0.130531	0.332945	20.6973	21.3025	20.824	20.6842	20.8687	21.4302	21.0872	21.4537
CSN3_MOUSE	COP9 signalosome complex subunit 3	Cops3	47832	10	33.57	10	0.13097	0.226658	24.3778	24.5181	24.3068	24.5211	24.5067	24.8483	24.8028	24.4728
A0A3B2WBL1_MOUSE	Ribosomal protein	Rpl10a	24744	10	40.28	10	0.131135	-0.301831	25.8356	25.7993	26.1123	25.7672	25.7286	25.4333	25.2112	25.9339
RD23B_MOUSE	UV excision repair protein RAD23 homolog B	Rad23b	43513	3	10.34	3	0.131535	0.768578	19.2568	21.7321	20.5859	20.9673	21.5611	21.5305	21.2808	21.2441
MIC60_MOUSE	MICOS complex subunit Mic60	Immt	83900	42	56.94	3	0.132391	-0.413529	25.0646	24.6745	24.7099	24.8904	24.6883	24.6643	24.6639	23.6688
SYDC_MOUSE	Aspartate--tRNA ligase, cytoplasmic	Dars	57147	24	51.5	24	0.132418	-0.294758	25.7306	26.1652	26.1838	26.203	26.0401	25.4159	25.8088	25.8387
AT131_MOUSE	Manganese-transporting ATPase 13A1	Atp13a1	132388	3	2.92	3	0.132627	0.253953	21.1711	20.6749	20.9427	21.2744	21.2051	21.3728	21.2369	21.2641
E9Q411_MOUSE	Neuroblastoma-amplified sequence	Nbas	265775	4	1.66	4	0.133093	-0.474832	20.9496	21.3234	20.0621	21.1089	20.4328	20.6247	20.5234	19.9638
SSRA_MOUSE	Translocon-associated protein subunit alpha	Ssr1	32065	3	11.89	3	0.133824	-0.273354	22.9057	23.0949	23.0213	22.6502	22.7264	22.3204	22.6308	22.9011
SYEP_MOUSE	Bifunctional glutamate/proline--tRNA ligase	Eprs	170079	26	23.68	26	0.134272	-0.975679	28.0224	25.508	25.4051	25.1747	25.1591	24.9811	25.2738	24.7933
PA1B2_MOUSE	Platelet-activating factor acetylhydrolase IB subunit beta	Pafah1b2	25581	6	33.62	6	0.134332	0.234088	24.4514	24.6291	24.7052	24.2964	24.6644	24.9895	24.6861	24.6785
SHLB1_MOUSE	Endophilin-B1	Sh3glb1	40855	3	9.32	3	0.134451	0.379829	21.2912	20.2387	21.133	20.8567	21.2589	21.319	21.063	21.3979
TPIS_MOUSE	Triosephosphate isomerase	Tpi1	32192	15	68.56	15	0.134477	0.188468	28.6609	28.4561	28.6121	28.3831	28.7349	28.6875	28.6571	28.7866
RBBP9_MOUSE	Putative hydrolase RBBP9	Rbbp9	20912	4	42.47	4	0.135175	1.40917	21.4673	21.9253	21.2149	17.6431	22.1114	21.8794	22.0872	21.8093
GNAI3_MOUSE	Guanine nucleotide-binding protein G(i) subunit alpha	Gnai3	40538	17	56.5	10	0.135288	-0.297362	25.1635	24.492	24.8984	25.0559	24.4582	24.5527	24.5137	24.8956
PRIO_MOUSE	Major prion protein	Prnp	27977	7	27.17	7	0.135472	-0.238309	26.0919	25.7549	26.075	25.8171	25.7951	25.4319	25.7305	25.8283
S7A14_MOUSE	Probable cationic amino acid transporter	Slc7a14	83984	8	10.38	8	0.135538	-0.262625	24.6458	24.1551	24.3981	24.6254	24.268	24.2196	24.3574	23.9288
ARL2_MOUSE	ADP-ribosylation factor-like protein 2	Arl2	20864	5	44.02	5	0.135696	-0.782263	21.0427	21.6681	20.8329	19.8914	19.6989	20.7221	19.1395	20.7454
IVD_MOUSE	Isovaleryl-CoA dehydrogenase, mitochondrial	Ivd	46325	20	46.23	20	0.135994	-0.272465	27.5527	26.9608	27.5607	27.3174	27.1947	26.923	26.9961	27.1879
E9PVU0_MOUSE	Unconventional myosin-VI	Myo6	146307	19	21.88	19	0.136462	-0.504649	24.7484	24.4312	24.8076	24.5984	24.8483	24.4067	24.0122	23.2999
NOP58_MOUSE	Nucleolar protein 58	Nop58	60343	9	20.71	9	0.136711	0.434319	22.6691	23.663	23.8142	23.6334	23.8527	24.0145	24.088	23.5618
ADDG_MOUSE	Gamma-adducin	Add3	78777	17	28.33	17	0.13771	-0.223875	25.6849	25.4358	25.8338	25.6179	25.4947	25.5274	25.4633	25.1915
SARM1_MOUSE	Sterile alpha and TIR motif-containing protein 1	Sarm1	79606	5	10.36	5	0.137836	0.408864	21.188	20.8882	20.82	21.2708	21.4135	20.8809	22.0746	21.4335
DYST_MOUSE	Dystonin	Dst	834218	6	1.16	5	0.138217	-0.715037	21.9589	20.3185	22.4317	21.1759	20.2517	21.0582	20.7828	20.9321
BCAT1_MOUSE	Branched-chain-amino-acid aminotransferase, cytosolic	Bcat1	42791	12	27.2	12	0.138313	-0.291282	25.8975	25.4806	25.9662	25.6164	25.445	25.1091	25.4946	25.7469
SNX1_MOUSE	Sorting nexin-1	Snx1	58952	12	25.29	10	0.138614	-0.24377	24.9017	24.446	24.8397	24.6331	24.4706	24.5144	24.6267	24.2337
RS3A_MOUSE	40S ribosomal protein S3a	Rps3a	29885	11	39.02	11	0.138766	-0.190104	26.677	26.7909	26.849	26.7541	26.659	26.4157	26.5231	26.7128
RAGP1_MOUSE	Ran GTPase-activating protein 1	Rangap1	63531	9	17.15	9	0.139041	-0.264634	22.9482	23.394	23.4241	23.1252	23.0899	22.8613	23.1584	22.7233
RL12_MOUSE	60S ribosomal protein L12	Rpl12	17805	6	54.55	6	0.139338	-0.222387	26.0224	25.9866	26.0754	25.7328	25.6924	25.7085	25.5655	25.9612
TNPO1_MOUSE	Transportin-1	Tnpo1	102357	4	5.9	2	0.139419	-0.620435	21.9049	21.5789	21.8722	21.7047	21.5792	21.661	21.4524	19.8863
S39AA_MOUSE	Zinc transporter ZIP10	Slc39a10	94394	2	2.28	2	0.139526	0.687487	19.6929	21.2196	21.8075	21.4789	21.938	21.6325	21.5208	21.8576
BLMH_MOUSE	Bleomycin hydrolase	Blmh	52511	10	23.08	10	0.13991	0.204074	24.6231	24.468	24.3472	24.3647	24.7455	24.7908	24.5878	24.495
KAD4_MOUSE	Adenylate kinase 4, mitochondrial	Ak4	25062	9	55.16	9	0.140534	0.297765	25.2017	24.6959	24.9892	25.0268	24.9095	25.3189	25.2454	25.6308
PSB2_MOUSE	Proteasome subunit beta type-2	Psmb2	22906	5	26.37	5	0.140573	0.267522	23.8734	24.0949	24.4167	23.9722	24.2195	24.2483	24.3043	24.6552
SRPK2_MOUSE	SRSF protein kinase 2	Srpk2	76757	3	4.99	3	0.140951	0.652626	20.6892	20.6373	20.7489	20.3262	22.1222	21.913	20.4171	20.5599
RBBP4_MOUSE	Histone-binding protein RBBP4	Rbbp4	47656	6	16.47	3	0.141253	-0.361699	22.9094	22.78	22.692	22.2736	22.4473	22.7413	22.1615	21.858
TM163_MOUSE	Transmembrane protein 163	Tmem163	31193	5	14.93	5	0.141373	0.59295	23.2349	22.0491	22.0794	23.1174	22.5405	23.2657	23.2661	23.7804
IBP5_MOUSE	Insulin-like growth factor-binding protein 5	Igfbp5	30372	2	9.59	2	0.142211	-0.6529	22.3726	21.3064	22.6713	21.9379	21.975	21.9152	20.4833	21.303
A2AFG7_MOUSE	Neural cell adhesion molecule L1	L1cam	139822	24	28.56	24	0.142328	0.21512	25.7876	25.7204	25.6281	25.8192	25.9345	26.0697	26.1265	25.6851
WDR48_MOUSE	WD repeat-containing protein 48	Wdr48	76007	6	14.5	6	0.142523	-0.4437	23.1015	22.7316	22.7193	22.3601	21.9938	22.7236	22.7158	21.7044
AGM1_MOUSE	Phosphoacetylglucosamine mutase	Pgm3	59453	4	9.23	4	0.14264	0.180797	21.297	21.2743	21.3338	21.4831	21.6357	21.5375	21.5323	21.4059
VAS1_MOUSE	V-type proton ATPase subunit S1	Atp6ap1	51008	7	14.69	7	0.142909	-0.177155	24.895	24.872	25.0745	24.979	24.696	24.7789	24.889	24.748
ETFB_MOUSE	Electron transfer flavoprotein subunit beta	Etfb	27623	11	45.88	11	0.143347	-0.24678	26.7755	26.4202	26.8145	26.4129	26.1457	26.4216	26.3212	26.5475
CC136_MOUSE	Coiled-coil domain-containing protein 136	Ccdc136	131930	3	4.31	3	0.143516	-0.736436	20.0799	20.9836	20.4492	19.7	18.3567	19.494	20.373	20.0431
SUV3_MOUSE	ATP-dependent RNA helicase SUPV3L1, mitochondrial	Supv3l1	87005	6	10.4	6	0.143965	-0.647455	21.9894	22.1444	21.3869	22.001	21.3787	22.1719	21.2606	20.1208
FXL16_MOUSE	F-box/LRR-repeat protein 16	Fbxl16	51878	5	19.62	5	0.144003	0.558982	21.0265	21.5972	21.1203	21.2114	21.3526	22.1435	22.6538	21.0415
CRIP2_MOUSE	Cysteine-rich protein 2	Crip2	22727	4	33.65	4	0.144253	0.316998	22.795	22.9762	22.5617	22.2299	22.6259	23.0155	22.9974	23.192
WDR41_MOUSE	WD repeat-containing protein 41	Wdr41	51511	4	14.78	4	0.144499	0.489679	20.6639	21.5755	20.2253	20.6243	21.0408	21.5929	21.5358	20.8781
NU4M_MOUSE	NADH-ubiquinone oxidoreductase chain 4	Mtnd4	51882	10	19.61	10	0.144698	-0.271509	25.7558	25.2346	25.2879	25.2488	25.0313	25.4142	25.031	24.9646
ELAV3_MOUSE	ELAV-like protein 3	Elavl3	39533	11	30.52	5	0.144806	-0.286958	23.7517	23.3883	24.095	23.7225	23.3927	23.2038	23.5533	23.6598
KKCC2_MOUSE	Calcium/calmodulin-dependent protein kinase kinase 2	Camkk2	64618	4	10.37	4	0.145155	-1.13793	22.313	21.3828	22.1435	20.4293	19.2958	20.9771	22.1463	19.2976
[truncated: 2,270 more rows]

## Sheet: vLGN
accession	protein name	gene name	mol. weight (Da)	peptides	coverage (%)	specific peptides	Crush Vs noCrush		log2(normalized abundance)
[truncated: 3,440 more rows]

[truncated: 2 more sheets: dLGN, SCol]
