# Supplementary material for: Guidance landscapes unveiled by quantitative proteomics to control reinnervation in adult visual system
Source: Nat Commun. 2022 Oct 13;13:6040. doi: 10.1038/s41467-022-33799-4 (PMC9561644; doi:10.1038/s41467-022-33799-4)
Supplement: Supplementary file 6 — Source data [file 41467_2022_33799_MOESM6_ESM.xlsx]

## Sheet: Figure 3c-g
Figure 3c-g	Volcano plot of DE proteins, injured vs intact condition
	related to Table 4
	Chiasm				SCN				vLGN				dLGN				SCol
	gene name	log2 Fold change injured vs intact	-log10 P-value		gene name	log2 Fold change injured vs intact	-log10 P-value		gene name	log2 Fold change injured vs intact	-log10 P-value		gene name	log2 Fold change injured vs intact	-log10 P-value		gene name	log2 Fold change injured vs intact	-log10 P-value
	Lgals3	5.47	6.5		Ngb	6.15838	2.40537		Lgals3	3.537	4.43367		Serpina1a	5.47147	3.98951		Ddx3y	2.72932	4.72139
	Cd109	3.9	4.7		Hbb-bs	6.02277	5.50791		Bax	3.08015	2.84352		Angel2	3.46581	3.28099		Plcxd2	2.24317	1.92476
	S100a4	3.59	5.36		Hbat1	5.75156	5.25987		C1qc	2.75754	3.27006		Abca1	3.14129	4.03799		Mrps9	2.16594	2.73099
	C4b	3.52	4.86		Nnt	4.29748	6.7186		C1qb	2.48343	4.48705		C1qb	2.80107	4.13415		Ddx23	1.72658	2.89543
	Erbin	3.19	2.23		Plppr3	3.35817	7.74223		C1qa	2.34802	3.564		Pla2g7	2.68269	3.01685		Jak1	1.71979	2.07837
	Tgm1	3.15	4.39		Snx16	2.286	2.16536		Maged1	2.07312	4.53427		Golph3	2.54038	1.85112		Magi3	1.67885	2.77573
	Fermt3	3.12	3.33		Slc4a8	2.084	2.17767		Itgb2	1.99016	3.20114		Itih3	2.50783	4.53268		Mug1	1.64248	2.36435
	Lyz2	3.06	3.58		Aplp1	1.97822	2.81603		Serpina3k	1.72929	3.4719		Cd14	2.20866	6.46084		Rpl28	1.56875	5.25661
	Flnc	2.58	3.28		Hdhd3	1.87575	2.87913		Cryl1	1.44935	2.78578		Sub1	2.10371	2.14729		H1-2	1.55162	2.2226
	Vwa5a	2.51	1.61		Gdpgp1	1.76393	2.29261		Pcsk1n	1.44055	2.93238		C1qc	1.99632	6.14406		Hspg2	1.49285	1.75069
	Myof	2.38	2.47		H2afy2	1.69297	2.19402		Pdcd5	1.35215	2.83785		Atp5f1d	1.99585	2.93242		Smc1a	1.47351	2.88585
	Phyhd1	2.35	4.36		Gfer	1.49655	2.15549		Hexb	1.31547	2.57091		Hhatl	1.96901	1.84993		Irgm1	1.47221	2.47658
	Cd44	2.35	4.75		Asphd2	1.33136	2.13455		Dhrs1	0.979564	2.70587		Pgam5	1.92655	2.24223		Unc79	1.46325	1.84599
	Itgam	2.34	2.75		Gfra1	1.3264	2.71642		Ahnak2	-4.18668	4.27863		Strada	1.75556	1.84516		Rad21	1.44781	2.1969
	Sort1	2.34	3.8		Mtco1	1.25992	2.26779		Mapt	-4.18064	3.85294		Pcsk1n	1.65707	3.43496		Fbln5	1.41562	2.42604
	Apod	2.25	3.57		Dnm1	1.12971	1.87729		Sncg	-3.45312	4.76293		C1qa	1.64194	2.91621		Cbx3	1.39714	3.20072
	Hspb1	2.25	3.76		Vps13c	1.07774	2.42462		Necab2	-2.58193	3.88494		Ptgds	1.5763	1.91208		G6pc3	1.38271	1.79467
	Pdia6	2.22	3.09		Esd	1.02212	3.4413		Prph	-2.31192	3.15112		Wrnip1	1.52654	1.84945		C1qb	1.359	1.76435
	Lcp1	2.18	3.62		Nipsnap3b	0.998049	1.87021		Pnpla6	-2.09881	3.41083		Aktip	1.4332	2.77931		Chtop	1.31327	3.34915
	Synpo2	2.15	4.35		Alad	0.979545	2.91971		Acap2	-1.93518	3.40251			1.3276	1.98935		Znf326	1.30343	2.94828
	Mvp	2.15	4.11		Csk	0.915706	2.00499		Col6a3	-1.76432	2.78713		Scarb2	1.31992	1.80097		Col15a1	1.27807	2.42079
	Npl	2.11	4.38		Fgf12	0.915189	2.46855		Kif5a	-1.67412	3.0681		Capg	1.30294	4.28801		Lama4	1.2697	2.70267
	Rraga	2.09	2.1		Cacnb1	0.914347	3.37886		Ero1a	-1.08991	2.94437		H2-D1	1.26563	4.47701		H1-1	1.25859	2.59434
	Cnn3	2.07	4.2		Tmem30a	0.887736	3.85292		Csnk1g1	-1.08832	2.65469		Apoe	1.24866	3.13342		Znf385a	1.24311	1.84342
	Cldn11	2.06	1.64		Banf1	0.854419	2.15633		Nefm	-0.995766	3.11151		Hexb	1.22321	3.82104		Htra1	1.22799	2.16158
	Flnb	2.06	4.68		Rab27a	0.842853	2.16656		Nefl	-0.904173	3.18136		Akap7	1.17572	2.99101		Nup133	1.22524	1.74982
	Arhgdib	2.01	3.58		Apoa1	0.820925	2.87937		Dlg2	-0.582734	2.79883		Vim	1.15718	3.54299		Nup98	1.21704	2.39975
	Vim	2	3.45		Hbb-b1	-4.84277	3.28669		Ddx19a	0.605638	2.70997		Cacna1c	1.1475	2.23615		Erap1	1.17025	3.67146
	C1qc	2	2.59		Pck2	-3.85943	7.05225		Gda	0.623367	2.61187		Tmem160	1.13832	1.99453		Smarca5	1.13157	2.55318
	Capg	1.99	3.56		Hbb-b2	-3.28373	3.27289		Abca1	3.63468	2.49793		Rufy2	1.11676	2.57783		Hhatl	1.11337	2.86309
	Gpt	1.96	3.95		Tnc	-2.91443	2.33559		Dynlt3	-2.38825	2.49191		Msn	1.05911	2.71267		Rps6ka5	1.10005	2.05944
	Prpf8	1.93	2		Mapt	-1.99216	4.88307		Ppp1r9b	-0.579673	2.48449		Mydgf	1.05596	3.06742		Grid1	1.06062	2.87769
	Eno3	1.9	4.34		Gabra2	-1.72309	3.93615		Alb	1.22012	2.47462		Sgpl1	1.01179	4.1239		Mtrex	1.04472	2.16544
	Krt84	1.87	1.81		Galnt2	-1.58137	3.28586		Tha1	2.57558	2.46522		Ctsa	0.992412	2.33555		Bcam	1.03922	2.1514
	Dhrs1	1.81	4.53		Epb41l1	-1.57543	2.78169		Ftl1	0.860221	2.42935		Tiam2	0.967073	1.8909		Rprd1a	1.03343	3.3149
	S100a11	1.8	5.49		Dlk1	-1.33059	1.91406		Kctd16	-0.858112	2.42552		Slc8a1	0.950744	2.51757		Coq5	1.01122	2.48278
	Cntf	1.8	3.97		Tsc2	-1.26819	2.23224		Efnb3	-0.98975	2.41028		Dhrs1	0.936924	4.56395		Aars2	1.00661	4.13507
	Anxa4	1.77	3.98		Prpf6	-1.18808	3.99178		Acta2	-3.81421	2.40992		Erbin	0.923058	2.65679		H1-5	1.00495	2.5594
	Hexb	1.76	3.05		Apool	-1.1238	2.06811		Apoe	1.20226	2.40653		Acad11	0.893572	2.29144		Anxa4	0.993493	2.33878
	Arpc1b	1.74	2.09		Sncg	-1.09569	1.95726		Lrtm2	1.16969	2.38035		Itga7	0.882998	1.9551		Supt6h	0.982629	1.84668
	Tbc1d15	1.73	1.49		Wrnip1	-1.03334	2.21888		Gabarapl2	0.619684	2.36396		Nsmf	0.854383	2.18353		Kpna1	0.977739	1.98887
	Ctsa	1.72	3.39		Smc1a	-0.873859	2.01389		Phactr1	-0.787147	2.35424		Entpd2	0.842972	2.47702		Tns1	0.972321	2.3918
	Avp	1.68	2.12		Strn4	-0.833233	2.57553		Ptpa	0.558343	2.28777		Elob	0.83785	3.43003		Man2b1	0.945774	1.75888
	Ahnak	1.67	3.06		Cd47	-0.819464	2.72747		Map4	-0.933182	2.27571		Ftl1	0.835873	2.39534		Golga2	0.935653	2.62126
	Iqgap1	1.66	1.97		Stt3a	-0.812762	2.17287		Prrt3	0.977633	2.24496		Cacnb4	0.832709	2.74921		Pdk2	0.914567	2.32461
	Add3	1.65	3.25		Smap2	-0.721199	3.31714		Nln	0.600164	2.22902		Gfap	0.812611	2.25234		Aktip	0.911584	1.74485
	C1qb	1.65	4.93		Hdhd2	0.612373	3.08791		Entpd5	-2.30987	2.22863		Arhgap25	0.800918	2.71177		Slc5a3	0.890396	2.06866
	Apoa4	1.63	2.97		Ptcd3	-0.633684	2.97229		Ptgds	1.04758	2.22763		Sncg	-4.1291	4.71617		Il6st	0.883995	3.04245
	Cp	1.61	3.36		Ppp1r12a	-0.743383	2.94828		Rps6	-1.56622	2.22423		Mapt	-3.95488	3.85345		Lamb2	0.868798	2.08609
	Col6a2	1.58	2.59		Mtif2	-0.70141	2.87358		Actb	0.941061	2.22105		Fundc2	-2.94425	2.08608		Epb41	0.844599	1.89463
	Cnn2	1.54	2.24		Bdh1	0.565948	2.84977		Acads	0.643574	2.21259		Ahnak2	-2.7984	5.59609		Atp13a1	0.831887	2.24176
	Abcb1a	1.48	2.01		Shank2	-0.782698	2.75323		Ndrg2	-0.846118	2.21212		Calb2	-2.02835	4.21571		Pithd1	0.823963	2.28635
	Ppp2r5a	1.47	3.57		Osbpl6	-0.600424	2.74543		Tf	0.491911	2.2053		Elavl3	-1.94775	2.14839		Ephx1	0.822014	1.86065
	Lgmn	1.46	3.18		Prodh	-0.553903	2.63287		Commd2	1.90283	2.20494		Khdrbs3	-1.84498	1.98767		Coq3	0.82114	2.02072
	Lamp1	1.46	3.49		Mras	0.615672	2.55965		Sec16a	1.01898	2.20358		Itgb1	-1.83487	2.04345		Arsb	0.816758	2.22608
	Echdc2	1.43	1.83		Ndufv3	-0.567773	2.47225		Slc7a11	1.15069	2.19293		Atxn2	-1.63277	2.50551		Hectd3	0.807052	2.32099
	Gfap	1.41	3.15		Ldha	0.487882	2.4139		Csad	-2.96285	2.17964		Ank3	-1.624	2.71654		Tjp1	0.805381	2.6136
	Arvcf	1.4	3.34		Psmb4	0.60362	2.38599		Rab27b	0.689258	2.14717		Synpo	-1.59035	2.87178		Apbb2	-4.58151	7.73513
	Glipr2	1.39	4.43		Traf3	0.756091	2.38089		GOLGA7B	-1.05565	2.10089		Sar1b	-1.4724	1.95745		Sncg	-4.55714	7.83599
	Hapln2	1.39	2.54		Acsf2	-0.649244	2.3789		Pam16	0.589701	2.10063		Ppfia2	-1.47136	1.78333		Mapt	-3.8876	5.07651
	Msn	1.38	3.59		Wdr20	-0.781734	2.37039		Prkcd	1.5112	2.09735		Stk25	-1.44059	1.85109		Gabarapl1	-3.7924	2.16406
	Pdlim5	1.37	2.99		Hsp90b1	-0.464592	2.27511		Evi5l	-2.55191	2.09396		Gstm1	-1.42381	2.60152		Ecsit	-3.76847	1.97012
	Inf2	1.35	2.22		Sv2c	0.799704	2.26627		Nid1	-0.748548	2.08833		Inpp5f	-1.39365	2.35185		Lmbrd2	-3.29663	6.04434
	Padi2	1.34	2.86		Hax1	0.76219	2.23173		Tpm3	-1.02874	2.07997		Pcdh1	-1.38405	2.46206		Calb2	-2.81373	7.71455
	Anxa3	1.34	2.99		Pla2g7	0.516559	2.22889		Qdpr	0.486002	2.06066		As3mt	-1.35426	2.32839		Tppp3	-2.00633	6.50122
	Dpp4	1.3	1.65		Nudcd3	0.781823	2.21527		Cst3	1.20142	2.05788		Sptan1	-1.33773	2.50646		Ca1	-2.00329	1.88033
	Erap1	1.3	2.2		Eml1	-0.764415	2.1187		Glmn	-2.10461	2.05652		Pde4a	-1.33363	2.3599		Kcnma1	-1.93477	2.28634
	Fn1	1.3	1.71		Sart3	-0.518194	2.10461		Sh3bgrl2	-0.725193	2.05056		Acss2	-1.30612	3.68418		Acss2	-1.50595	2.58103
	Ctnna3	1.29	1.89		Srrt	-0.597343	2.08926		Serpina3n	1.81426	2.04744		Tppp3	-1.24421	4.09869		Srgap1	-1.50336	2.92128
	Col1a2	1.29	1.88		Fam162a	-0.51256	2.08291		Vmp1	-3.12102	2.04593		Gemin5	-1.16861	2.79409		Ppp1r13b	-1.46891	2.40008
	Plcl1	1.28	2.67		Iba57	-0.423382	2.07433		Myh11	-1.84006	2.02687		Pafah1b3	-1.15592	3.84502		Fmnl1	-1.31755	2.75133
	Prdx6	1.28	1.55		Cbarp	-0.518823	2.04516		Prkca	-0.634735	2.01432		Dip2c	-1.12793	2.61081		Sv2c	-1.27902	2.19939
	Qpct	1.26	1.69		Smpd2	0.659804	2.03405		Dsp	1.05217	2.01118		Ank2	-1.11477	2.65575		Igsf1	-1.26685	2.52553
	Stat3	1.26	1.75		Cep170	-0.394358	2.0265		Lingo1	0.421357	1.98723		Abl2	-1.09068	2.03729		Kctd8	-1.25168	1.73519
	Rbp1	1.25	2.5		M6pr	-0.635379	2.02549		Sdhc	-1.26622	1.98081		Fdps	-1.03464	2.71024		Set	-1.19379	2.42445
	Nek9	1.25	2.31		Ddhd2	0.523466	2.01897		Rida	0.428388	1.97433		Ubqln1	-1.01357	4.54277		Ptprm	-1.19059	1.84622
	Mcam	1.24	2.49		Psmd7	0.702098	2.0111		Lamp1	1.72282	1.9737		Adcy2	-1.00462	3.39333		Mvb12b	-1.09184	1.74038
	Slc25a20	1.24	2.18		Dnm1l	-0.389651	2.00831		Ugt8	-0.881774	1.97333		Kctd8	-0.992723	3.42252		Zc3h7b	-1.07924	2.23237
	Oplah	1.23	3.69		Cmbl	-0.541538	2.00276		Lama1	-2.35786	1.96517		Abcf1	-0.978376	2.21505		Map6d1	-1.06223	1.77121
	Glrx5	1.23	1.83		Try10	0.580405	1.99476		Higd1a	-3.95447	1.95913		Eif2b4	-0.973453	1.87185		Tmem163	-1.05637	3.22464
	Irgm1	1.2	2.28		Mark3	-0.466652	1.95126		Dbt	0.821681	1.94046		Nsdhl	-0.954601	2.3055		Dennd4b	-1.01765	1.98781
	Ptbp1	1.2	1.8		Pygb	-0.400184	1.95024		Syne1	-0.513127	1.93765		Ap3m1	-0.940189	3.53036		Dgkh	-0.994675	1.96125
	Anxa2	1.19	2.68		Aifm1	-0.385324	1.94008		Ermn	-0.668686	1.93413		Map2k7	-0.934065	2.56093		Slc24a3	-0.971736	1.84155
	Tagln2	1.19	2.99		Them6	-0.725197	1.93077		Minpp1	-0.85485	1.93251		Vps13c	-0.926661	2.15183		Necab2	-0.922301	3.90714
	Clic1	1.18	4.07		Synpr	-0.457801	1.92616		Adrm1	-1.17937	1.93155		Brinp1	-0.89234	2.49858		Apba1	-0.917867	1.8194
	Col12a1	1.17	1.49		Anxa6	-0.776281	1.92194		Gmds	0.983558	1.92438		Atg14	-0.870392	2.03117		Ubash3b	-0.846813	3.32909
	Bsg	1.16	2.34		Arl6ip5	-0.743867	1.90481		Ntng2	-2.20948	1.90722		Odr4	-0.868126	2.13831		Cyth2	-0.836309	1.82344
	Gpd1	1.14	3.21		Prpsap1	0.430682	1.89525		Dcn	-3.11629	1.89979		Arfip1	-0.830238	2.68183		Grip1	-0.836191	2.10173
	Arpc5	1.12	2.65		Vps52	-0.607542	1.88697		Kcnc3	0.936456	1.89542		Clcn6	-0.825899	2.7276		Gspt1	-0.834644	2.20312
	Flna	1.12	1.91		Ddx5	-0.525337	1.88455		Tppp3	-0.743827	1.89065		Tln2	-0.816592	2.48279		Prex1	-0.826222	3.01865
	Pls1	1.11	2.87		Fam234b	-0.754772	1.8707		Asphd2	-0.488398	1.88073		Hibadh	-0.803234	3.18476		Clic1	-0.81935	2.25015
	Apoe	1.11	4.08		Plcxd3	0.538622	1.84002		Rap1gds1	0.454516	1.87479		Atp8a2	-0.802743	2.07875		Wasf3	-0.80145	2.24388
	Islr	1.1	2.78		Gfpt1	-0.732416	1.829		Rab31	-0.790809	1.87204		Yes1	-0.725174	3.89382		Pfkl	-0.637174	4.2202
	Ptgds	1.09	3.24		Selenbp1	-0.787749	1.82409		Fth1	0.474741	1.86536		Chrnb2	-0.749841	3.67441		Cplx2	-0.632694	3.93721
	Fam129b	1.09	3.16		Gas7	-0.499138	1.82374		Itgb1	-1.1977	1.86322		Arsb	-0.701235	3.29132		Mecp2	0.715111	3.8576
	Ca2	1.09	3.54		Ech1	-0.727336	1.82265		Osbpl7	-1.11384	1.86211		Ca4	-0.798226	3.2635		Osbpl10	-0.764945	3.8369
	S100a10	1.08	2.81		Asl	0.817449	1.81805		Capn5	-0.590533	1.85405		Prkar2b	0.683581	3.25034		Top1	0.73376	3.78145
	Emilin1	1.08	2.93		Purb	-0.330882	1.79999		Suclg2	0.446387	1.84164		Rasal1	0.504033	3.14478		Acsf2	0.554273	3.59521
	Tbc1d17	1.07	3.47		Gls	-0.348099	1.78481		Fundc2	0.507161	1.83101		Pmm1	0.719238	3.11953		Dstn	-0.584037	3.58519
	Fmod	1.07	2.51		Nploc4	-0.790156	1.77752		Txnl1	0.406677	1.8233		Dlgap3	0.719476	3.05674		Cenpv	0.641338	3.52078
	Plcd1	1.06	2.56		Fbxo2	-0.468992	1.7716		Camsap2	-0.558328	1.82072		Nefm	-0.708556	2.96051		Hadha	0.538206	3.51439
	Itih5	1.05	1.83		Ftl1	-0.765172	1.77135		Timm17b	0.788192	1.81798		Opcml	-0.649466	2.93989		Gstm1	-0.486854	3.50334
	Sorbs2	1.05	2.19		Rasa1	0.517585	1.77108		Acss1	0.651553	1.81672		Pde1b	0.548041	2.93765		Sf3b2	0.577731	3.46433
	Bgn	1.04	3.03		As3mt	-0.490476	1.76988		Rab30	1.0765	1.81623		Kcnj10	-0.624506	2.9366		Gpr158	-0.604452	3.46382
	Ank2	1.04	1.97		Mmaa	-0.730487	1.76795		Sptan1	-1.22418	1.80717		Stx1a	0.594718	2.91937		Tango2	-0.721741	3.43403
	Bag3	1.04	2.38		Vps35l	-2.80882	1.7664		Coq7	2.38712	1.80527		Sorbs1	0.555219	2.79145		Hnrnpr	0.496411	3.30312
	Ehd2	1.02	1.79		Ddah1	0.662904	1.76631		Mtmr7	1.05943	1.80345		Yars1	-0.519895	2.78856		Crat	0.477886	3.28187
	Myo1c	1.02	2.79		Nt5m	1.30306	1.75803		Mapk8	0.848414	1.79978		Slc25a1	-0.575986	2.76347		Cpne4	-0.798814	3.28091
	Eps15	1.02	1.94		Hspa5	-0.344428	1.74715		Thop1	0.627352	1.78421		Wars	-0.554689	2.76313		Suclg2	0.650709	3.20776
	Fmnl2	1.01	2.74		Dlat	-0.290052	1.73843		Clasp1	-0.608407	1.78271		Rpl10a	0.573966	2.72602		Gpi	-0.508313	3.19965
	Epb41l2	1.01	2.94		Tmed4	-0.383936	1.73728		Arih2	0.949615	1.78229		Surf4	-0.760398	2.6749		Tpi1	-0.432241	3.18192
	Prkaa1	1.01	1.95		Trp53i11	-0.431902	1.72726		Fabp3	0.763685	1.78011		Coro1a	0.621124	2.66761		Apoe	0.705141	3.16494
	Parva	1.01	1.75		Twf2	0.502095	1.72625		Blvra	0.380481	1.77759		Lrrc4b	-0.505314	2.65832		Idi1	-0.767996	3.15462
	Ephx1	1	2.52		Sacm1l	-0.352089	1.72333		Gnb4	0.407824	1.77697		Plcxd3	0.665761	2.55198		Oat	0.459723	3.14799
	Lxn	1	3.33		Tph2	-0.929887	1.71584		Psma1	0.452185	1.77628		Ddx3x	-0.741343	2.54844		Prmt8	0.516075	3.1433
	Lgals1	1	1.69		Mmut	-0.556335	1.71369		Kcnd3	-1.30662	1.77297		Slc6a1	-0.587579	2.51801		Ube2l3	-0.551212	3.14094
	Qdpr	0.99	2.58		Rps21	-1.22375	1.70769		Nme3	0.455099	1.76764		Nefl	-0.651777	2.50272		Clu	0.704792	3.13725
	Tgm2	0.99	2.18		Lamtor3	0.408398	1.70377		Lamp2	0.510011	1.76467		Septin11	0.611394	2.49746		Sf3b1	0.494806	3.12156
	Aldh1a2	0.98	1.95		Tmed2	0.934887	1.69837		Camk1	-0.995856	1.76368		Samhd1	-0.615846	2.47856		Uap1	-0.637238	3.10766
	Ctsd	0.98	3.48		Slc25a10	0.411119	1.6904		Plin3	-0.671851	1.75794		Clip2	-0.398151	2.47143		Eml1	-0.699805	3.10463
	Clic4	0.97	2.78		Trappc8	-0.685933	1.68773		Bri3bp	-0.926742	1.75779		Nras	0.556278	2.45489		Hadhb	0.528526	3.09756
	Ap3b1	0.97	1.49		Rap2a	0.650571	1.68557		Ufd1	0.579009	1.75694		Agl	-0.552721	2.43983		Acadl	0.424859	3.0171
	Ctnna1	0.97	2.46		Tk2	-1.09686	1.68531		Nucb1	-2.03624	1.74423		Slc7a8	0.603535	2.43298		Pgk1	-0.467291	3.01581
	Esyt1	0.97	2.49		Hyou1	-0.36093	1.68492		Nefh	-0.611779	1.74357		Dhdh	0.592655	2.41545		Srsf2	0.567767	2.92174
	Decr1	0.97	2.12		Mpst	1.01415	1.68406		Ap3d1	-0.73188	1.73891		Cacng2	0.656098	2.40658		Decr1	0.44856	2.91833
	Serpina1b	0.97	1.79		Ckmt1	0.324736	1.68205		Snx14	0.539042	1.73686		Rps27a	0.638123	2.40267		Sptan1	-0.762968	2.9084
	Slc16a1	0.97	2		Adap1	0.624785	1.67316		Cyb5r3	-0.478755	1.73504		Clec2l	-0.469947	2.38532		Ilf3	0.724438	2.89186
	Cd9	0.96	2.14		Iqsec3	-0.53911	1.67243		Srp72	-0.928743	1.73384		Dlg2	-0.520541	2.37641		Acads	0.636456	2.8806
	Col6a1	0.96	1.73		Dclk1	-0.404803	1.66601		Blmh	0.487587	1.7235		Abhd17b	-0.721096	2.37571		Nln	0.533852	2.85823
	Elmo1	0.96	2.56		Pnpla6	1.0813	1.66502		Aqp4	-1.41949	1.71864		Lamp1	0.75954	2.37311		Alyref	0.400992	2.84493
	Mtap	0.95	2.12		Ubqln1	0.438004	1.6643		Osbpl1a	-0.510301	1.71806		H1-0	0.737959	2.33455		H1-4	0.787494	2.8377
	Aspa	0.95	3.11		Cyp2d22	0.336538	1.65624		Col15a1	-1.85221	1.71488		Ctsd	0.392038	2.30274		Dlg2	-0.420456	2.80899
	Rhoc	0.95	1.96		Etfdh	-0.34855	1.65038		Adgrg1	-0.718147	1.71191		Cst3	0.74278	2.29145		Coq6	0.425756	2.79898
	Cotl1	0.94	2.74		Rabggtb	0.57268	1.64879		Clptm1l	-1.67052	1.70771		Abce1	-0.584871	2.26936		Hnrnpd	0.542851	2.77431
	Col6a3	0.94	2.76		Pacsin3	-0.721445	1.64784		Iqsec2	-1.72328	1.70755		Nup205	0.495936	2.26514		Plxnb2	0.510193	2.73422
	Anxa5	0.94	2.65		Hmgcs1	-0.581894	1.63808		Shmt2	0.363925	1.70659		Glrx3	-0.790505	2.25792		Pkm	-0.407119	2.73022
	Palld	0.93	3.03		Plppr4	-0.856682	1.6367		Srm	0.612044	1.70629		Snrnp40	0.779097	2.25757		Septin2	0.519716	2.70632
	Vamp3	0.92	1.77		Fgb	1.38994	1.63157		Opalin	-0.419968	1.70594		Polr2b	-0.463999	2.25151		Slc25a23	0.437407	2.70334
	Ankrd13a	0.92	1.99		Acsl3	-0.539629	1.61913		Cpe	0.460506	1.70588		Grb2	0.490987	2.24444		Rpn2	0.391402	2.69343
	Dynlt1	0.92	2		Micu3	-0.610818	1.60028		Mal2	0.475915	1.69573		Necab2	-0.708703	2.24234		Nap1l4	0.428008	2.68283
	Anxa1	0.91	1.88		Dgkq	1.34085	1.597		Slc9a6	0.568706	1.69418		Robo2	0.650477	2.24195		Fdps	-0.701138	2.67062
	Ermn	0.91	2.13		Tenm3	-1.05865	1.59696		Abhd5	-1.29271	1.68455		Slc4a8	-0.638333	2.2411		Hsd17b11	0.476156	2.66457
	Tln1	0.88	2.12		Pitrm1	-0.410132	1.5953		Cluh	0.752513	1.68186		Oat	0.449304	2.22783		Lrpap1	0.493174	2.66299
	Lap3	0.88	3.14		Ppp1r9a	-0.337627	1.59375		Cops3	-0.71262	1.67449		Prkacb	0.367957	2.19439		Atp2b4	0.413507	2.65955
	Itgb1	0.87	2.25		Osbpl2	0.730489	1.59289		Nedd8	0.578723	1.66398		2900026A02Rik	0.762294	2.1881		Hnrnpa2b1	0.437275	2.65828
	Aldh1a1	0.87	2.3		Hspa13	-0.606058	1.59079		Stat3	0.981854	1.66143		Pomgnt2	0.674395	2.15702		Sec14l2	-0.644138	2.65566
	Plec	0.87	2.85		Rab9b	0.658764	1.58965		Septin2	-0.458216	1.66114		Eif2s3x	-0.475614	2.14829		Lmnb2	0.480863	2.64802
	S100a13	0.87	1.83		Kctd8	0.799507	1.58887		Anp32b	-1.08175	1.65837		Pptc7	-0.449979	2.13887		Plxna4	0.688554	2.64769
	Sypl	0.86	1.5		Phkb	-0.884429	1.58277		Srprb	1.01766	1.64903		Hspb1	0.486474	2.13366		Pnn	0.508471	2.64715
	Rida	0.86	3.18		Reep2	0.32549	1.58133		Prps1	1.17911	1.63929		Dhrs4	0.357228	2.12763		Tmem201	0.517286	2.64449
	Ctsb	0.86	3.56		Lmna	-0.441078	1.57546		Cbx3	-0.783761	1.63837		Arhgap23	0.679244	2.10785		Ilf2	0.512604	2.62314
	Anpep	0.85	1.67		Calr	-0.302901	1.57472		Gstp1	0.409429	1.63434		Rab35	0.382555	2.10745		Kif5c	-0.487987	2.62191
	Gstp1	0.85	2.8		Vwa5b1	1.10903	1.56865		Abcd3	-0.470976	1.63381		Slc27a1	-0.326339	2.09518		Inpp5k	0.789743	2.61797
	Ide	0.85	1.91		Mdga2	0.664369	1.56761		Mfsd6	-0.782382	1.62492		Afg1l	0.471458	2.09067		Nid1	0.649941	2.60862
	Adam10	0.84	2.46		Epb41l3	-0.397453	1.56686		Bdh1	0.354646	1.62485		Hapln4	-0.506367	2.09028		Hnrnpl	0.475158	2.60049
	Ilk	0.84	1.72		Tppp	0.314476	1.5665		Nrp1	0.533019	1.62436		Sardh	0.402169	2.07004		Numa1	0.790418	2.59665
	Itgav	0.84	2.22		Upf2	-1.05795	1.56602		Cryab	0.516352	1.62231		Yars2	-0.436001	2.06731		Sfpq	0.619267	2.59185
	Stard10	0.84	1.88		Baiap3	0.347118	1.56361		Ctsb	0.632237	1.62151		Camk4	0.372325	2.05695		Omg	0.435512	2.58558
	Vcan	0.83	2.85		Aldh1a1	-1.41584	1.5633		Slc25a42	-2.12556	1.62031		Pfkl	-0.402264	2.04849		Gabra1	0.740728	2.5834
	Sec11a	0.82	1.64		Atp2a2	-0.324606	1.55969		Eif5b	-1.5288	1.61762		Slc32a1	-0.468041	2.04443		Hnrnpdl	0.525002	2.58119
	Cavin1	0.82	2.52		Tpbg	0.676872	1.55925		Myo1c	-1.38051	1.61657		Gstp1	0.357778	2.04145		Cpt1c	0.517977	2.57913
	Dcn	0.82	2.56		Fmn2	1.86273	1.55845		Mmgt1	-2.53523	1.61314		Aplp1	0.629813	2.0408		Padi2	0.641988	2.56984
	Ampd3	0.82	2.07		Eef2	-0.347846	1.55408		Tpm1	-1.11011	1.61138		Gdap1	-0.629977	2.03873		Diras2	-0.422345	2.56119
	Ostf1	0.82	1.85		Acadvl	-0.296888	1.55258		Camk4	0.552368	1.61037		Sema7a	-0.718024	2.03839		Eftud2	0.481791	2.55652
	Qars	0.82	2.27		Akap12	-0.754874	1.55193		Trim9	0.566042	1.60617		Glul	-0.319459	2.03571		Hsd17b12	-0.730757	2.55048
	Hbb-bs	-6.45	3.05		Galk2	-0.400144	1.55154		Fam98b	0.533282	1.6048		Wnk1	-0.535443	2.02844		Elavl1	0.399111	2.54997
	Ache	-3.24	5.14		Gsr	-0.517365	1.55123		Ctsd	0.443803	1.60407		Aimp2	-0.377853	2.02798		Acss1	0.443519	2.5392
	Mapt	-3.06	3.83		Anxa11	-0.550572	1.55026		Slc6a7	0.999519	1.60316		Clcn3	0.489162	2.02092		Olfm3	0.766501	2.53727
	Sf1	-2.9	2.61		Map3k5	0.975968	1.55009		Ubr3	-2.04132	1.59881		Myl12b	0.399887	2.01741		Acad8	0.375451	2.52549
	Sncg	-2.57	5.93		Fibp	0.42968	1.54709		Col6a1	-2.1607	1.59635		Ubtf	-0.480294	2.01612		Sult4a1	-0.665174	2.52386
	Stk32c	-2.52	3.51		Ganab	-0.337416	1.54524		Tgfbrap1	-1.34058	1.5961		Pcbp1	-0.342259	2.01532		Srsf3	0.39976	2.52094
	Znf326	-2.39	6.73		Rps27	-0.427906	1.54348		Rps20	0.426113	1.59455		Mon2	-0.600998	2.0124		Maob	0.544313	2.50956
	Thrap3	-2.34	5.39		Cops4	0.280336	1.54319		Diras1	1.14273	1.59383		Tfrc	-0.436145	2.01003		Slc9a3r2	0.519862	2.50866
	Tcf25	-2.27	2.03		Pc	-0.421691	1.54314		Inpp4a	-0.439155	1.59261		Dars2	-0.526132	2.00528		Slc6a9	0.402341	2.50843
	Tcea1	-2.24	2.11		Adss	0.345305	1.5332		Clu	0.641364	1.58819		Ptpa	0.320122	2.00474		Acadvl	0.518294	2.50568
	Dhx36	-2.23	7.2		Apbb1	0.777556	1.52529		Abcc4	-1.07379	1.58568		Amph	-0.326627	2.00178		Sf3a3	0.551644	2.50291
	Tp53bp1	-2.16	6.39		Usp9x	-0.291881	1.52461		Spr	0.364042	1.58296		Slc8a2	0.407345	1.99025		Gja1	0.532473	2.50226
	Evi5l	-2.12	2.09		Syt2	-0.982825	1.5179		Tgm2	-0.974067	1.57602		Slc25a33	-0.469253	1.98243		Tra2b	0.525459	2.49229
	Tmx1	-2.09	2.03		Nlgn2	-0.849874	1.51742		Selenof	-1.44396	1.57461		Lgi3	-0.409703	1.98126		Nudt5	-0.770329	2.49213
	Pnmal2	-2.07	6.02		Pip5k1c	-0.368083	1.51656		Faah	-2.01192	1.56821		Arpc3	0.580629	1.98023		Slc7a11	0.744475	2.48925
	Dgkq	-2.03	2.7		Rit2	-0.898388	1.51427		Slc29a1	0.431512	1.56594		Lingo1	-0.565548	1.97928		Ube2n	-0.396933	2.46835
	Nova1	-2	1.74		Pdxp	0.426813	1.51245		Arpc5	0.408355	1.56344		Ncln	0.374303	1.96901		Abcc4	0.598847	2.46201
	Pcdh17	-1.96	2		Gda	0.319218	1.50448		Ina	-0.422798	1.55922		Vps53	-0.491177	1.9387		Stxbp5	0.394529	2.44981
	Ppfia2	-1.95	3.55		Nt5dc3	-0.350854	1.50022		Eif5a	0.323309	1.55892		Lars1	-0.601002	1.93684		Kpna3	-0.519007	2.44908
	Itfg1	-1.82	2.23		Serinc1	-1.09781	1.49895		Nsdhl	-0.688147	1.55705		Sec11a	0.448902	1.93421		Cryl1	0.558161	2.44323
	Btbd17	-1.79	2.45		Tubb6	0.461723	1.49699		Kcnj10	-0.870627	1.55319		Fasn	-0.415844	1.93382		G6pdx	-0.437069	2.43242
	Wdr61	-1.78	3.39		Rcn2	0.335633	1.49602		Dgki	-0.676142	1.55097		Lmtk3	0.719371	1.92981		Adcyap1r1	0.487725	2.42704
	Gga1	-1.78	1.78		Camk1	0.548432	1.4846		Lrpap1	0.590655	1.5491		Jup	0.504087	1.90031		Aldh6a1	0.640527	2.42567
	Kif5a	-1.77	1.87		Capn1	-0.733292	1.48443		Srp68	-0.630465	1.54814		Gphn	-0.426674	1.89627		Mical1	0.639659	2.42566
	Cit	-1.76	1.75		Hacd2	-0.319105	1.48285		Agpat4	-0.367661	1.54377		Trim9	-0.496304	1.89578		Ldha	-0.467751	2.42091
	Bpnt1	-1.74	1.67		H2afx	2.44898	1.48167		Map1b	-0.377757	1.54323		Gabrg2	0.755212	1.89308		Magi1	-0.633329	2.41812
	Osbpl10	-1.73	2.75		Agk	0.372684	1.47978		As3mt	-2.37323	1.53947		Fth1	0.549082	1.87455		Tom1l2	-0.504164	2.41745
	Reps1	-1.72	2.23		Ak1	0.377253	1.47827		Sntb2	-0.715416	1.53487		Arf6	0.635457	1.87388		Camk2g	0.533167	2.41542
	Ppfia3	-1.71	2.32		Gnpda2	0.903719	1.47557		Slc44a1	-0.371653	1.53035		Rpl3	-0.477634	1.87255		Pds5b	0.619491	2.40879
	Iqcb1	-1.7	1.73		Pitpnm1	-0.312342	1.4753		Dhrs7	1.197	1.52749		Nudt16l1	0.630825	1.86831		Nup210	0.454964	2.40424
	Gpr158	-1.68	2.51		Uso1	-0.371718	1.4665		Eloc	-1.54767	1.52704		Cdc37	-0.383967	1.86533		Rhot2	0.711557	2.40045
	Magi1	-1.62	2.97		Ndrg1	-0.352293	1.46621		Them4	0.472718	1.52594		Ap2s1	0.401513	1.86433		Mvk	-0.575495	2.39791
	Wdr6	-1.61	2.02		Glg1	-0.292633	1.46209		Eci1	0.443594	1.50857		Gtf2i	0.520829	1.86115		Idh2	0.372945	2.39341
	Ugt8	-1.58	4.5		Isyna1	0.307154	1.45457		Unc5b	-1.33071	1.50554		Clmn	0.289188	1.86049		Klc1	-0.488265	2.3919
	Sar1a	-1.58	3.5		Pcdh10	-0.70071	1.44948		Agrn	-0.731242	1.50225		Prkar1a	0.44763	1.85927		Sorbs1	0.642077	2.39119
	Tmem163	-1.58	2.67		Ckap4	-0.498116	1.44791		Cyria	0.813624	1.50142		Ctsb	0.474947	1.85846		Cmpk1	-0.398023	2.38878
	Sncb	-1.57	2.59		Fah	-0.787523	1.44656		Pvalb	0.680348	1.50009		Pitpnb	-0.444126	1.85741		Ablim2	0.385069	2.37683
	Synrg	-1.56	1.95		Smc3	-0.57202	1.44542		Cisd2	-0.97908	1.49597		Rap2b	0.39492	1.8568		Tpr	0.536486	2.3765
	Map4	-1.55	4.52		Pygm	-0.276937	1.44509		Map4	-1.84037	1.4932		Septin8	0.533075	1.85126		Hint1	-0.403271	2.37627
	Larp1	-1.54	1.81		Nudt16	-1.50911	1.44011		Golt1b	-1.92274	1.49073		Grm1	0.494595	1.84732		Mapk8	-0.68319	2.37607
	Grsf1	-1.52	1.6		Relch	0.477629	1.43565		Idi1	-0.703676	1.48987		Rpl7a	-0.602994	1.84645		Vcl	0.588619	2.37273
	Reep2	-1.51	2.22		Tprg1l	0.344443	1.43453		Septin6	0.387447	1.48756		Cryab	0.581232	1.82972		Pgam1	-0.311995	2.36192
	Tpr	-1.48	2.79		Me3	-1.79125	1.43244		Gcn1	-1.12775	1.48577		Ugt8	-0.77906	1.82785		Anxa7	0.424273	2.35479
	Atcay	-1.46	2.69		Stx16	0.638178	1.43237		Wdr41	-1.99543	1.4841		Uba3	-0.657264	1.82599		Slc17a6	-0.642976	2.33665
	Fbll1	-1.43	2.34		Sptbn2	-0.409004	1.43131		Bcas3	0.873239	1.48337		Pmpca	0.686468	1.8218		Atg7	-0.601039	2.33209
	Capzb	-1.43	1.88		Psma2	0.69653	1.42812		Psmd8	0.41491	1.47644		Syt12	-0.29902	1.82056		Coq9	0.398638	2.33194
	Rasgrf1	-1.42	1.71		Dpm1	-0.699558	1.42457		Ndufa9	-0.811102	1.47077		Ap1s1	0.501617	1.81084		Igsf3	-0.499109	2.32806
	Mark1	-1.42	2.23		Capza1	0.64415	1.42381		Uchl1	0.60933	1.46619		Myadm	0.377346	1.81005		Mccc1	0.381361	2.32712
	Iqsec3	-1.42	4.19		Pdia3	-0.294058	1.41749		Acsl6	-2.11337	1.46564		Rps19	0.395628	1.80282		Srsf1	0.527258	2.32365
	Hmgcs1	-1.41	3.24		Atp5mpl	-0.390284	1.4156		Oat	0.444126	1.46446		Akt2	-0.739173	1.80077		Ssb	0.758106	2.32163
	Sgip1	-1.41	3.03		Thop1	-0.45793	1.41283		Fmnl2	-0.69691	1.46406		Fabp3	0.644992	1.79952		Ca14	0.70587	2.31188
	Cacnb3	-1.36	4.34		Avp	-0.327779	1.40918		Txn	0.326077	1.46		Fis1	0.698905	1.79424		Hnrnph1	0.363374	2.30342
	Syt2	-1.35	2.76		Clmn	-0.947874	1.40705		Grb10	-0.867173	1.45965		Iqsec3	-0.665182	1.78649		Calb1	-0.436784	2.30259
	Ngef	-1.34	2.14		Fyn	0.385301	1.40225		Heatr5b	-0.456085	1.45681		Ech1	0.40416	1.78342		Hdgfl3	0.62801	2.29691
	Agfg2	-1.34	5.6		Rgs20	-0.639284	1.39659		Slc35g2	1.72244	1.45352		Cplx2	0.394047	1.77788		Ccdc136	0.695191	2.295
	Ptbp2	-1.34	2.49		Ppm1h	-0.384113	1.39532		Abcf1	-1.29825	1.45351		Arfgap2	-0.471234	1.77505		Fxyd6	0.407886	2.29482
	Abcb7	-1.34	1.67		Fam49b	0.301799	1.39061		Vat1	0.419654	1.45054		Cad	-0.792201	1.77439		Tinagl1	0.776839	2.29044
	Pick1	-1.33	2.52		Nefl	-0.79373	1.39032		Hbb-b2	3.40949	1.45031		Tpi1	-0.344708	1.77431		Prkcg	0.498003	2.28832
	H2afx	-1.29	1.76		Sparc	0.484839	1.38526		Mcam	-0.727593	1.4493		Htra1	0.368415	1.77392		Nup155	0.710665	2.27618
	Rab11fip5	-1.27	3.84		Rab5b	0.288826	1.38467		Gmpr	0.708139	1.44434		Pygm	-0.366025	1.77118		Rbm8a	0.489865	2.27321
	Bcap31	-1.27	2.79		Crkl	0.310241	1.38363		Rpl18	-2.34965	1.44392		Pde4d	-0.447331	1.76877		Fth1	0.386445	2.27095
	U2af1	-1.24	3.32		Adssl1	1.21791	1.38243		Lama4	-0.624627	1.44322		Cmpk1	-0.325421	1.76698		Stmn1	-0.45538	2.26959
	Gfm1	-1.22	2.05		Snph	-0.44782	1.38047		Cers2	-0.409733	1.44279		Srsf6	-0.534401	1.76298		Tmem30a	0.450938	2.26851
	AW551984	-1.21	1.64		Hapln4	0.659354	1.37919		Itch	0.447677	1.44133		Srrt	-1.26251	1.76138		Nutf2	-0.679879	2.26646
	Exoc6b	-1.21	2.02		Kif5a	0.669541	1.37857		Col1a1	-3.09361	1.44077		Htatsf1	0.845972	1.75981		Ddt	-0.465717	2.26625
	Ppp2r2c	-1.19	2.49		Agl	-0.423273	1.37837		Csnk1d	1.02993	1.43712		Trhde	-0.985563	1.75959		Rab22a	0.535135	2.26158
	Traf3	-1.18	1.57		Hadha	-0.34071	1.37701		Col4a2	-1.81312	1.43081		Psme3	-1.14402	1.753		Tln1	0.583724	2.26012
	Stx16	-1.16	3.54		Rps24	0.595117	1.37616		Anxa6	-1.89041	1.42786		Slc4a7	-1.85807	1.7507		Lrp1	0.295721	2.25922
	Npm1	-1.15	4.29		Rp2	-0.526288	1.37377		Slc23a2	-3.84791	1.42741		Cbs	-0.44347	1.73638		Ech1	0.396509	2.2463
	Penk	-1.14	2.48		Rab27b	0.792611	1.37237		Cpne4	-0.355755	1.42288		Cul5	0.464843	1.73597		Rsu1	0.675116	2.24594
	Arfgef2	-1.13	2.56		Stx7	-0.398755	1.37153		Glb1	0.759968	1.42221		Slc25a42	0.577799	1.73366		H4c1	0.392631	2.22519
	Elavl2	-1.13	1.89		Paip1	0.505316	1.37084		Poglut1	-1.22335	1.42039		Lman1	1.26913	1.73334		Srsf5	0.563594	2.22502
	Nrxn3	-1.12	2.09		Psmb1	0.637285	1.37031		Ppp1r9a	-0.394675	1.41883		Mog	-0.302153	1.72489		Nup205	0.327671	2.22105
	Osbpl8	-1.12	3.5		Abhd16a	-0.348379	1.36538		F3	0.5858	1.41514		Bzw2	-0.567807	1.72449		Slc3a2	0.413881	2.2143
	Me3	-1.11	1.54		S100a1	1.19843	1.36463		C2cd2l	-0.635506	1.41258		Psat1	-0.305382	1.72225		Acaa2	0.413776	2.2129
	Acsf3	-1.11	1.79		Mblac2	0.591431	1.36372		Hbb-b1	4.29531	1.40795		Acyp1	0.597218	1.72182		Synj2bp	-0.742098	2.20896
	H1fx	-1.1	1.95		Wdr54	0.330029	1.35898		Scn8a	-0.722767	1.40711		Nptx1	0.481153	1.71925		Wdr44	-0.450894	2.20728
	Stxbp5l	-1.09	1.69		Psmb3	0.397772	1.35758		Tnpo3	-0.979695	1.4071		Rpl8	-0.483198	1.71919		Lgalsl	-0.52179	2.18967
	Gad1	-1.09	2.2		Rer1	-0.389686	1.3558		Selenom	-1.78604	1.40473		Dock3	-0.677104	1.71707		Erbin	0.72503	2.17504
	Cadps2	-1.09	3.39		Adpgk	-0.582625	1.3551		Psme2	-2.57562	1.40404		Slc25a46	-0.632819	1.71419		Letm1	0.323301	2.17377
	Kiaa0513	-1.09	1.89		Dnm1	0.404098	1.35365		Itm2b	0.405447	1.402		Ndufb9	-0.307828	1.71001		Raly	0.569376	2.16725
	Homer1	-1.06	2.24		Impad1	-0.543334	1.35003		Ubash3b	-0.726889	1.4008		Atl1	0.349561	1.7055		Gak	-0.371282	2.16653
	Rnmt	-1.06	2.1		Uggt1	-0.843392	1.34895		Mobp	-0.882495	1.40033		Fam169a	-0.409584	1.70528		Ccdc22	0.349647	2.16548
	Mpc1	-1.06	1.7		Mlf2	1.32124	1.3489		Diras2	0.399508	1.39876		Macrod1	0.778023	1.70452		Sptbn2	0.347985	2.16166
	Snrpb2	-1.06	1.56		Cpt2	-0.324	1.3457		Uchl3	0.679175	1.39756		Prkcg	0.350969	1.70021		Unc13a	-0.509234	2.15408
	Akap5	-1.06	1.8		Mical3	1.24288	1.34368		Inpp5j	-0.673519	1.39533		Ak4	-0.318998	1.69059		Arf1	-0.447539	2.15156
	Pcp4	-1.05	3.8		Fdps	-0.347068	1.34168		Bub3	0.59175	1.39521		Hnrnpu	-0.421251	1.68448		Macroh2a1	0.396919	2.1515
	Fam20b	-1.03	2.98		Sdhc	0.675496	1.33873		Dnajc10	-0.98244	1.39464		Dnm1	-0.595387	1.68397		Neb	0.442554	2.15038
	Ube3a	-1.03	1.85		Mapk3	-0.291688	1.32462		Snx3	0.543358	1.39461		Coro2a	0.786779	1.68281		Rab39b	-0.49533	2.14652
	Nefm	-1.02	3.14		Crat	-0.370501	1.32156		Eif3d	-1.61012	1.3897		Acox1	0.764331	1.68049		Fus	0.5531	2.14503
	Rab3b	-1.02	1.95		G6pc3	1.82262	1.31132		Hpcal1	-0.998474	1.38933		Cirbp	1.74638	1.68027		Camk2b	0.328689	2.13296
	Slc7a5	-1.02	2.72		Pmpcb	-0.512324	1.30829		Anxa1	-0.975945	1.38879		Klhl22	1.34533	1.6792		Smc3	0.62855	2.1291
	Sae1	-1.01	1.95		Marc2	-0.281321	1.30758		Cntnap2	-2.01794	1.38566		Arhgap26	-0.411614	1.67381		Ssr4	0.605455	2.12707
	Adgrl1	-1	1.65		Prdx6	1.06077	1.29536		Ptcd3	0.575225	1.37963		Tsn	0.720422	1.67372		Get4	0.547159	2.11557
	Ap3s2	-1	1.7		Arf1	0.563135	1.29511		Arf1	-3.15196	1.37632		Kcnc2	0.720637	1.67203		Bdh1	0.376184	2.10425
	Dync1i1	-1	2.01		Rpl3	0.563058	1.29383		Sf3a1	-0.477512	1.37417		L1cam	0.305996	1.67099		Snrpe	0.368339	2.09511
	Xpot	-1	2.83		Rnh1	-0.351318	1.29154		Rprd1a	0.515513	1.37219		Mrps2	-0.636835	1.66967		Prkca	0.660822	2.09453
	Rasgrp2	-0.99	3.81		Hspa9	-0.268877	1.2899		Gpm6a	0.393748	1.37153		Apod	0.780595	1.66951		Cyp46a1	0.502139	2.09392
	Bcr	-0.98	2.57		Abhd3	1.62505	1.28933		Slc25a1	-0.514562	1.37047		Apba1	-0.779156	1.66863		Slc2a1	0.399415	2.09152
	Prkar1b	-0.97	1.86		Rab9a	0.435242	1.28915		Exog	-0.382824	1.3697		Pfdn1	-0.756988	1.66675		Shank1	0.436863	2.08621
	Aldh1b1	-0.97	1.96		Ube2v1	-0.730524	1.28775		Cpne6	-0.488479	1.36447		Zw10	-0.793565	1.66526		Pdia4	0.411034	2.0701
	Grin1	-0.97	1.83		Sf3b6	-0.45351	1.28674		Ap3m1	-0.445739	1.36389		Slc12a9	0.377388	1.66347		Rbbp4	0.38434	2.06847
	Polr2b	-0.97	2.18		Rras2	-0.398203	1.28467		Tmed10	0.488112	1.36379		Gabarapl2	0.619415	1.66333		Eif5a	-0.608933	2.06478
	Prph	-0.96	1.55		Hmgb1	-0.414649	1.28451		Calb2	-0.475453	1.36283		Pak5	0.41855	1.66243		Cacna1a	0.457081	2.05088
	Gabrg2	-0.96	1.91		Timm50	-0.294991	1.28359		Lama5	-1.38686	1.36195		Get4	1.13981	1.66109		Eno1	-0.410307	2.04738
	Dus3l	-0.95	3.1		Enoph1	2.03916	1.28139		Irgm1	1.56252	1.36093		Stxbp6	-0.929339	1.65915		Snrpa	0.679615	2.0434
	Nefl	-0.95	3.07		C2cd4cC2CD4	0.568157	1.2803		Nit2	0.385298	1.35728		Aqr	-1.0583	1.65697		Aacs	-0.621768	2.04039
	Rab39b	-0.95	1.62		Clvs1	0.351763	1.27981		Washc2	-0.445148	1.35673		Nudc	0.435883	1.65437		Rpl17	0.462489	2.03206
	Ppp2r5b	-0.94	2.67		Calb1	0.353393	1.27603		Fam120c	0.464132	1.35389		Map3k5	0.765174	1.6508		Vcam1	0.491637	2.02797
	Nova2	-0.94	2.43		Bmpr2	0.654583	1.27062		App	0.421586	1.35032		Pgk1	-0.367791	1.65047		Anxa5	0.421078	2.02221
	Ndrg2	-0.94	1.88		Farp1	-0.231421	1.26792		Pebp1	0.453926	1.34944		Akt3	-0.394753	1.64662		Ythdf1	0.526878	2.01311
	Supv3l1	-0.93	2.58		Nova2	-0.359854	1.26689		Thrap3	1.57112	1.34795		Naprt	0.475615	1.64013		Arfgef2	-0.438883	2.00654
	Mtfr1l	-0.93	1.5		Kifap3	1.108	1.2651		Setd7	0.371041	1.34664		Gstm1	-0.416787	1.638		Myadm	0.3375	2.00232
	Rap2c	-0.92	1.51		Jup	-1.23637	1.26351		Emc4	-1.88927	1.34634		Fahd2a	0.332605	1.638		Ccdc47	0.391822	2.00165
	Pip5k1c	-0.92	2.02			0.650617	1.2626		Cyth1	-0.767286	1.34515		Scai	1.10984	1.63154		Ddx5	0.504316	1.9996
	G3bp2	-0.91	2.55		Ago2	-0.521274	1.26244		Psmb6	0.407477	1.34279		Wls	0.599553	1.62935		Tph2	0.728195	1.99789
	Sv2b	-0.91	1.63		Cndp2	-0.286934	1.26144		Col12a1	-2.59214	1.34254		Lrrc47	-0.36288	1.62637		Ahsa1	-0.336471	1.9973
	Pclo	-0.9	2.33		Nck1	-0.835681	1.26129		Pdzd8	-0.813388	1.34239		Ssbp1	0.581391	1.62627		Rpl23a	0.35116	1.994
	Nptxr	-0.89	2.37		Pgap1	-0.33062	1.26072		Abca2	-1.63794	1.34148		Mfn2	-0.359639	1.6253		Lpcat3	0.332857	1.99032
	Elp3	-0.88	1.54		Spryd4	-1.28209	1.25655		Uqcrh	-0.691004	1.34147		Luzp1	-0.763635	1.6246		Rpl4	0.427129	1.9896
	Apex1	-0.88	2.95		Nxn	-0.325247	1.25551		Gnpda1	0.651407	1.33834		Ndufb3	0.481215	1.62321		Eif4a3	0.387963	1.98799
	Khdrbs1	-0.88	2.86		Actr1b	0.275382	1.25518		Nt5e	1.21145	1.33706		Asns	-0.446653	1.62204		Hnrnpu	0.624534	1.98471
	Celf6	-0.87	3.54		Higd1a	-0.562183	1.25373		Pfkl	-0.370035	1.33645		Anapc1	0.641411	1.61408		Cnot1	0.579163	1.98095
	Stxbp5	-0.87	2.78		Tnr	0.306424	1.25205		Afg1l	0.603518	1.33625		C1qbp	0.379238	1.61317		Tpp1	0.376896	1.98071
	Ndufaf5	-0.86	2.43		Ptpn5	-1.21468	1.2493		Svop	1.38238	1.33381		Atg16l1	1.10896	1.6123		Hnrnpm	0.338271	1.97849
	Prepl	-0.86	1.82		Crmp1	0.251835	1.24794		Matn4	-0.561729	1.33285		Fkbp4	-0.444439	1.61155		Agrn	0.649522	1.9758
	Cep170b	-0.86	2.07		Rack1	-0.85686	1.24771		Uvrag	1.13623	1.33121		Pacsin3	-0.906704	1.60975		Dag1	0.478646	1.97533
	Scamp5	-0.86	1.99		Bcl2l13	-0.373198	1.24771		Meak7	-1.47299	1.3309		Tusc2	0.296711	1.60821		Lamc1	0.787188	1.9738
	Bsn	-0.86	1.92		Cpt1c	-0.553993	1.24534		Acp1	0.501639	1.32891		Rexo2	-1.78056	1.60383		Srprb	0.653369	1.97052
	Bckdha	-0.86	1.64		Usp11	-0.924461	1.24473		Icam5	-0.885526	1.32643		Maob	0.316858	1.60203		Nkiras1	0.549231	1.9696
	Clvs1	-0.86	1.82		Mccc1	-0.24491	1.24466		Tpgs1	0.840965	1.32258		Endod1	-0.285303	1.6002		Ctps1	-0.4785	1.96405
	Arhgap35	-0.86	3.2		Cttn	-0.325074	1.2413		Rps7	-1.05694	1.32192		Drg1	-0.865669	1.59369		Kif21a	-0.294561	1.96312
	Eef1d	-0.85	2.65		Nit1	0.645298	1.24085		Fbln5	-3.55736	1.32187		Trpm3	-0.85511	1.59351		Vat1	0.374291	1.95849
	Ttc3	-0.85	3.1		Nomo1	-0.612502	1.23802		Dclk1	-0.379628	1.32111		Atp5pf	0.639305	1.59313		Rps25	0.33937	1.95484
	Ndrg4	-0.85	2.5		Trpv2	-0.400246	1.23484		Cd9	0.276021	1.32041		Btbd17	0.415336	1.59079		Rap2b	0.357259	1.95338
	Syt7	-0.85	1.95		Smarca2	-0.859596	1.23374		Gpd1l	0.456106	1.3192		Sri	0.589629	1.59076		Bcan	0.329412	1.95337
	Pgap1	-0.84	2.77		Pcyox1	-0.287579	1.23307		Hip1	-0.542322	1.3189		Anxa5	0.252843	1.58935		Hnrnph3	0.357755	1.95321
	Nefh	-0.83	2.75		Ilf3	-0.33728	1.23219		Sardh	0.526388	1.3188		Fkbp3	-0.34011	1.58803		Ckmt1	0.358465	1.95033
	Plcb4	-0.83	2.04		Fahd1	0.354775	1.23096		Capn2	0.330884	1.31865		Atp8a1	0.265227	1.58783		Slc22a17	0.490055	1.95024
	Rabl6	-0.82	2.45		Sptbn4	-0.67293	1.23024		Tinagl1	-0.735957	1.31823		Camkk1	-0.364334	1.58745		Tst	0.372674	1.94647
	Rph3a	-0.82	2.42		Nedd8	0.467304	1.22924		Pgrmc2	0.492091	1.31743		Acat2	-1.21829	1.58591		Gna13	0.336571	1.94605
	Evl	-0.81	2.14		Sdha	-0.243906	1.22807		Gpx4	0.600713	1.31582		Sv2c	-1.25587	1.58442		Abcb1a	0.625587	1.94509
	Nipsnap3b	-0.81	1.57		Nectin1	-0.245258	1.22742		Rab4a	0.473987	1.31442		Cds2	-0.348703	1.5828		Snrpd2	0.351892	1.94117
	Top1	-0.81	1.63		Tm9sf3	-0.55907	1.2228		Ugp2	0.399367	1.31378		Anxa4	0.383947	1.58154		Pfdn1	-0.528536	1.93277
	Mtco1	-0.81	1.72		Exoc3	-0.4062	1.21334		Kcnma1	0.459716	1.31251		Eif2b3	-0.431045	1.57919		Dhrs1	0.342149	1.93153
	Slc32a1	-0.8	2.05		Pik3c3	-0.490993	1.21314		Dhx9	0.363996	1.30864		Slc4a10	-0.400478	1.5765		Ptges3	-0.478514	1.92526
	Necab2	-0.76	3.23		Gstp1	0.262956	1.2084		Mrps22	0.74317	1.30314		Cpne5	-2.20299	1.57619		Elavl4	0.388913	1.92203
	Gng4	-0.69	3.04		Itfg1	0.438388	1.20444		Ryr2	-0.515393	1.29958		Aifm1	-0.280504	1.57458		Pdhx	0.261966	1.91896
	Tsta3	0.62	3.02		Pa2g4	-0.377305	1.20389		Acot2	-2.15099	1.2991		Atxn10	-0.60156	1.57456		Sf3b3	0.507115	1.91873
	Twf1	0.52	2.95		Ube2l3	0.329342	1.20313		Ckm	-2.21842	1.29785		Rims1	-1.15691	1.57388		Impa1	-0.265479	1.91708
	Rp2	0.52	2.93		Lmnb1	-0.342542	1.20176		Capn1	-0.521766	1.29742		Ppif	0.850951	1.57377		Pcyt1a	-0.664139	1.91514
	Scamp2	0.75	2.86		Ncan	-0.494352	1.20074		Ak3	0.286731	1.29547		Ubap2l	-0.949937	1.57153		Camsap3	-0.425099	1.91312
		0.52	2.84		Kbtbd11	0.269451	1.20046		Khdrbs3	1.28694	1.29502		Camk2a	0.492803	1.56891		Llgl1	0.337929	1.90985
	Aprt	0.8	2.82		Hid1	0.909182	1.19855		Commd7	1.31913	1.29456		Hbb-b2	4.6955	1.56863		Rps14	0.361753	1.90917
	Calb2	-0.6	2.8		Nipsnap1	0.331831	1.1972		Hspa4l	-0.311705	1.29405		Flot1	0.325367	1.56614		Ywhae	-0.425689	1.9085
	Capns1	0.78	2.8		Slc25a13	-1.31865	1.19274		Nup98	0.993846	1.29152		Ppp2r5b	-0.477996	1.56565		Nefm	-0.612505	1.90846
	Atxn2l	-0.65	2.79		Eloc	0.517534	1.18983		Rps12	0.565529	1.29106		Gpr158	-0.406349	1.56157		Tpmt	-0.646733	1.90735
	Rasa3	0.79	2.76		Cops8	0.855907	1.18906		Cnnm1	-0.884849	1.29079		Pitpnm2	-1.98967	1.55919		Rnmt	-0.503991	1.90487
	Suclg2	0.45	2.76		Rtn1	0.61424	1.18824		Ppm1a	0.393032	1.29066		Phkb	0.459508	1.55826		Cat	0.372961	1.90287
	Gmpr	0.45	2.73		Elavl4	-0.229259	1.18743		Elavl2	0.446041	1.28406		Clu	0.613229	1.55395		Akap5	0.443093	1.90225
	Exoc3	-0.76	2.71		Acot11	-0.285024	1.18463		Arhgap39	0.741784	1.28342		Hsd17b12	-0.740584	1.55225		Rack1	0.303821	1.90138
	Snph	-0.48	2.69		Scn2b	0.338242	1.18347		Cavin1	-0.896899	1.28165		Khsrp	-0.390552	1.55189		Akt3	-0.427607	1.90133
	Serpinb9	0.49	2.68		Tmem201	0.448289	1.18337		Odr4	-0.944018	1.28127		Ric8a	0.53204	1.55035		Eif3i	0.380554	1.90102
	Slc4a10	-0.78	2.68		Capza2	0.284998	1.18322		Hspe1	0.431597	1.28051		Cpt2	-0.316846	1.54537		Vcan	0.379647	1.8964
	Ina	-0.68	2.68		Uba2	-0.457053	1.18098		Snph	-0.672019	1.27886		Hnrnpa3	0.917881	1.54453		Smu1	0.562267	1.89313
	Dctn1	-0.57	2.68		Dync2h1	-1.5057	1.17972		Agpat5	-1.01515	1.27875		Dstn	-0.436445	1.53857		Yars1	-0.427249	1.89157
	Cmip	-0.74	2.67		Rpl7	0.820764	1.17936		Cyp2s1	-1.05108	1.27847		Stag2	-0.955868	1.53616		Cntn1	0.283208	1.88713
	Dlg2	-0.53	2.66		Isoc2a	0.617853	1.17895		Rpl23	0.301465	1.27816		Gng12	0.593688	1.5324		Cpt1a	0.566939	1.88554
	Oat	0.65	2.63		Rpl6	0.490432	1.17419		Psmd2	0.424441	1.27801		Pgm1	-0.316531	1.53077		Farp1	0.342802	1.88528
	Hpcal1	-0.67	2.63		Fscn1	0.304127	1.1724		Aaas	-0.500488	1.27694		Ccdc51	-0.422049	1.52934		Kif5a	-0.675729	1.88316
	Cryab	0.74	2.61		Immt	-0.378447	1.17151		Nceh1	0.340333	1.27613		App	0.396437	1.52729		Ephb2	0.603959	1.87563
	Eif3k	-0.61	2.61		Gucy1a2	-0.923896	1.16929		Ywhae	-1.50893	1.27613		Gm11639	0.37185	1.52592		Slc25a18	0.381833	1.8664
	Jam3	0.77	2.6		Coro2b	-0.326338	1.1687		Ndufa5	0.305468	1.27588		Dctn1	-1.14876	1.52543		Gda	0.295861	1.8566
	Ndufb1	-0.57	2.6		Stard10	-0.53484	1.16625		Mtdh	0.981573	1.27517		Actn1	-0.403347	1.52504		Prkacb	0.309825	1.85606
	Stat5b	-0.66	2.59		Mtfp1	0.459904	1.1637		Specc1	0.45747	1.27442		Idi1	-0.539116	1.51907		Dlg1	0.369865	1.85269
	Kcnj10	-0.64	2.58		Rps15	-0.313707	1.16355		Ist1	0.829521	1.27356		Enpp1	-1.72803	1.51604		Gucy1b1	0.30678	1.85185
	Map6	-0.48	2.55		Hist1h1a	0.812718	1.16108		Endog	0.44332	1.27039		Slc17a6	-0.825445	1.51561		Map4	-0.695012	1.84944
	Dbi	0.62	2.55		Hectd1	0.660505	1.16015		Fabp5	0.515515	1.26826		Serpina3k	1.58637	1.51548		Rps3	0.270765	1.84757
	Prdx1	0.52	2.5		Fam126b	-0.344343	1.15917		Ociad1	-0.515908	1.26788		Mecr	-0.286197	1.51524		Hmbs	-0.649689	1.84507
	Podxl2	-0.67	2.48		Ndufs1	-0.218017	1.15555		Tnc	0.590916	1.26404		Numbl	0.67389	1.51507		Ralyl	0.47339	1.84122
	Slc39a10	-0.56	2.48		Ppm1f	0.321548	1.15338		Ube2o	-0.434829	1.26371		Gjc2	-0.822152	1.51453		Ppp1r7	-0.324332	1.84075
	Mobp	0.68	2.48		Gabra3	0.62979	1.1516		Gja1	0.521079	1.25967		Nme3	0.785065	1.51345		Clec2l	-0.71013	1.83983
	Cyb5r3	0.64	2.48		Uba5	0.716899	1.14853		Slc25a18	0.480509	1.25924		Mtfr1l	-0.322923	1.51137		Dync1li1	-0.30321	1.83602
	Dnajc6	-0.56	2.47		Serpine2	0.347182	1.14735		Sv2b	0.346622	1.25914		Shank3	0.380436	1.51132		Ccdc92	-0.399832	1.83475
	Cspg5	-0.8	2.46		Adrm1	1.09851	1.14387		Uggt1	-0.549171	1.25741		Cntnap2	-1.18835	1.50686		Mrpl4	0.513345	1.83385
	Cst3	0.67	2.45		Cldn10	-0.330899	1.14341		Acot1	-0.617612	1.25551		Ppp3r1	0.554214	1.503		Glrx3	-0.395881	1.83326
	Amph	-0.7	2.44		Tppp3	0.308003	1.14298		Hap1	0.857111	1.2552		Llgl1	-0.282035	1.50152		Tra2a	0.334015	1.83324
	Rnh1	0.54	2.44		Acot2	0.618256	1.1425		Rmnd1	0.577095	1.2552		Aldoc	-0.334037	1.49978		Lap3	0.301388	1.83259
	Add2	-0.65	2.43		Pepd	0.516074	1.14236		Atp5mpl	0.664935	1.25277		Erlin2	0.286976	1.49844		F3	0.609554	1.83144
	Rsu1	0.64	2.43		Tomm34	0.372495	1.13869		Gucy1a1	-0.301009	1.25031		Slc44a1	-0.281287	1.49556		Rps6	0.439504	1.83041
	Atp5md	-0.74	2.4		Ppp1r7	0.243388	1.13827		Ppp2r2c	-0.999959	1.24927		Ddc	0.616035	1.49449		Rnpep	-0.445719	1.83014
	Rtn1	-0.51	2.39		Me1	0.591364	1.13811		Neo1	-1.12087	1.24882		Gdap2	-1.09259	1.49372		Septin8	0.335924	1.82995
	Ndrg1	0.69	2.38		Nagk	0.344992	1.1363		Sh3kbp1	0.429403	1.24881		HBB1	3.36475	1.48858		Acot7	-0.300821	1.82815
	Matr3	-0.59	2.38		Aldh9a1	-0.309995	1.13557		Uap1l1	0.501975	1.24773		Gng2	1.24125	1.48804		Jup	-0.70173	1.82507
	Ilf3	-0.53	2.38		Fbxo10	-1.35172	1.13551		Septin5	0.331793	1.24606		Miga1	-0.820015	1.48387		Prkra	0.492961	1.82457
	Snrpa	0.66	2.35		Plpbp	-0.376917	1.13414		Ube2k	0.378261	1.24593		Iglon5	-0.720817	1.48363		Bcat1	-0.348558	1.82164
	Macrod1	0.75	2.35		Eipr1	-0.227748	1.13413		Chl1	0.384921	1.24531		Rmnd1	0.735287	1.48295		Top2b	0.613057	1.82119
	Fabp5	0.53	2.35		Slc17a7	-1.07704	1.13015		Cryz	-0.847449	1.24476		Mfn1	-0.750213	1.47935		Mtfp1	-0.365025	1.8211
	S100a16	0.42	2.34		Opcml	0.396747	1.12987		Slc5a3	1.24568	1.24455		Amdhd2	0.381054	1.4778		Bphl	0.350434	1.81709
	Pura	-0.53	2.34		Hprt1	0.273757	1.12971		Sdhd	0.618644	1.24189		Zdhhc5	-0.792817	1.47743		Arpc5l	-0.28757	1.81631
	Srcin1	-0.43	2.33		Fech	-0.432835	1.12691		Decr1	0.28442	1.24012		Sccpdh	-0.297962	1.4727		Hp1bp3	0.697551	1.80774
	Capn2	0.76	2.33		Dhx9	-0.271865	1.12541		Eml1	-0.365547	1.23792		Asph	1.70154	1.47167		Usp8	-0.553791	1.80678
	Rap1gap	-0.5	2.33		Afg3l2	-0.231835	1.12522		Myo1d	-0.430035	1.23782		Cisd1	0.305251	1.47062		Myh9	0.551068	1.80491
	Rdx	0.66	2.32		Ddx1	-0.328462	1.12474		Cnih4	0.51697	1.23766		Hadhb	0.257709	1.46605		Sgpl1	0.610602	1.80478
	Vcl	0.71	2.32		Canx	-0.313318	1.12451		Pdxp	0.358083	1.23725		Snrpe	0.423882	1.46593		Tpd52	-0.593429	1.80384
	Gltp	0.77	2.31		Ranbp3	-0.248951	1.12429		Acadl	0.376539	1.23645		Plpp3	-0.313492	1.46466		Matr3	0.398008	1.80309
	Ctbp1	-0.45	2.31		Rrbp1	-0.636334	1.12264		Abcg1	0.904157	1.23587		Ivd	0.362981	1.46362		Ranbp3	-0.454155	1.8013
	Ccdc177	-0.74	2.3		Nlgn1	-1.48846	1.12195		Gclm	0.939313	1.23287		Hcfc1	-1.38455	1.46261		Gfra2	0.581455	1.80121
	Ehd1	0.56	2.29		Rps6	0.614104	1.11402		Stx6	-0.744249	1.23267		Prkar1b	0.350267	1.46014		Ptpra	0.357677	1.799
	Adprh	-0.55	2.29		Iqcb1	1.36258	1.11366		Alyref	0.382478	1.22807		Pkp2	0.878896	1.4598		Gabrg2	0.434807	1.79223
	Isyna1	0.43	2.28		Dpysl3	0.25267	1.10939		Mrpl19	1.01212	1.22733		Slc25a23	0.262648	1.45824		Prr36	-0.678832	1.78733
	Syn3	-0.73	2.28		Prpsap2	0.477674	1.10923		Rbm3	0.524603	1.22651		Arrb1	-0.312288	1.45783		Plxnb1	0.430106	1.78674
		0.75	2.28		Hnrnpc	-0.248222	1.10477		Mast1	-1.23501	1.22536		Ncs1	0.33462	1.45484		Ppp3cb	0.332963	1.78323
	Ak3	0.46	2.27		Ndrg2	0.72432	1.10465		Ide	-0.695255	1.22445		Chchd2	-0.666093	1.4548		Entpd2	0.760266	1.78314
	Snap25	-0.51	2.27		Ezr	0.472543	1.10393		Acsf3	1.01838	1.22407		F8a	0.681787	1.45264		Hnrnph2	0.312244	1.7781
	Map2	-0.52	2.26		Mtfr1l	-1.15446	1.10384		Ckmt1	0.3125	1.22366		Copa	-0.29753	1.45252		Celf4	0.504147	1.77624
	Pde4b	0.38	2.25		Cbs	-0.794984	1.10368		Msn	0.484675	1.22322		Rpl4	-0.447085	1.45176		Polr2a	0.568421	1.77188
	Lamc1	0.53	2.25		Aagab	-1.08058	1.0997		Ubr1	1.52572	1.22304		Tmx1	0.34615	1.45165		Nans	-0.302554	1.76662
	Hsdl1	-0.41	2.24		Nup155	-0.743147	1.09939		Gbe1	-0.455719	1.2213		Aacs	-0.344191	1.4479		Nup93	0.602669	1.75913
	Ctnna2	-0.65	2.24		Nefm	-0.630771	1.09846		Gm11214	-2.09764	1.22129		Gabra1	0.54756	1.44757		Ap3m1	-0.345851	1.75759
	Cnpy2	-0.62	2.24		Efr3b	-0.406194	1.09455		Exoc1	-0.357511	1.22064		Fxyd6	0.700995	1.44241		Ppa1	-0.35206	1.75188
	Mfn2	-0.79	2.24		Dnajc7	-0.31371	1.0936		Utrn	-1.11955	1.22008		Pnp	-0.33235	1.44144		Phgdh	0.385957	1.74932
	Prrt2	-0.47	2.23		H2afy	0.342185	1.09321		C2cd5	0.586818	1.21809		Syngr1	0.342557	1.44052		Lmnb1	0.614714	1.74379
	Glul	0.47	2.22		Ccdc47	-0.419795	1.09284		Plcd1	0.487714	1.21776		Abcb1a	0.384817	1.43969		Taldo1	-0.384216	1.74351
	Rab5c	0.43	2.22		Sik3	0.332653	1.0894		Arl5a	1.11032	1.21571		Tardbp	0.50847	1.43867		Chmp6	0.395036	1.73736
	Rhog	0.73	2.22		Rufy3	-0.220895	1.08918		Ap1m1	0.362043	1.21477		Rasgrf1	0.57538	1.4381		Rbmxl1	0.551957	1.73722
	Idi1	-0.74	2.21		Dmwd	0.257508	1.08628		Slc17a6	-0.763993	1.21424		Tpm3	0.669804	1.43422		Hnrnpul2	0.344378	1.73596
	Tmem43	0.65	2.18		Atp2b1	-0.343598	1.08559		Acat3	0.448588	1.21272		Copz1	-0.288169	1.43247		Etfb	0.295384	1.73053
	Aak1	-0.47	2.17		Csnk1a1	0.317012	1.08357		Rapgef2	-0.320928	1.21249		Hint2	-0.253645	1.43178		Lrrc57	0.407575	1.73008
	Entpd2	0.71	2.17		Zer1	0.55482	1.0834		Gsn	-0.761966	1.21208		Vps35	0.258923	1.4317		Wars	-0.413231	1.72593
	Rac3	-0.48	2.16		Myadm	-0.207071	1.08143		Acsf2	0.270837	1.21095		Snca	0.334365	1.4299		Sf3a1	0.471036	1.72569
	Ndufb8	-0.67	2.15		Prkacb	0.633233	1.07826		Rbm39	-1.7522	1.20986		Ephb2	0.556189	1.42855		Snd1	0.292362	1.71932
	P4hb	0.48	2.15		Nutf2	0.384905	1.07824		Mvb12b	-0.852496	1.20973		Map1b	-0.319157	1.4285		Clip3	0.801059	1.71531
	Fbxo2	0.46	2.15		Rtcb	-0.300428	1.07679		Stard10	0.51831	1.2083		Itm2c	0.406141	1.42507		Mif	-0.528735	1.71119
	Plekhb1	0.69	2.15		Endod1	0.22998	1.07656		Map7d1	-1.6781	1.20571		Slc25a51	-0.291275	1.42428		Mrps23	0.480884	1.70749
	Nrxn1	-0.56	2.12		Mrps30	-1.51707	1.07415		Hdlbp	-0.965488	1.20361		Acads	0.879644	1.42368		Dhx9	0.36723	1.70614
	Cryzl2	0.8	2.12		Cnot1	-1.10863	1.07398		Fahd1	-0.379972	1.20325		Rps21	0.325423	1.42122		Fam114a2	-0.501347	1.70599
	Nrip2	-0.63	2.11		Plrg1	0.415721	1.07331		Actn1	-0.508573	1.20129		Cse1l	-0.2602	1.41942		Abhd5	-1.45114	1.70552
	Sh3gl2	-0.49	2.11		Trappc12	-1.11795	1.07239		Arsb	0.72451	1.20009		Rab11fip2	0.393977	1.41769		Dnajc13	0.322945	1.70471
	Serpinb1a	0.72	2.11		Ndufa9	0.437691	1.07039		Fsd1l	-1.85128	1.20008		Coq6	0.346433	1.41719		Cpsf6	0.360199	1.7028
	Mapk3	0.49	2.11		Evi5l	1.75392	1.06978		Dbi	0.585181	1.19672		Lap3	0.284034	1.40866		Srsf7	0.421854	1.70221
	Mapre2	-0.49	2.11		Sae1	1.40681	1.06963		Coq3	0.395809	1.19554		Sypl	0.781331	1.40073		Synj1	-0.247642	1.69925
	Prkcb	-0.49	2.11		Alg11	-0.358425	1.06917		Clec2l	-0.823997	1.19496		Tecpr2	-0.411189	1.39975		Dgkb	0.614352	1.69827
	Plcxd3	-0.77	2.1		Gdap1l1	0.229203	1.06877		Sirpa	-0.380084	1.1935		Sf3b3	-0.493023	1.39965		Glyr1	0.48353	1.69727
	Ptges3	-0.55	2.1		Pfdn2	0.322025	1.0671		Cpt2	0.387137	1.19138		Evl	-1.07016	1.39888		Rpl24	0.391951	1.69041
	Rras	0.73	2.09		P4hb	-0.310036	1.06563		Ube2l3	-0.81276	1.18844		Lxn	0.403041	1.39565		Pon2	0.279127	1.68866
	Tbcb	-0.33	2.09		Rpl17	0.285973	1.06292		Mlst8	-0.753948	1.18785		Srsf1	0.242504	1.39558		Hspg2	1.1721	1.68718
	RTRAF	-0.63	2.08		Fntb	-0.372722	1.06223		Rars2	-1.44255	1.18783		Mag	-0.328054	1.39445		Cyp2d22	0.586489	1.68703
	Gpx4	0.53	2.08		Cryzl2	0.47303	1.05981		Snrpd1	0.610761	1.1868		Lcp1	2.57773	1.39404		Reln	-1.04311	1.68496
	Aldh2	0.45	2.07		Agfg1	-0.434929	1.0589		Ccdc93	-0.523993	1.18647		Gfer	0.4871	1.39389		Gcdh	0.434821	1.68411
	Arl8a	0.42	2.07		Tamm41	-1.2166	1.05776		Lrfn5	-1.59299	1.18541		Pigk	-0.557837	1.39239		Aldh2	0.315337	1.68205
	S100a1	0.71	2.07		Slc25a11	0.345774	1.05528		Tex2	-0.724513	1.18139		Aifm3	-0.795883	1.3905		Agpat4	0.657357	1.68071
	Tm9sf2	0.67	2.06		Wdr47	-0.427535	1.05454		Lsamp	-0.291956	1.17909		Gltp	-0.400384	1.38831		H2-D1	1.12471	1.67667
	Pgm3	0.62	2.06		Syp	-0.290284	1.05429		Septin11	0.478671	1.1789		Actn4	-0.301556	1.38707		Calu	0.986725	1.67276
	Ahi1	-0.69	2.06		Lgalsl	0.785659	1.05043		Calb1	1.04677	1.17625		Nop56	-0.466982	1.38567		Mmut	0.304143	1.66962
	Fam120b	-0.45	2.05		Rpl4	0.39498	1.04872		Dkc1	-1.74407	1.176		Rps6ka2	-1.11263	1.38544		Ugt8	-1.04457	1.66806
	Csrp1	0.76	2.05		Fnbp1	-0.510128	1.04825		Sf3a3	0.434466	1.17362		Purg	0.608867	1.38491		Flna	1.09242	1.66585
	Rpl22l1	-0.64	2.04		Rab22a	0.566487	1.04418		Tom1	0.373887	1.17136		Dync1li2	0.300443	1.38384		Nefl	-0.483102	1.66217
	Arpc1a	-0.69	2.04		Gstm7	0.414621	1.04393		Kifbp	1.921	1.17048		Pdlim1	-0.739114	1.38383		Osbpl1a	-0.418069	1.66016
	Hap1	-0.7	2.04		Prkcsh	-0.417784	1.04231		Sgpl1	0.994702	1.17034		Rps12	0.237016	1.38318		Gapdh	-0.245736	1.65848
	Ipo4	-0.62	2.03		Edc4	0.527778	1.03832		Abcb8	0.473328	1.16584		Stk38l	2.23702	1.38165		Wwox	0.368921	1.658
	Mtch1	-0.78	2.03		Agpat4	-0.785069	1.0369		Acyp1	0.429427	1.16451		Gstk1	-0.299715	1.38164		Wdr61	-1.1758	1.65735
	Arhgap44	-0.6	2.03		Echdc1	-0.285452	1.03621		Ubxn6	-0.492559	1.16276		Hist2h2aa1	0.289528	1.3797		Elavl3	2.07275	1.65558
	Sptbn2	-0.66	2.03		AW551984	-0.418618	1.03559		Psmc3	-0.430418	1.16145		Tmem214	-0.548772	1.37804		Rprd1b	0.610549	1.65528
	Serpinb6	0.55	2.03		Cpt1a	-0.471163	1.03431		Septin8	0.583786	1.16001		Cygb	-0.454253	1.37742		Srsf6	0.663227	1.65074
	Rabep1	-0.71	2.03		Flot1	0.281647	1.03321		Snta1	-0.849911	1.15632		Ube3c	-0.443008	1.37383		Acadm	0.319276	1.64988
	Csnk1g3	-0.71	2.03		Gabbr2	-0.465978	1.03179		Aplp2	-1.77229	1.15599		Zfr2	0.568823	1.37347		Nae1	-0.319827	1.64862
	Hepacam	0.53	2.03		Actg1	0.327232	1.02994		Ergic1	0.607197	1.15467		Rnf141	0.85526	1.36808		Hnrnpa0	0.304692	1.64855
	Pdia4	0.46	2.02		Vps33b	-0.73173	1.02976		Wbp2	0.31587	1.1545		Sh2d5	-0.759174	1.36737		Nid2	0.515381	1.64769
	Sorbs1	0.68	2.02		Eps8	0.810615	1.02908		Entpd2	0.547464	1.15415		Camkv	0.370628	1.3671		Ilvbl	0.399334	1.64332
	Plxnb2	0.64	2.02		Pcca	-0.248032	1.02454		Slc22a17	0.699955	1.15305		Atl2	-0.822158	1.36631		Mia3	0.959528	1.64133
	Ubqln2	-0.58	2.02		Gcdh	-0.273844	1.02228		Slc17a7	0.646661	1.15058		Camsap2	-0.402836	1.36621		Cops3	-0.312621	1.64105
	Ptprn2	-0.57	2.01		Kctd16	-0.342191	1.02119		H1-2	1.36898	1.14998		Dnajc10	-0.823986	1.3603		Capn1	-0.375011	1.64014
	Atp1b3	0.53	2.01		Bsn	-0.3562	1.01752		Srgap2	0.479516	1.14776		Nap1l4	0.348235	1.35859		Sort1	0.427269	1.63979
	Anxa7	0.55	2.01		Akap5	-1.09893	1.01746		Arl8b	0.359069	1.14585		Hspa4	-0.25984	1.35487		Ptgfrn	-0.798512	1.63744
	Cep170	-0.67	2		Ankib1	0.877571	1.01702		Exd2	-1.66428	1.14514		Rap2a	0.299452	1.35156		Rps8	0.343197	1.63742
	Snap47	-0.52	1.99		Sugp2	-0.906837	1.01511		Crmp1	0.300255	1.14498		Aldh1a1	-0.309617	1.35141		Echs1	0.266919	1.63652
	Lsm4	-0.52	1.99		Tsc1	2.00767	1.01434		Clcn3	0.895454	1.14377		Slc4a3	-0.796979	1.35047		Fam120c	0.368304	1.6354
	Map1a	-0.36	1.99		Gba2	0.747446	1.01197		Eif4g2	-0.916497	1.14172		Nrp1	-1.31352	1.34926		Scrn1	-0.284027	1.63515
	Surf4	-0.74	1.98		Cyp2j9	0.569931	1.01121		Ppm1e	-0.308188	1.1408		Skt	0.268405	1.34474		Tmx1	0.395346	1.63508
	Cat	0.74	1.98		Supt5h	0.447193	1.00699		Pnpla8	-0.457934	1.1384		Banf1	2.27769	1.3425		Nudt21	0.399209	1.63259
	Hsph1	-0.33	1.97		Camk2b	0.28949	1.00671		Hdac2	0.342182	1.13746		Rps8	-0.263678	1.34053		Glud1	0.316816	1.63253
	Pabpc4	-0.63	1.97		Rdx	0.347511	1.00568		Eif3e	-0.275387	1.13678		Eif3d	0.592039	1.3386		Sncb	-0.374737	1.63251
	Dnm2	0.78	1.97		Mars	-0.49851	1.00518		Sf3b3	0.391839	1.13544		Fbxo21	0.517542	1.33597		Phkb	0.54161	1.62911
	Cryz	0.47	1.97		Dock3	0.544652	1.00391		Snap29	-0.781256	1.13426		Mtfp1	-0.395595	1.33375		Tmed7	0.365665	1.62799
	Lrrc57	0.69	1.96		Elp3	0.638338	1.00263		Rps17	-0.50457	1.13292		Abhd6	0.296477	1.33373		Cd81	0.319466	1.62638
	Vamp1	-0.67	1.95		Irgm1	-0.518648	1.00245		Ncoa5	-0.566638	1.13213		Rps6	-0.414439	1.33165		Etfdh	0.261694	1.62595
	Clu	0.76	1.95		Ppp3r1	0.384639	1.0018		Trim32	0.372785	1.13132		Praf2	0.754776	1.33153		Tubb2b	-0.412732	1.62586
	Adssl1	0.65	1.95		Sphk2	0.615401	1.00166		Usp19	0.816982	1.12712		Vps45	0.24546	1.33094		Ttyh1	0.49735	1.6239
	Pfkp	0.36	1.95		Vamp3	-1.05613	1.00035		Slc1a1	-0.79236	1.12664		Scn1a	-0.543423	1.33073		Plcl2	0.574643	1.62334
	Slc12a5	-0.57	1.94		Acsl6	-0.227112	0.998774		Rab18	0.306721	1.12662		Hspbp1	-0.466456	1.32977		Nxf1	0.959375	1.6225
	Ralgapb	-0.32	1.92		Ncald	0.437181	0.998422		Vps39	0.553484	1.12586		Gm20521	-0.970887	1.32786		Capn2	0.305483	1.62242
	Me1	0.68	1.91		Evl	0.304514	0.997549		Rplp1	-1.33904	1.1254		Slc20a2	-0.966854	1.32777		Ube2d2	-0.287375	1.62226
	Ptprs	-0.6	1.91		Nudt2	-0.598648	0.990298		Plpp3	0.734002	1.12455		Golga3	0.972107	1.32611		Dnajb2	0.716759	1.62137
	Gnai2	0.39	1.91		Cdk18	0.275828	0.988417		Kcna2	-0.518463	1.12371		Cars1	-0.710902	1.32524		Trim28	0.486566	1.61557
	Ufm1	0.58	1.91		Mest	1.16012	0.987336		Abhd17b	-1.67581	1.12328		Kif21a	-0.375648	1.32418		Fga	1.28744	1.61103
	Dnm3	-0.45	1.91		Aarsd1	-0.436963	0.986156		Npepps	0.300048	1.12224		Grsf1	1.15083	1.3225		Hsp90b1	0.251256	1.60675
	Ezr	0.73	1.91		Ptprz1	0.209103	0.985165		Fahd2a	0.316171	1.12174		Mms19	0.364123	1.32201		Acsl6	-0.416603	1.6066
	Dhrs4	0.36	1.9		Myo1c	0.998155	0.984587		Vps26c	0.45102	1.12121		Anxa3	0.503078	1.32155		Glmn	-0.44378	1.60196
	Sgsm1	-0.49	1.9		Necab2	0.241451	0.983913		Eftud2	0.255191	1.12101		Trnt1	-0.61913	1.32153		Atp11a	1.01101	1.60102
	Mtnd1	-0.44	1.9		Hdgf	-0.577816	0.982962		Gnal	-1.49771	1.1188		Fnbp1	-0.28679	1.31957		Syncrip	0.354937	1.60085
	Hcn2	0.69	1.89		Sel1l	-0.367576	0.980245		Nedd4	-0.352309	1.11768		Rab31	0.450012	1.3193		Ivd	0.409328	1.59925
	Cds2	-0.55	1.88		Enah	-0.635192	0.976914		Spryd4	0.539285	1.11717		Nudt9	1.13943	1.3158		Cdc42bpa	0.440322	1.59899
	Rps8	-0.35	1.88		Slc22a4	-0.52866	0.974312		Prxl2b	0.444616	1.11662		Vps51	-0.393747	1.31418		Pik3c3	0.862763	1.59704
	Kif1a	-0.49	1.88		Eif3c	-0.257303	0.974048		Cnot1	0.321104	1.1153		Grin2a	-0.363159	1.3138		Ufl1	0.45645	1.59688
	Rpl5	-0.38	1.88		Hnrnpu	-0.346542	0.971625		Tnpo1	0.655494	1.1145		Tsta3	3.15196	1.31365		Eif3m	0.271806	1.59561
	Gls	-0.58	1.87		Cpd	-0.789593	0.966363		Rbbp9	1.0594	1.11391		Dync1h1	-0.436534	1.31242		Lcmt1	-0.36783	1.59526
	Sv2a	-0.55	1.87		Aldh2	-0.246963	0.962383		Prps2	-1.99591	1.11347		Tanc1	0.554447	1.31212		Sqor	0.751163	1.59523
	Pdk3	-0.52	1.87		Elp1	-0.351003	0.961977		Rundc3a	0.647119	1.1074		Pfdn5	0.52047	1.31208		Ctbp2	0.380236	1.59511
	Rwdd1	0.39	1.86		Arpc5l	0.287204	0.960599		Abcb9	-0.732175	1.1073		Erp29	0.318288	1.31012		Ank2	-0.613973	1.59356
	Septin9	0.52	1.86		Trim3	0.349013	0.959748		Coro7	1.32617	1.10516		Pcyox1	0.271266	1.30933		Ykt6	-0.265406	1.59217
	L1cam	-0.69	1.86		Dnajb11	-0.931575	0.959281		Igsf8	2.62033	1.10477		Opa3	-2.21723	1.30843		Csnk1g1	-0.281384	1.59041
	Epb41l1	-0.47	1.85		Myh14	-0.368677	0.958613		Rab15	0.27305	1.10213		Emc8	-0.690271	1.30841		Fabp7	-0.316457	1.58565
	Zc2hc1a	-0.54	1.84		Eif5	-0.233237	0.958327		Esyt1	-0.452041	1.10053		Calm1	0.274639	1.30695		C2cd5	0.5659	1.58328
	Fscn1	0.34	1.84		Rpl34	0.559695	0.957424		Slc4a10	-0.647029	1.10039		Tubb5	-0.256064	1.30578		Arhgap39	-0.744995	1.57918
	Wdr7	-0.68	1.84		Mgst1	-0.879559	0.957318		Plxna1	0.478661	1.10036		Ptprg	-1.0267	1.30288		Lrrc40	0.417233	1.5766
	Ppm1h	-0.8	1.84		Tbc1d13	-0.424608	0.955989		Sf3b1	0.522109	1.09913		G6pdx	-0.27834	1.30243		Adarb1	0.610283	1.57654
	Sh3bgrl	0.58	1.83		Serpina1a	0.93706	0.95585		Tpp1	0.276113	1.09187		Ccdc177	0.354857	1.30106		Ddost	0.360982	1.57608
	Hacd3	-0.45	1.83		Slc9a3r2	0.354257	0.955671		Anxa11	-0.501261	1.09063		Ddah1	-0.231084	1.30008		Cstf1	0.529544	1.5757
	Rpl27a	-0.4	1.82		Gpm6b	-0.266958	0.95453		Camkk1	-1.23352	1.08822		Kndc1	0.382368	1.29944		Fdxr	0.447778	1.5756
	Nrcam	0.36	1.82		Hpcal1	0.48406	0.954218		Fkbp4	-0.337983	1.08789		Tsr2	0.553318	1.29922		Faf1	-0.487358	1.57424
	Scrn1	-0.3	1.82		Nrip2	1.02981	0.953729		Lamc1	-0.634639	1.08782		Igsf8	0.319591	1.29895		Pomgnt2	0.517412	1.5726
	Pak3	-0.58	1.81		Psap	-0.207838	0.953543		Mtch1	-0.668735	1.0878		Carmil2	0.919473	1.2989		Drg1	-0.647509	1.57199
	Fkbp4	-0.44	1.81		Acox1	-0.19577	0.952794		Ubl3	-0.95992	1.08777		Api5	0.534149	1.2985		Tmed10	0.345671	1.57109
	Eef1b	-0.68	1.8		Pcbd1	-1.92088	0.952287		Cops8	-0.526034	1.08598		Capn5	-0.33378	1.29826		Snrnp200	0.324014	1.57084
	Slc44a2	0.64	1.8		Pex5l	0.353908	0.950758		Tst	0.431351	1.08452		Idh1	-0.272646	1.2979		Nme2	-0.237808	1.57014
	Aldh3b1	0.8	1.8		Trmu	-0.237374	0.949202		Mtx1	0.669317	1.08442		Avl9	0.712028	1.29442		Seh1l	1.17222	1.56846
	Aldh3a2	0.48	1.79		Bin1	0.207511	0.947733		Srgap1	1.24589	1.08427		Gap43	1.50939	1.29365		Ola1	-0.328848	1.56619
	Gucy1a2	-0.58	1.79		Rps20	-0.298321	0.947678		Zadh2	0.252242	1.08137		Ntrk2	0.73241	1.29313		Pcca	0.295188	1.56608
	Eif4h	-0.33	1.79		Trappc2	1.72716	0.947092		Pfkfb2	1.07498	1.08003		Eml1	-0.441078	1.29277		Tigar	-0.301565	1.56603
	Prkar2b	-0.66	1.79		Ckm	0.534281	0.94662		Snrpa	0.851142	1.07794		Gdap1l1	-0.258182	1.29228		Nceh1	0.245236	1.56445
	Syngr1	-0.34	1.79		Celf1	-1.00834	0.946196		Lman2l	0.262609	1.07752		Tom1l2	-0.244891	1.2913		Pex14	0.3133	1.56414
	Bcat2	0.65	1.78		Rpl31	0.567267	0.945705		Pgls	0.371919	1.07655		Lancl2	0.289559	1.29105		Myo18a	0.26908	1.56386
	Rgs10	-0.54	1.78		Zmpste24	0.300765	0.945093		Dnm1	-0.417384	1.07573		Sqstm1	1.23456	1.29032		Myo1b	0.320832	1.56355
	Hsd17b4	0.44	1.78		Aldh3b1	0.919024	0.944902		Dpysl3	0.260243	1.07529		Rab11b	0.250997	1.2881		Skp1	-0.769388	1.56317
		-0.64	1.78		Pdia4	-0.536684	0.943011		Tubb6	-2.48636	1.07509		Rab3ip	1.81866	1.28753		Rbmx	0.493336	1.56244
	Cndp2	0.56	1.78		Serpinb6	-0.357286	0.942292		Glo1	0.352847	1.07391		Synj1	-0.224889	1.28707		Kyat3	0.377459	1.56186
	Necap1	-0.57	1.78		Pitpnc1	-0.441546	0.941302		Aspa	0.261691	1.07074		Pnpla8	-0.243291	1.28643		Atp8a1	0.384118	1.56134
	Ddah2	0.52	1.78		Snd1	-0.329604	0.94116		Akr1b1	0.321791	1.07051		Uap1l1	0.640338	1.28451		Taok2	0.47326	1.55962
	Atp6v0d1	-0.43	1.78		Adcy2	-0.265825	0.940682		Coro1a	0.493263	1.07007		Cbr3	-1.23872	1.28407		Micos13	0.431235	1.55774
	Mff	-0.57	1.78		Vamp1	0.510839	0.939689		Iqcb1	-1.5058	1.07		Copb1	-0.481734	1.28326		Anpep	1.10802	1.55737
	Nmt1	-0.49	1.77		Hcn1	0.468882	0.938244		Spock1	0.664257	1.06983		Chat	0.436356	1.27983		Sh3gl1	-0.405617	1.55737
	Cyb5a	0.53	1.77		Cul2	0.18829	0.936289		Camk1d	-0.403157	1.0672		Smc3	-0.60493	1.27857		Slc7a2	1.21305	1.55569
	Mtnd4	-0.42	1.77		Safb	0.479247	0.935767		Pef1	-0.529833	1.06697		Atp6ap1	0.271514	1.27744		Frmd4a	-1.02372	1.55537
	Klc2	-0.8	1.77		Mink1	-1.07943	0.935611		Elavl3	0.756742	1.06584		Arhgap5	0.524723	1.27586		Plin3	-2.12071	1.55529
	Gad2	-0.6	1.77		Nif3l1	-0.246792	0.934297		Gng7	0.83625	1.06484		Plekha6	0.60363	1.27564		Gapvd1	0.32294	1.55482
	Psip1	-0.72	1.77		H2afv	0.281024	0.932371		Pitpnm1	0.228691	1.06472		Hpca	0.42877	1.27434		Crbn	0.461243	1.54938
	Mical3	-0.6	1.77		Eif4g2	-0.7654	0.930191		Cd81	-0.286979	1.06398		Nptn	0.268989	1.27333		Rph3a	-0.366277	1.54887
	Acadm	0.37	1.76		Extl2	-0.209458	0.929275		Enpep	-0.610434	1.06274		Btbd11	1.27083	1.27283		Coro2b	0.267715	1.54588
	Snap91	-0.38	1.76		Camlg	-0.31005	0.929076		Ddx3x	-0.355348	1.06204		Gpsm1	1.72606	1.27194		Tmem240	0.51999	1.54269
	Ppm1a	-0.61	1.75		Dhdh	0.350035	0.926023		Rpl27	0.262975	1.06112		Fnbp1l	1.32661	1.27113		Grb2	0.239525	1.54244
	Slc8a1	-0.35	1.75		Tomm70	-0.191114	0.925758		Trappc1	0.450865	1.06096		S100a1	0.897387	1.26558		Basp1	0.347935	1.54185
	Naxd	0.33	1.75		Actr3b	0.692958	0.925566		Mrs2	-0.484067	1.06086		Hnrnpa2b1	0.224355	1.26436		Slc9a3r1	0.291066	1.54037
	Acsbg1	0.37	1.75		Sfxn3	-0.246337	0.922543		Rpl13	-1.09356	1.06059		Mpst	0.254772	1.26368		Gpsm1	0.586009	1.53986
	Ogdhl	-0.57	1.75		Arhgap5	2.13509	0.922343		Isoc2a	-1.05333	1.06		Vamp2	0.360402	1.26309		Dhx36	0.599249	1.53918
	Cmas	-0.55	1.75		Ndufs4	0.354895	0.922329		Cenpv	0.41044	1.05951		Cpne7	-1.47953	1.2616		Pdxk	-0.240831	1.53918
	Ap3b2	-0.38	1.75		Smarcc2	-0.319448	0.92154		Nrbp2	1.0543	1.05922		Lnpk	0.522428	1.26044		Ndufaf4	-0.550379	1.5376
	Sqor	0.71	1.74		Tnpo3	0.745833	0.921513		Cars2	-0.827731	1.05851		Syt5	0.339528	1.26031		Fam160b1	0.85067	1.53316
	2410002F23Rik	-0.56	1.74		Nova1	0.5933	0.921473		Cacnb4	0.498838	1.05715		Plrg1	-0.615525	1.25907		Trim3	0.264752	1.53058
	Septin2	0.46	1.74		Trap1	-0.221971	0.919454		Mrpl46	1.60196	1.0565		Rpl13a	-0.460728	1.25889		Npm1	0.544355	1.52945
	Dmxl2	-0.61	1.74		Ppp2r5e	0.274764	0.918726		Osbpl8	-0.428691	1.05562		Hnrnpul1	-1.07884	1.25809		Rab8b	0.420314	1.52897
	Wdr37	-0.59	1.74		Ralgapa1	-1.51149	0.918569		Impa1	0.376492	1.05536		Pik3c3	0.35858	1.25668		Ddx17	0.44741	1.52884
	Dnajc5	-0.43	1.74		Cnrip1	0.245946	0.918025		Akt3	0.39533	1.05482		Tmed10	0.395719	1.25441		Psmc5	-0.220857	1.52649
	Ap3m2	-0.66	1.74		C1qbp	0.269692	0.916238		Dst	-0.528819	1.05449		Atp5me	0.458191	1.25397		Aldh4a1	0.416682	1.52573
	Sord	0.47	1.73		Stx12	0.192603	0.915233		Fgg	-1.26224	1.05433		Clcn4	0.535097	1.2535		Fkbp15	0.330817	1.52518
	Eef1a2	-0.46	1.73		Kcna2	0.213524	0.914628		Lxn	0.397927	1.05295		Snrpa1	0.367462	1.25153		Gpc6	-1.25533	1.52433
	Cadps	-0.58	1.73		Micu1	0.617853	0.914118		Lpcat4	-0.394548	1.05193		Hnrnpa1	0.205495	1.25151		Fgg	1.09914	1.52166
	Ugp2	0.5	1.72		Cadm3	0.206267	0.913424		Sort1	0.301497	1.05052		Htra2	-0.350928	1.24668		Rpl13	0.42666	1.51996
	Ampd2	-0.47	1.72		Dner	-0.424217	0.913343		Ran	0.303006	1.04887		Arl8b	0.27097	1.24337		Cirbp	0.57393	1.51931
	Enah	-0.37	1.72		Plcl2	-0.260118	0.91231		Smcr8	-0.469385	1.0487		Dctn3	0.259102	1.24262		Septin7	0.230371	1.51579
	Synj1	-0.38	1.72		Set	-0.660346	0.909981		Rpl7	-0.542499	1.04859		Calr	0.224429	1.24224		Pip4k2a	-0.265887	1.51463
	Camk2g	0.34	1.72		Slc7a5	-0.44923	0.909516		Sec23ip	-0.358384	1.04831		Fbxl16	-0.302662	1.24126		Eno2	-0.289693	1.51386
	Itih3	-0.62	1.71		Ptpn11	0.41406	0.908008		Rpl12	0.252328	1.04685		Ide	-0.387614	1.23863		Ruvbl2	0.29163	1.50859
	Ndufa3	-0.57	1.71		Slc9a6	-0.426503	0.907585		Snrpg	-0.759825	1.04648		Ktn1	-0.374768	1.2363		Slc4a10	-0.276686	1.50826
	Rgs7	-0.53	1.71		Lcmt1	0.445155	0.906767		Rpl23a	0.279575	1.04588		Gprc5b	-0.756814	1.23549		Hspa4l	-0.24146	1.50678
	Dnajc11	-0.44	1.71		Gpd2	-0.172596	0.906512		Rpl15	-3.15929	1.04321		Uck1	-1.17808	1.23379		Stxbp3	0.365151	1.5066
	Phgdh	0.53	1.71		Atp1a3	-0.220685	0.906203		Ldah	-2.31206	1.04194		Gpr37l1	0.662836	1.23185		Idh1	-0.309789	1.5048
	Rab3a	-0.54	1.7		Ubr1	0.482792	0.905494		Slc1a3	-0.348886	1.04177		Tdrkh	-0.412848	1.23077		Slc16a1	0.383492	1.50197
	Dync1li2	0.55	1.7		F8a1	-0.265994	0.905051		Agl	-0.251736	1.04117		Dusp15	0.377016	1.22949		Ube2k	-0.59077	1.50177
	Hpx	0.78	1.7		Prps1	0.310537	0.90396		Map1lc3a	-0.471541	1.0408		Dlg4	0.504235	1.2274		Rpl6	0.320593	1.50105
	Gsk3b	-0.42	1.69		Hnrnph2	-0.248258	0.902771		Ap2a2	-0.267448	1.03608		Sh3gl1	0.370048	1.22726			-0.923238	1.4982
	Plxnb1	0.44	1.69		Calb2	0.224918	0.902301		Manf	0.717846	1.03527		Daam2	-0.358767	1.22659		Rpl11	0.287099	1.4979
	Fermt2	0.64	1.69		Yars2	0.384873	0.901773		Banf1	1.85126	1.03476		Eef1a1	-0.21931	1.22276		Prkar1b	0.287153	1.49721
	Cpq	-0.3	1.69		Rasa3	-0.360965	0.901766		Smu1	0.368527	1.03473		Plxnb1	0.319258	1.22067		Flot2	0.509573	1.49194
	Kif21a	-0.39	1.69		Inpp4a	0.236507	0.901671		Arl2	0.55648	1.03395		Pisd	1.32757	1.21715		Fasn	-0.266197	1.48983
	Spart	0.39	1.69		Clcn4	0.572273	0.901352		Ddx5	0.279851	1.03318		Sv2b	0.2746	1.21388		Pcyox1	0.387963	1.48964
	Aldh7a1	0.77	1.69		Grb10	-1.35564	0.90058		Acaa1a	-0.386714	1.0329		Mrpl38	-1.02237	1.21265		Rab3c	-0.289601	1.48924
	Cops2	-0.39	1.68		Psmc5	0.2617	0.900303		Crym	0.476327	1.03039		Tkfc	-0.413641	1.20991		Gnai2	0.235983	1.48909
	Gaa	-0.41	1.68		Map2	-0.31837	0.898699		Vamp7	0.344018	1.02973		Rragc	-0.366093	1.20621		Hspa5	0.264986	1.48868
	Rpn1	0.38	1.68		Eif3g	0.515845	0.897256		Uqcr10	0.240721	1.02973		Celf2	-0.267212	1.2061		Pitpna	-0.237904	1.48762
	Anln	0.54	1.68		Cap1	-0.222203	0.896717		Pld2	-0.921298	1.02945		Txndc5	0.28624	1.20566		Camk2g	0.33017	1.48705
	Fkbp2	-0.45	1.68		Rptor	0.64879	0.896592		Yme1l1	0.736604	1.02925		Habp4	-0.279129	1.20215		Cntnap2	0.439631	1.48679
	Slc30a9	-0.45	1.67		Gabrb3	0.411033	0.89593		Pak5	0.480214	1.02785		Patj	-0.35766	1.20033		Nop56	0.352301	1.48644
	Baiap3	-0.56	1.67		Sf3a3	-0.501748	0.894191		Prmt8	0.43435	1.02718		Ncald	0.260489	1.19971		Eif5b	0.543849	1.48367
	Sugt1	-0.32	1.67		Ybx1	-0.756566	0.894113		Ptprn2	0.355684	1.02713		Npc1	-0.912902	1.19666		Septin5	0.276684	1.48191
	Actb	0.53	1.67		Sugt1	-0.201838	0.893378		Hepacam	-0.353297	1.02656		Fryl	0.620304	1.19586		Kalrn	0.72755	1.4819
	Atp2b2	-0.42	1.67		Pfdn1	0.618883	0.893283		Crk	0.285577	1.02608		Camk2b	-0.457795	1.19236		Pfn1	-0.25532	1.48104
	Cygb	-0.51	1.67		Rpl30	-0.248714	0.892386		Ttc39c	-0.871202	1.02553		Rdh11	0.213826	1.19162		Ppp6r3	-0.56272	1.4766
		-0.54	1.67		Pdk2	-0.530698	0.891971		Wls	-0.629254	1.02518		Fah	0.431613	1.19134		Kcnd2	-0.285364	1.47488
	Inpp1	-0.69	1.67		Pde12	-0.576888	0.890725		Fyttd1	1.22509	1.02486		Spata2l	0.770569	1.19127		Gna11	0.397467	1.47359
	Gmps	-0.52	1.66		Lman2	-0.206759	0.888823		Lgmn	-1.07239	1.0228		Cryl1	0.59697	1.19051		Hnrnpa1	0.336774	1.47297
	Ppa1	-0.28	1.66		Ank1	-0.596846	0.887955		Vac14	-0.721793	1.02171		Ube2l3	-0.337149	1.18962		Metap1	0.384824	1.47047
	Mpp2	-0.38	1.66		Gprin1	-0.358191	0.887199		Ate1	-1.89926	1.02132		Sco1	-0.443533	1.18671		Usp9x	-0.270636	1.46904
	Pak1	-0.51	1.66		Nop56	0.511964	0.88586		Cndp2	0.270215	1.02033		Echdc1	-0.301687	1.18451		Cryz	-0.363217	1.46843
	Slc39a12	0.52	1.65		Vps39	0.37185	0.885823		Acsl1	0.505754	1.02		Yme1l1	-0.453042	1.18358		Myh14	0.349395	1.4671
	Map4	0.74	1.65		Fam210a	0.332945	0.884286		Flot1	0.284293	1.0199		D430041D05Rik	-0.73709	1.18273			0.886541	1.46703
	Afg3l2	-0.39	1.65		Cops3	0.226658	0.882828		Clip2	-0.298258	1.01977		Dcun1d3	1.25856	1.18219		Dynll1	-1.4816	1.46698
	Hadh	0.76	1.65		Rpl10a	-0.301831	0.882281		Plec	-0.274268	1.01966		Ndufa9	-0.222841	1.18179		Usp15	-0.547009	1.46624
	Ank3	-0.51	1.65		Rad23b	0.768578	0.880957		Arl8a	0.488322	1.01923		Hcn1	-2.8949	1.18176		Hsd17b8	0.320921	1.46456
	Sdc3	-0.49	1.65		Immt	-0.413529	0.878141		Slc25a23	0.415349	1.01847		Aldh9a1	-0.228518	1.18057		Lmna	0.428612	1.4645
	Cstb	0.47	1.65		Dars	-0.294758	0.878053		Numa1	0.560913	1.01794		Dlgap1	-0.576145	1.17988		Gfap	0.487365	1.46295
	Lsamp	-0.44	1.64		Atp13a1	0.253953	0.877368		Wdr26	0.61786	1.0179		Sarm1	0.36562	1.17816		Erlin2	0.219808	1.46278
	Rtcb	-0.3	1.64		Nbas	-0.474832	0.875846		Mecp2	0.473111	1.01779		Eif4g3	-0.667173	1.17767		Amfr	0.511814	1.45792
	Lmna	0.43	1.64		Ssr1	-0.273354	0.873465		Preb	-0.323116	1.01636		Ppm1e	-0.297176	1.17556		Slc6a17	-0.230029	1.45679
	Pacsin1	-0.5	1.64		Eprs	-0.975679	0.872016		Ankib1	-0.642251	1.01633		Smpd3	0.341552	1.17556		Pcmt1	-0.322099	1.45611
	Cpt2	0.42	1.64		Pafah1b2	0.234088	0.87182		Lamtor1	-0.551413	1.01509		Septin3	0.386038	1.17549		Slc25a27	-0.309569	1.45394
	Atp6v1f	-0.35	1.64		Sh3glb1	0.379829	0.871435		Gng3	0.569309	1.01359		Mgll	0.319797	1.17506		Ppp2r5d	-0.306	1.45355
	Cox6a1	-0.65	1.64		Tpi1	0.188468	0.871351		Taco1	-0.818791	1.01306		Cotl1	0.392708	1.1734		Ube2v1	-1.12442	1.4511
	Ptprd	0.41	1.64		Rbbp9	1.40917	0.869104		Prex1	-0.318705	1.0124		Slc7a11	1.15427	1.17245		Eif3l	0.264915	1.45045
	Pcsk1n	-0.5	1.63		Gnai3	-0.297362	0.86874		Rps27l	0.308446	1.01221		Nid1	-0.484424	1.17234		Rpl10a	0.217359	1.45016
	Mal2	-0.39	1.63		Prnp	-0.238309	0.868151		Kpna4	-0.848008	1.0099		Prkaca	0.295824	1.1701		Cnnm1	-0.363598	1.44906
	Arf6	0.32	1.63		Slc7a14	-0.262625	0.867938		Oga	-0.825285	1.00943		Scamp5	0.310464	1.16761		Tppp	-0.221068	1.44856
	Smu1	-0.69	1.63		Arl2	-0.782263	0.867434		Clpp	0.441326	1.00924		Uqcr10	0.240816	1.16749		Pdpk1	0.526499	1.44638
	Sptan1	0.45	1.62		Ivd	-0.272465	0.866481		Gap43	0.480895	1.00895		Hmgcs1	-1.07318	1.16628		Uba5	-0.251964	1.446
	Rgs6	-0.6	1.62		Myo6	-0.504649	0.864988		Atl3	-0.339885	1.00832		Frmpd4	-0.841814	1.16344		Uba3	-0.399307	1.44544
	Aqp4	0.57	1.62		Nop58	0.434319	0.864195		Rpl18a	0.659945	1.00829		Ak5	-0.419474	1.16339		Pdk3	0.227252	1.44519
	Akr1b10	0.39	1.62		Add3	-0.223875	0.861034		Camk2d	-0.714261	1.0079		Agpat4	-0.457999	1.16236		Crtac1	0.924405	1.44422
	Psap	0.57	1.61		Sarm1	0.408864	0.860636		Chmp2a	0.876659	1.00788		Crocc	-1.35301	1.16115		Tnpo3	-0.371026	1.444
	Selenbp1	0.48	1.61		Dst	-0.715037	0.859438		Echs1	0.29574	1.00629		Hnrnpll	-0.622706	1.1611		Pcdh9	-0.788029	1.4435
	Pacs1	-0.36	1.61		Bcat1	-0.291282	0.859136		M6pr	0.346537	1.00606		Vkorc1l1	-0.413164	1.16018		Qdpr	0.376991	1.44276
	Atat1	-0.71	1.6		Snx1	-0.24377	0.858193		Acot8	0.412609	1.00562		Cpd	-0.490506	1.15932		Snrpa1	0.525054	1.43997
	Gsta4	0.32	1.6		Rps3a	-0.190104	0.857716		Cbr1	0.33037	1.00541		Rab3c	-0.308224	1.15831		Pnp	-0.303848	1.43983
	Snu13	-0.62	1.6		Rangap1	-0.264634	0.856857		Gcat	-0.45881	1.00508		Faah	-0.368339	1.15574		Hccs	0.307909	1.43854
	Endod1	0.36	1.6		Rpl12	-0.222387	0.85593		Edf1	0.802598	1.00467		Mindy1	0.511267	1.15521		Aldoc	-0.253487	1.43784
	Ddx17	-0.37	1.6		Tnpo1	-0.620435	0.855678		Fam177a1	-0.50091	1.00456		Pfas	-0.740473	1.15505		Immt	-0.746366	1.43447
	Agrn	0.58	1.6		Slc39a10	0.687487	0.855344		Slc3a2	0.342758	1.00308			0.61759	1.15341		Ahnak2	-1.13872	1.43353
	Syt1	-0.48	1.6		Blmh	0.204074	0.854151		Tomm22	-0.611947	1.00274		Prkcz	-0.459074	1.15247		Wdr91	0.522466	1.4323
	Rpl3	-0.28	1.59		Ak4	0.297765	0.852218		Mpc2	0.252052	1.00099		Blvra	0.203742	1.15215		Erp44	0.22478	1.4302
	Oxr1	-0.59	1.59		Psmb2	0.267522	0.852097		Lrrc40	0.231345	1.00044		Prmt3	-0.240986	1.15154		Ddah1	-0.277531	1.42871
	Gdap1	-0.54	1.59		Srpk2	0.652626	0.850933		Actg1	-0.395512	0.999909		Thsd7a	-0.360686	1.15135		Cacna1c	0.742606	1.42832
	Psma6	0.28	1.59		Rbbp4	-0.361699	0.850001		Ggt7	0.503363	0.99728		Heph	-0.646238	1.15026		Mogs	0.509971	1.42793
	Esyt2	0.62	1.59		Tmem163	0.59295	0.849634		Grm1	0.764776	0.995838		Nectin1	-0.716172	1.1501		Sh3bgrl2	-0.490119	1.42771
	Pgd	0.31	1.59		Igfbp5	-0.6529	0.847068		Slc16a3	-0.578005	0.995773		Faf2	-0.279314	1.1493		Eml2	0.224957	1.42666
	Carmil2	-0.5	1.59		L1cam	0.21512	0.846709		Slc25a13	-0.397375	0.994364		Ctnnd2	0.267595	1.14877		Hcn1	0.366073	1.42663
	Vcpip1	-0.58	1.58		Wdr48	-0.4437	0.846116		Mtpn	0.722187	0.993233		Naa15	-0.773661	1.14696		Hscb	0.271984	1.42638
	Vac14	0.35	1.58		Pgm3	0.180797	0.845757		Adh5	0.398524	0.992965		Cap2	-0.214556	1.1464		Dap3	0.269119	1.4254
	Eftud2	-0.55	1.58		Atp6ap1	-0.177155	0.844942		Fry	-0.401951	0.991539		Scp2	0.355486	1.14631		Rpn1	0.255223	1.42408
	Srsf3	-0.34	1.58		Etfb	-0.24678	0.843612		Syngr1	0.450625	0.991361		Lrrc57	0.194371	1.14569		Avl9	-0.429506	1.4227
	Tecr	-0.42	1.58		Ccdc136	-0.736436	0.843099		Ppp2r5a	-0.380587	0.991342		Atp6v1f	0.40825	1.14309		Cst3	0.521058	1.42144
	Scg2	-0.43	1.58		Supv3l1	-0.647455	0.841742		U2af1	-1.31466	0.99104		Mark1	-0.235741	1.14301		Col1a1	1.6793	1.42006
	Trim2	-0.43	1.57		Fbxl16	0.558982	0.841627		Mrps2	0.740287	0.99089		Ddx50	-0.647612	1.14295		Sun2	0.947002	1.41956
	Myef2	-0.34	1.57		Crip2	0.316998	0.840874		S100b	-0.542845	0.989616		Ankrd13a	-1.00545	1.14102		Amph	-0.255335	1.41854
	Idh2	0.49	1.57		Wdr41	0.489679	0.840135		Slk	0.307873	0.989276		Itgb2	0.950638	1.141		Nt5c2	-0.257251	1.41692
	Atp2b1	-0.28	1.57		Mtnd4	-0.271509	0.839537		Btf3l4	-1.29042	0.988312		Fto	-0.36145	1.1407		Snca	-0.391939	1.41662
	Fahd1	-0.48	1.56		Elavl3	-0.286958	0.839213		Mat2a	0.384256	0.987448		Sh3gl3	0.447496	1.13923		Pdcd5	-0.822128	1.41644
	Lars	-0.69	1.56		Camkk2	-1.13793	0.838168		Arhgef6	-1.70966	0.98739		Ermp1	-0.2863	1.13901		Atp2b1	0.588057	1.41553
	Pllp	0.65	1.56		Ncs1	0.433763	0.837268		Sptb	-0.366189	0.987205		Pld2	0.844323	1.13874		Wdr6	0.474358	1.41534
	Ptpa	-0.61	1.56		Oat	-0.253188	0.83714		Atp1b2	0.385983	0.986016		Mrps31	-0.58744	1.1378		Dnajb6	0.245368	1.41391
	Slc1a2	-0.32	1.56		Msi1	-0.596936	0.835547		Cand1	0.22559	0.985995		Sbds	-0.589962	1.13777		Ccdc51	-0.562138	1.41355
	Gucy1b1	-0.5	1.56		F3	0.262467	0.833212		Tbc1d17	0.802537	0.984139		Wbp2	0.397004	1.13755		Gnaq	0.232432	1.41306
	Scn2a	-0.66	1.55		Kif3a	0.701197	0.829894		Pnp	-0.299255	0.981283		Rab33a	0.340357	1.13706		Chat	0.398855	1.41295
	Ca14	0.79	1.55		Nefh	-0.490409	0.828761		Ccdc92	0.526016	0.980445		Gprin1	-0.546458	1.13481		Pdhb	0.203457	1.41275
	Txnrd1	0.33	1.55		Ergic1	-0.222174	0.828571		Supv3l1	0.416046	0.980358		Cntn1	0.212539	1.13475		U2af2	0.366383	1.4093
	Tubb5	-0.26	1.55		Lypla1	-1.26212	0.827591		Ivd	0.378848	0.979913		Ntng1	0.533748	1.13424		Rpl13a	0.238583	1.40925
	Lrpprc	-0.3	1.54		Phgdh	-0.193924	0.827227		Ikbkb	0.560167	0.979391		Smu1	0.257764	1.13009		Npc1	0.871789	1.40831
	Pdk1	-0.52	1.54		Itch	0.748092	0.826738		Ldhb	0.302677	0.978863		Snf8	0.600507	1.12734		Gba2	0.339161	1.40804
	Vps26b	-0.26	1.54		Nckap1	0.242547	0.826561		Birc6	-0.417434	0.978676		Stxbp5	0.286929	1.12695		Tln2	-0.387993	1.40676
	Kbtbd11	0.34	1.54		Brinp1	-0.496801	0.824606		Gfm2	0.390191	0.978351		Letm1	0.217152	1.12273		Smarca2	0.486675	1.40472
	Coq9	-0.62	1.54		Tm9sf2	-0.308471	0.823573		Prune2	-0.350059	0.977468		Washc4	0.384235	1.12168		Slc27a2	0.98307	1.40445
	Blvrb	0.68	1.54		Vma21	-0.399898	0.823306		Gba	-0.483602	0.977394		Itpka	-1.25773	1.12109		Ptprs	0.23734	1.40418
	Syn1	-0.42	1.54		Txndc5	-0.18435	0.822452		Sorbs3	-0.77974	0.976749		Cacna2d2	-0.288355	1.12062		P4hb	0.251622	1.40394
	Gpm6b	-0.33	1.54		Snx2	-0.302659	0.822399		Dmd	-0.94259	0.97616		Sf3a3	0.286701	1.1195		Frrs1l	-0.437093	1.40309
	Myl12b	0.4	1.53			0.731219	0.822343		Kyat3	0.233547	0.975813		Gnaz	0.23932	1.11847		Rps12	0.337196	1.39941
	Acsf2	0.48	1.53		Nup205	-0.458235	0.822247		Cul4a	-1.00729	0.975687		Vps29	0.310189	1.11775		Cpox	0.491222	1.39874
	Abat	-0.34	1.53		Mtpap	-0.462036	0.819121		Ppp6r1	0.407532	0.975316		Psmb6	0.309027	1.11586		Dcaf7	0.751584	1.39832
	Eef1a1	0.32	1.53		Hacd3	-0.494567	0.819042		Naprt	0.7239	0.975021		Dcakd	-0.273116	1.11472		Atxn10	0.300558	1.3983
	Slc25a46	-0.73	1.53		Padi2	-0.393363	0.817705		Gga3	-0.630499	0.971775		Ap2a1	0.232751	1.11382		Psmd9	0.511991	1.39662
	Cacybp	-0.71	1.53		Atat1	-0.454824	0.817492		Anxa3	0.349468	0.97072		Tmem143	-0.561133	1.11281		Sardh	0.530004	1.3955
	Sf3b1	0.29	1.52		Scai	-1.61889	0.817192		Sorbs2	-1.09193	0.970486		Gcat	0.462891	1.11227		Ttc3	0.682908	1.3953
	Plcb3	0.62	1.52		Chd4	0.786714	0.817105		Gm20521	-1.3046	0.970456		Gas7	0.461632	1.11063		Ctbp1	-0.248362	1.39402
	Pmpcb	-0.37	1.51		Psmc1	-0.329102	0.816842		Rras2	-0.402671	0.970241		Ncdn	0.252355	1.10984		Acyp1	-0.531516	1.39015
	Myadm	0.45	1.51		Mtch1	0.265627	0.816836		Tmem126a	1.73624	0.969249		Chmp3	-0.184136	1.10888		Serpina3k	1.33385	1.38999
	Taldo1	0.43	1.51		Lrrc7	-1.62875	0.816139		Ehd1	-0.756415	0.969136		Kif1a	-0.223233	1.10629		Fmn2	0.331557	1.38967
	Stip1	-0.26	1.51		Slc25a3	-0.415753	0.816077		Ttyh3	-0.69001	0.969047		Rps9	-0.253393	1.1059		Cspg5	0.35713	1.38814
	Sec23a	-0.53	1.51		Gdi1	0.201014	0.815881		Psmc2	0.246072	0.96835		Bcat2	-0.352095	1.10548		Tuba8	-0.542184	1.38757
	Cacna2d2	-0.6	1.51		Gak	0.832374	0.81554		Ahsa1	-0.464602	0.967309		Dnm2	0.224151	1.10518		Fibp	0.455014	1.38651
	Hnrnpll	-0.62	1.51		Nrxn2	1.11242	0.814406		Rheb	0.301191	0.966893		Aldh3a1	1.12412	1.10473		Ncam2	0.225837	1.38557
	Myh9	0.79	1.51		Vwa5a	-0.502213	0.814192		Eif3c	0.239283	0.965856		Tmx4	-0.253651	1.10376		Col6a2	1.35962	1.38539
	Cpsf6	-0.59	1.5		Gorasp2	-0.821522	0.81405		Krt222	1.61839	0.965856		Dtd1	0.341568	1.10301		Fads2	0.326797	1.38519
	Yars	-0.27	1.5		Kctd12	0.231378	0.81247		Usp32	0.740143	0.965834		Stxbp3	-0.203045	1.10298		Slc9a7	0.600579	1.38395
	Mark2	-0.44	1.5		Plcd1	0.473611	0.811856		Daam1	-0.21644	0.965122		Nipsnap1	0.260894	1.10238		Rpl23	0.264832	1.38235
	Gnpda2	0.7	1.5		Miga2	2.11316	0.810606		Sez6l2	0.752038	0.962978		Rap1a	-0.371149	1.1019		Septin9	0.317288	1.38174
	Hspa4	-0.26	1.5		Ehd4	-0.300138	0.809135		Lgi4	0.24666	0.962971		Dynll1	-1.2137	1.10178		Myef2	0.288213	1.37904
	Camsap3	-0.4	1.5		Sub1	-0.313394	0.807828		Rps19	0.285352	0.961112		Hectd1	-0.666293	1.10062		Pgrmc1	0.28057	1.37778
	Gm20390	0.36	1.5		Lnpk	-0.460127	0.807712		Gna13	0.291671	0.960212		Prex1	-0.481528	1.09995		Pde4b	0.518982	1.37725
	Pcsk1	-0.61	1.5		Nampt	-0.256658	0.807213		Pacsin3	-0.449745	0.954681		Igsf8	-1.13078	1.0978		Nup43	0.260023	1.37607
	Myo5a	-0.38	1.49		Cisd2	-0.596288	0.806522		Pcbp3	-1.39831	0.951706		Cntnap2	1.22511	1.09747		Srp68	0.395024	1.37588
	Mtatp8	-0.35	1.49		Srp14	0.957444	0.806346		Elmo2	0.538359	0.951527		Stx12	0.241795	1.09709		Slc22a4	2.74274	1.3751
	Elp2	-0.72	1.49		Agap2	0.723787	0.804804		Usp14	0.309872	0.951333		Lamtor3	0.291156	1.09452		Tmem65	-0.278433	1.3744
	Cpne3	0.65	1.49		Fxr2	-0.535487	0.804475		Frmd8	-0.390249	0.949531		Tanc2	-0.318086	1.09443		Mfsd6	-0.437552	1.37301
	Acyp2	-0.6	1.49		Srgap3	0.570752	0.804436		Cyp2d22	0.260492	0.949257		Itgb8	-0.297198	1.09228		Arpc4	-0.194321	1.37298
	Pea15	0.34	1.49		Fgg	0.609531	0.803506		Prkra	0.305325	0.947013		Apoa1	0.636398	1.09217		Itgb2	1.34492	1.37017
	Ptprn	-0.54	1.49		Brsk1	-0.465619	0.802815		Ap3b2	-0.275339	0.946721		Hip1r	-0.279013	1.09185		Acyp2	-0.66388	1.37002
	Elavl3	-0.44	1.49		Pef1	0.40781	0.80168		Pik3cb	1.07936	0.945986		Thnsl1	-0.191436	1.09126		Mlycd	0.365872	1.36932
	Mapre3	-0.29	1.49		Cox6a1	-0.261049	0.800645		Coro1c	-0.236312	0.945045		Slc25a3	-0.193578	1.09077		Mtmr7	-0.382387	1.36921
	Tpd52l2	0.53	1.49		Zfr	-0.6908	0.7997		Acadvl	0.299233	0.944136		Rpl5	-0.272371	1.09073		Atp2a2	0.221893	1.36901
	Arf5	-0.7	1.49		Ppp6c	-0.333747	0.79859		Vps33a	0.236293	0.944032		Rpl6	-0.363267	1.09021		Hdhd5	0.727353	1.36894
	Dctn3	0.36	1.49		Cpne7	-0.335195	0.797745		Slc30a1	-0.43494	0.943719		Fbxl4	0.742482	1.08943		Ewsr1	0.324892	1.36886
	Tpm4	1.07	1.48		Ankfy1	0.578361	0.797483		Zyg11b	-0.525582	0.942991		Acsf2	0.192917	1.08921		Tgm2	0.888783	1.36878
	Bcat1	-0.42	1.48		Chmp6	-0.293446	0.79743		Scyl2	-0.277149	0.94275		Atp6v1a	0.199253	1.08871		Dus3l	-0.47538	1.36859
	Tmx2	-0.43	1.48		Sec24c	-0.269595	0.795567		Pde4d	1.46355	0.942428		Sugt1	-0.368724	1.08828		Kif1a	-0.266667	1.3684
	Hadha	0.36	1.48		Rock2	-0.556175	0.79483		Sorbs1	-0.288281	0.940194		Pllp	0.256407	1.088		Kcnc1	0.265723	1.36803
	Sccpdh	-0.4	1.48		Ppp1cb	-0.187102	0.794672		Psmd7	-0.443184	0.939234		Mal2	0.215333	1.0876		Ap3s2	-0.425094	1.36762
	Inpp4a	-0.5	1.48		Aldh1l1	-0.279624	0.793396		Ndufb3	0.416939	0.939014		Abracl	0.250843	1.08692		Msn	0.456718	1.36704
	Pam	-0.96	1.47		Trim2	0.186317	0.789827		Clpx	-0.565849	0.938576		Srgap1	-0.870035	1.08611		Serpinb1a	0.350805	1.3658
	Lin7a	-0.73	1.47		Snrpd2	0.513447	0.789806		Ldha	-0.528758	0.938151		Selenbp1	-0.430883	1.08533		Slc6a7	0.508285	1.3651
	Nlgn2	-1.77	1.47		Nlgn3	-0.811816	0.788673		Elavl1	0.338332	0.937857		Agap3	-0.248193	1.08507		Aaas	0.437441	1.36499
	Mdp1	-0.59	1.47		Lamp1	-0.278982	0.788078		Rnf214	-0.477102	0.936122		Prkg2	-0.978492	1.08394		Pspc1	0.28651	1.36495
	Cdk5	-0.29	1.47		Trappc1	-0.434431	0.787359		Septin3	0.355904	0.93395		Mapt	0.764142	1.08284		Rap1gap2	0.802283	1.36486
	Pigt	0.67	1.47		Numa1	-0.547464	0.786665		Gpr158	-0.301187	0.93283		Timm10	0.350522	1.08231		Dhrs7	1.07417	1.364
	Cyfip2	-0.28	1.47		Fsd1l	0.882898	0.785421		Pcmt1	-0.47561	0.932821		Arcn1	0.393048	1.08188		Lhpp	-2.74251	1.36112
	Ppp1cc	-0.34	1.47		Rph3a	-0.17397	0.785318		Sf3b2	0.474389	0.931718		Acot2	0.362716	1.08144		Nup58	0.442229	1.35926
	Dtna	0.39	1.46		Rcc2	-0.476792	0.784823		Scrn3	-1.61094	0.931227		Cryzl1	0.699461	1.08112		Podxl2	0.513454	1.35924
	Ehd3	0.32	1.46		Pde4d	0.543663	0.784747		Rps14	0.218509	0.929636		Clstn1	-0.271902	1.07985		Cdc5l	0.239414	1.3592
	Col4a1	0.72	1.46		Vps26a	0.242331	0.784031		Abhd4	0.360704	0.92908		Ndrg2	-0.430283	1.07982		Sdr39u1	0.260856	1.3586
	Sec24b	0.57	1.46		Vps26c	0.384533	0.782713		Pak1	0.308099	0.928249		Kcnc1	0.370708	1.07971		H2bc3	1.93889	1.35779
	Fdxr	-0.55	1.46		Mrpl39	-0.55438	0.782364		Vps13c	-0.374526	0.927665		Sec22b	0.237564	1.07869		H2ac4	0.482095	1.35745
	Plcb1	-0.38	1.46		Eif3l	-0.309293	0.782069		Dzank1	0.815292	0.926847		Cdh19	0.590647	1.07772		Bcl2l1	-0.41239	1.35686
	Sdhc	-0.55	1.46		Kcnd3	0.945769	0.780544		Rab24	0.327248	0.9242		Bcr	0.793729	1.07738		Acly	-0.251244	1.3563
	Hint2	-0.48	1.46		Itih3	0.306115	0.780483		Hsd17b12	-0.607931	0.924019		Cap1	-0.212187	1.07666		Aqp4	-0.694906	1.35565
		0.28	1.46		Sncb	0.518717	0.778743		Kcnc1	0.724716	0.923138		Bzw1	-1.07752	1.07636		Maoa	0.215454	1.35531
	Oga	-0.62	1.46		Hepacam	-0.205314	0.778412		Wars	-0.220914	0.922881		P4hb	0.219601	1.07522		Aldh3a2	0.249388	1.35399
	Cplx2	-0.27	1.46		Pkp4	0.705042	0.77702		Ankrd34b	0.751247	0.92118		Arhgef6	-0.810904	1.07506		Smarcal1	0.283183	1.35365
	Ubxn6	-0.37	1.46		Capns1	-0.238256	0.776924		Klc2	0.257936	0.921001		Icam5	-1.58241	1.07491		Sod1	-0.274635	1.35337
	Trip12	-0.85	1.45		Vapa	-0.183994	0.775698		Gbf1	1.2501	0.918262		Gpm6a	0.215472	1.07486		Sh3gl2	-0.207829	1.35191
	Ngb	-0.82	1.45		Nptx1	0.781673	0.775658		Serpinb1a	0.263746	0.917049		Rprd1b	1.47165	1.0726		Iqcb1	-0.38583	1.3486
	Prkce	-0.65	1.45		Celf6	-0.767711	0.775464		Fbxo7	-1.44072	0.915979		Ccdc92	0.68578	1.0718		Ap3b2	-0.250123	1.34859
	Arpc5l	-0.33	1.45		Agpat3	-0.426662	0.774661		Pzp	0.46954	0.914716		Snrpg	0.76153	1.07086		Arfip1	-0.321617	1.34804
	Pdpk1	-0.58	1.45		St13	-0.229237	0.773983		Pmpca	-0.612775	0.914506		Pgbd5	0.481381	1.0698		Rbm39	0.464952	1.34652
	Ahcyl1	-0.35	1.45		Grik2	0.540739	0.77384		Dhrs4	0.345375	0.914365		Snap29	0.923418	1.0692		2410002F23Rik	0.676174	1.34619
	Hnrnph2	-0.32	1.45		Igsf21	-0.374961	0.773467		Usp31	-0.789244	0.914238		Mtx2	-0.225259	1.06916		Sec23a	0.414892	1.34617
	Aldh4a1	0.42	1.45		U2af1	0.402674	0.772269		Tnpo2	-1.29061	0.913773		Rps2	-0.318485	1.06884		Mta2	-0.735249	1.34591
	Xpo5	-0.92	1.45		Ndufb8	0.392265	0.770972		Ssr1	0.250033	0.912497		Ppp6r3	-0.493111	1.06816		Sdha	0.199486	1.34586
	Prkaca	-0.38	1.45		Ssb	0.275511	0.770385		Psma3	0.317802	0.912475		Vwa8	-0.301884	1.06761		Pdia3	0.197064	1.34564
	Col4a2	0.53	1.45		Fth1	0.229134	0.770326		Kcna6	-0.322788	0.912386		Rps15	1.33198	1.06746		Coq10a	0.379459	1.34515
	Dcakd	-0.46	1.44		Hspg2	0.470409	0.768589		Dpm1	0.369015	0.911434		Inpp5a	0.304096	1.06619		Atxn2l	-0.599709	1.34268
	Vps33a	-0.54	1.44		Crtac1	0.633118	0.768257		Cox7a2l	1.04608	0.9112		Smpd2	-0.628574	1.0654		Timm13	-0.368715	1.34263
	Hist1h2ab	0.52	1.44		Abhd6	0.440966	0.766316		Rps13	0.248148	0.911077		Nop58	-1.12362	1.06535		Pbdc1	-0.721168	1.34227
	Gclc	0.31	1.44		Prkar1b	0.221721	0.765122		Dnajb11	-0.62624	0.909217		Git1	0.220065	1.06187		Gpx1	-0.27678	1.34116
	Ppm1e	-0.47	1.44		Cdc37	0.189084	0.764024		Trap1	0.312301	0.908733		Dnajc6	-0.880898	1.06102		Ubxn1	-0.347207	1.33879
	Phyhip	-0.59	1.44		Mboat7	0.194931	0.762684		Gmppb	-1.03008	0.907604		Naa25	0.643518	1.0608		B3gat3	0.248776	1.33788
	Acot1	0.61	1.44		Dcps	-0.875533	0.7623		Pla2g7	-0.658005	0.907568		Lmnb1	0.204537	1.06027		H2bc21	0.52662	1.33778
	Psma3	0.3	1.44		Mat2b	0.226364	0.76154		Ppp3cb	0.290651	0.907103		Osbpl6	-0.575408	1.05995		Lactb	0.397579	1.33765
	Add1	0.31	1.44		Cryz	-0.29575	0.761089		Selenoi	-0.577695	0.905827		Pgm2l1	-0.287921	1.05949		Coro1c	-0.257289	1.33753
	Slc25a3	-0.66	1.44		Arfip1	0.597812	0.760821		Slc39a12	0.222806	0.905804		Synj2bp	-0.812524	1.05918		Sema7a	0.78399	1.3353
	Pnpt1	-1.17	1.44		Ddx3x	-0.231763	0.759832		Trpm3	0.597043	0.905766		Lias	0.599686	1.05744		Lmbrd1	0.423675	1.33395
	Smap1	-0.31	1.44		Ocrl	0.446416	0.758957		Sugp2	0.298418	0.904611		Sorcs3	0.382667	1.05704		Gpm6a	0.302727	1.33061
	Stub1	-0.32	1.43		Lgmn	-0.245903	0.758616		Ddah2	-0.29386	0.903943		Gdpgp1	-0.808343	1.05671		Ago2	0.50652	1.33049
	Ctnnd2	-0.56	1.43		Rab4b	-0.187843	0.758036		Nck2	-0.274074	0.902544		Ldha	-0.266618	1.0566		Tmem214	0.407427	1.32954
	Capn5	-0.62	1.43		Tnik	-0.257594	0.757543		Igsf21	0.626116	0.902485		Tnfrsf21	1.52774	1.05636		Snx27	0.255778	1.3292
	Ckmt1	-0.5	1.43		Ctps2	0.254528	0.757241		Acot13	0.376058	0.902238		Atp5mg	0.304362	1.05522		Ldah	0.293482	1.32846
	Tom1l2	-0.25	1.43		Plcl1	-0.404862	0.756987		Tars2	0.514332	0.901808		Snx2	0.182679	1.05513		Dnaja4	0.399904	1.32604
	Nans	0.87	1.43		Plxnb1	-0.181354	0.756927		Trappc2l	0.518669	0.901715		Fads2	0.304153	1.05385		Ncln	0.362814	1.32491
	Ndufa9	-0.33	1.43		Got1	0.159332	0.755639		Nedd4l	-1.09004	0.901548		Srgap3	-0.628982	1.05335		Kcna4	0.340579	1.32451
	Heatr5b	-0.71	1.43		Camk1d	-0.191527	0.754439		Sqor	0.538838	0.901512		Spr	0.19375	1.05284		Mtarc2	0.283966	1.3236
	Slc25a12	-0.27	1.43		Dlg3	-0.34214	0.754155		Mars2	-0.618565	0.900989		Dip2b	1.22533	1.05186		Snf8	-0.575597	1.32348
	Mat2a	0.39	1.42		Bpnt1	0.465272	0.753794		Fgb	-0.622402	0.90096		Qdpr	0.278057	1.05152		Pdp1	0.530243	1.32266
	Ttc7b	-0.71	1.42		Slc12a9	-0.382922	0.753718		Eif4a3	0.258852	0.900938		Nqo2	0.70821	1.05061		Gng12	0.377843	1.32158
	Fabp3	-0.41	1.42		Pea15	0.292765	0.753486		Erap1	-0.659134	0.900742		Arpc4	0.191087	1.05054		Pafah1b3	-0.422831	1.32122
	Lamb2	0.32	1.42		Adcy3	1.17924	0.751615		Babam2	-1.97295	0.899707		Celf4	-0.338596	1.05042		Cacybp	-0.201124	1.32046
	Adh5	0.36	1.42		Srp68	-0.731056	0.751312		Trip12	-0.864762	0.899436		Sacs	-0.57633	1.04991		Mrpl28	0.339244	1.32003
	Cnrip1	-0.28	1.42		Snap47	0.222035	0.751107		Stx5	0.909596	0.899119		Ppm1h	0.267963	1.04818		Plcd1	0.282842	1.31769
	Nup155	-0.96	1.42		Glipr2	-0.292496	0.750766		Map6	0.609463	0.898536		Prnp	0.296921	1.04678		Tsnax	-0.24749	1.3164
	Stk38l	0.42	1.42		Myo18a	-0.426693	0.749508		Lactb	0.33164	0.898392		Dock4	-1.81461	1.04668		Hba	-0.420622	1.31353
	Aspscr1	-0.66	1.41		Tsnax	0.283104	0.749004		Mmab	0.362485	0.898126		Urod	-0.499972	1.04549		Mybbp1a	0.628281	1.31342
	Samhd1	0.91	1.41		Plp1	-0.563514	0.748478		Coq5	0.464679	0.897806		Dnajb6	0.383217	1.04545		Grin1	0.259611	1.31272
	Nt5c	-0.5	1.41		Dctn5	0.907475	0.747372		Rpl3	-0.561236	0.897014		Tmem163	-1.60399	1.04473		Safb	0.675725	1.31126
	Gap43	-0.87	1.41		Sec22b	-0.271576	0.746654		Mgst3	0.230577	0.896168		Nol3	1.48202	1.04471		Abhd12	0.252022	1.31022
	Cox5a	-0.5	1.41		Sh3bgrl2	0.359011	0.746548		Ptpn23	0.413343	0.895944		Map4	0.729411	1.04463		Psmc2	-0.198372	1.31001
	Ndufb6	-0.72	1.41		Flad1	0.517766	0.745171		Atg4b	-0.595929	0.895562		Hspa12b	-0.574654	1.04432		Farsb	-0.219444	1.30717
	Hip1	0.71	1.41		Slc27a4	0.251575	0.745137		Psmb5	0.351379	0.895067		Rpl38	0.295542	1.04405		Eif5	0.257448	1.30625
	Nploc4	0.93	1.41		Rpl10	0.651205	0.74503		Stx1a	0.374466	0.895028		Hectd3	0.707682	1.04348		Slc12a9	0.616575	1.30358
	Braf	-2.09	1.41		Atp1b1	-0.191471	0.743499		Try10	0.799677	0.893087		Sdhd	1.46277	1.0431		Strada	0.449542	1.30331
	Chordc1	-0.82	1.41		Trappc11	-0.312188	0.74318		Gstz1	-0.218089	0.892695		Timm10b	-0.642253	1.0422		Diaph1	0.365842	1.30257
	Syngap1	-0.43	1.41		Tuba1a	0.142702	0.742829		Nit1	-0.64144	0.890028		Rab5c	0.407819	1.04193		Srrm2	0.623015	1.30256
	Cpe	-0.46	1.41		Gltp	-0.362489	0.740739		Comt	-0.824435	0.889391		Stat1	-0.455976	1.04177		Plch2	0.39332	1.30007
	Psma5	0.46	1.41		Syngr1	-0.209765	0.740403		Ankrd29	-0.327677	0.889155		Hspa4l	-0.187334	1.04098		Hapln1	0.33913	1.29883
	Cpt1a	0.55	1.41		Rprd1b	-0.581849	0.740028		Fyn	-0.233322	0.888668		Tmem63b	0.313428	1.04081		Znf512	0.818261	1.29799
	Sptan1	0.76	1.41		Rpl13	0.387775	0.738252			0.430331	0.888406		Prkag1	-0.921642	1.03988		Vps13a	0.295411	1.29757
	Prex1	-1.31	1.41		Dmac2l	-0.177607	0.737729		L2hgdh	-0.307072	0.888173		Lta4h	0.19228	1.03816		Lrsam1	-0.696126	1.2975
	Hnrnpd	-0.28	1.4		Ace	0.621169	0.737708		Prepl	0.275154	0.885875		Slc25a24	0.436074	1.03763		Erh	0.347667	1.29701
	Syngr3	-0.27	1.4		Lactb	-0.237163	0.736246		Ago2	-1.35219	0.885221		Rpl10	-0.236181	1.03692		Cadps	-0.236598	1.29551
	Eps15l1	-0.71	1.4		Srp54	0.85511	0.734924		Enah	0.421295	0.884		Rps17	0.353508	1.03547		Ranbp1	-0.326321	1.29409
	Nucb1	-0.94	1.4		Acsbg1	-0.17342	0.7348		Fn3krp	0.24278	0.883637		Asl	0.397089	1.03512		Phf24	0.196527	1.29278
	Sbds	0.39	1.4		Rraga	2.00989	0.733857		Grin2b	-0.862477	0.882948		Trappc12	0.211717	1.03445		Hibch	0.199451	1.29161
	Rpl4	-0.24	1.4		Ppp1cc	0.199452	0.733561		Tppp	-0.266205	0.882879		M6pr	0.259348	1.03336		Mthfd1	0.274436	1.29121
	Ctnnb1	0.28	1.4		Tex2	0.542094	0.733414		Celf4	0.684792	0.881966		Fus	0.292601	1.03284		Garnl3	0.866575	1.29108
	Pdcd5	-0.78	1.4		Rasal1	0.384966	0.732517		Trim2	-0.247111	0.881461		Mrps34	-0.203816	1.03029		Grid2	1.52948	1.29028
	Numa1	-0.62	1.4		Efl1	0.284587	0.732268		Cep170b	0.424853	0.881211		Nefh	-0.381356	1.02999		Syt9	-0.517508	1.29007
	Hist1h1d	0.32	1.4		Ralgapb	0.833803	0.731725		Pip4k2a	-0.339997	0.880627		Mta2	1.0585	1.02775		Coq8a	0.521066	1.28853
	Sirt5	-0.76	1.4		Lgi1	0.167911	0.731366		Slc4a1	0.301307	0.87923		Ryr2	-0.434165	1.02314		Snrpd3	0.360283	1.28761
	Psd3	-0.66	1.4		Hnrnpf	-0.299349	0.729941		Gnpda2	0.594831	0.879032		D2hgdh	-0.59104	1.02272		Tubb5	-0.276436	1.28618
	Wasf3	-0.36	1.4		Atad3	-0.195651	0.72971		Cntnap4	0.451552	0.878662		Slc38a3	-2.43967	1.02184		Ctsd	-0.282587	1.28532
	Stom	1.13	1.39		Stk11	0.530145	0.729208		Gpsm1	0.371953	0.878293		Npm1	0.359956	1.02006		Esam	1.64103	1.28403
	Vta1	0.48	1.39		Rps3	-0.168634	0.728785		Sgsm1	0.340159	0.878263		Slc6a7	0.350484	1.01981		Egfr	0.269656	1.28359
	Arf4	0.42	1.39		Maged1	-0.245036	0.728393		Rpl11	0.425652	0.878114		Prdx1	0.192086	1.01935		Hmox2	0.21961	1.28339
	Asns	-0.46	1.39		Avl9	0.526395	0.727895		Mon2	0.683986	0.877071		Ddx19a	-0.474671	1.01862		Crym	0.556855	1.28264
	Prmt1	-0.3	1.39		Acaa1a	-0.325505	0.727018		Cpeb3	0.412728	0.87633		Pip5k1a	-0.643766	1.01782		Hspa9	0.191843	1.28176
	Slc12a2	0.54	1.39		Ina	-0.311433	0.726904		Mpi	0.642169	0.876218		Itch	0.468281	1.01448		Sacm1l	0.250102	1.28118
	Serpinc1	0.88	1.39		Glrx3	0.194178	0.726522		Fsd1	0.269795	0.874689		Camk2g	0.244368	1.01409		Cntn6	0.640291	1.28072
	Atp6v1c1	-0.24	1.39		Aldh3a2	-0.226759	0.72587		Trappc9	0.560509	0.874114		Slc35e1	-0.549185	1.01307		Cdh13	0.310419	1.27982
	Gpc6	-0.58	1.39		Gpi	0.17096	0.72522		Fam136a	-0.408227	0.873676		Arfip2	0.378144	1.01236		Fgb	0.922861	1.27857
	Cdc5l	-0.93	1.39		Usp24	1.14383	0.724687		Camlg	-0.504175	0.87364		Timm50	0.531479	1.01001		Rab4b	-0.284782	1.27544
	Fkbp1a	-0.28	1.39		Tomm40	-0.160932	0.724542		Plcl2	0.318197	0.873631		Tmem14c	0.28083	1.00873		Gk	0.208068	1.27504
	Mog	0.54	1.38		U2af2	0.370531	0.723929		Tm9sf2	0.332749	0.872725		Mrpl46	-0.819509	1.00842		Cfl1	-0.185338	1.27423
	Crtac1	0.62	1.38		Hsp90aa1	-0.173162	0.723833		Actbl2	-0.605674	0.872501		Pgrmc1	0.363473	1.00838		Commd3	-0.846962	1.27062
	Pdxk	-0.33	1.38		Maip1	-0.665223	0.722888		Hsp90b1	0.298138	0.872036		Ndufaf1	-2.40782	1.00827		Gcn1	0.228562	1.26758
	Mtnd5	-1.16	1.38		Gk	-0.163233	0.722353		Arhgef9	0.567571	0.87178		Ndufa3	0.464216	1.00797		Nudcd1	-0.40849	1.26652
	Gnaq	-0.3	1.37		Tmx3	-0.222512	0.722273		Spag9	-1.45294	0.87136		Septin5	0.366693	1.00792		Amt	-0.481411	1.26447
	Plcg1	-0.34	1.37		Eif2b5	-0.44725	0.720954		Tkfc	0.247274	0.870941		Gria4	0.356949	1.00618		Maged1	0.901863	1.26428
	Trim28	-0.44	1.37		Mast1	1.00239	0.720585		Nudcd3	1.05775	0.870842		Herc1	-0.664905	1.00603		Cpne2	0.303979	1.26389
	Atp2b3	-0.35	1.37		Atp6v1g2	0.275772	0.718896		Cul5	0.383225	0.870605		Rpap3	-1.15065	1.00537		Phyh	0.30134	1.26378
	Ccny	-0.78	1.37		Brox	-0.467077	0.718715		Gstm1	-0.32768	0.870542		Ubxn1	-0.915765	1.00527		Hspa2	0.257652	1.26349
	Tjp1	0.73	1.37		Mlycd	-0.490366	0.718662		Hspa12a	-0.233969	0.87032		Apeh	0.369211	1.00511		Dpysl3	-0.202846	1.26118
	Anp32e	-0.67	1.36		Vcan	0.316232	0.718344		Tsc1	-0.36054	0.869823		Fbxo22	1.05212	1.00446		Gabrb2	0.333268	1.25969
	Kif5b	0.31	1.36		Gpm6a	-0.178084	0.717712		Rad23b	-1.46705	0.869798		Fbxo41	-0.468812	1.00382		Fbl	0.586712	1.25846
	Ptcd3	1.49	1.36		Gstt3	-0.418338	0.716561		Me2	-0.322296	0.869716		Rangap1	0.498749	1.00376		Mterf2	1.17777	1.25826
	Impa1	0.36	1.36		Igsf1	0.179474	0.716382		Nploc4	0.291286	0.868589		Prmt5	0.474451	1.00365		Stk11	-0.834313	1.25806
	Lypla2	-0.65	1.36		App	-0.277524	0.71574		Scarb2	0.455718	0.868584		Bckdhb	-0.649126	1.00363		Ak1	-0.230502	1.25803
	Septin4	0.5	1.36		Pak2	-0.307538	0.715283		Prep	0.413368	0.866948		C2cd5	0.254555	1.00343		Pgm2	-1.08973	1.25729
	Fam136a	-0.48	1.36		Aprt	-0.361794	0.714098		Rars1	0.346847	0.866681		Suclg2	0.194031	1.00307		Ezr	0.62625	1.25555
	Eea1	-0.74	1.36		Vsnl1	0.23755	0.713105		Gjb6	0.456717	0.866547		Mrpl45	0.229866	1.00242		Sptbn1	0.203971	1.25476
	Hnrnpl	-0.27	1.36		Sfpq	-0.287848	0.7123		Hsd17b4	0.395719	0.865265		S100b	0.303825	1.00223		Iqgap1	0.566252	1.25368
	Myl6	0.35	1.36		Prkce	0.302032	0.709469		Wasl	0.409718	0.864938		Syt2	-0.325532	1.00072		Lgi1	0.219643	1.25361
	Negr1	-0.34	1.36		Elavl2	-0.223749	0.709405		Ephb2	0.59617	0.864647		Tmem132e	-0.437518	0.999587		Mettl26	-0.899763	1.25243
	Gpx1	0.6	1.35		Bcs1l	0.243211	0.708402		Man2b1	-1.11363	0.864361		Rpl7	-0.372742	0.999339		Rock2	0.317086	1.25178
	Zfr	-1.15	1.35		Hpcal4	0.378193	0.707252		Tmed4	0.335553	0.864331		Vapb	-0.191815	0.999162		Spr	0.263818	1.25091
	Atp6v1d	-0.23	1.35		Elp2	0.543314	0.706794		Pdhb	0.249879	0.863722		Eprs	-0.193903	0.998807		Myo6	0.278161	1.24839
	Ppib	0.43	1.35		Rab23	-0.356894	0.706467		Arhgef2	-0.250252	0.863028		Smarcc2	-0.541605	0.997689		Esyt1	0.376547	1.24771
	Zadh2	0.32	1.35		Plxna1	0.203246	0.706016		Itga6	0.360245	0.862927		Pdzd11	-0.652665	0.995204		Gsn	0.365531	1.24688
	Rftn1	0.87	1.35		Pam16	-1.66753	0.705968		Ctnnb1	-0.22804	0.86166		Hace1	0.291638	0.99324		Map2k4	0.578164	1.2442
	Isoc1	-0.42	1.35		Mios	-0.736723	0.704639		Oxnad1	-0.705261	0.861489		Tf	-0.215072	0.993215		Macroh2a2	0.42275	1.24399
	Atxn10	-0.45	1.35		Aimp2	-0.244746	0.704626		Lrrc59	-0.702388	0.861291		Rpl13	-0.23786	0.990833		Sgsm1	0.606237	1.24302
	Drg2	0.35	1.35		Mapk8ip3	0.217328	0.70399		Snrpb	0.218861	0.858887		Rbm10	0.410647	0.990362		Mthfd1l	0.27232	1.24275
	Fbxl16	-1.1	1.35		Pfdn4	0.602312	0.703641		Msi2	-1.02	0.856544		Gdi2	-0.183938	0.989253		Pzp	0.776645	1.24258
	Stxbp3	0.49	1.34		Abcb8	-0.271965	0.703472		Snx27	0.304203	0.854389		Ogfrl1	0.406141	0.987265		Rdh13	1.41692	1.24031
	Akr7a2	0.31	1.34		Ablim2	-0.323672	0.703099		Apc	-0.737306	0.85399		Hapln2	0.171124	0.987062		Wfs1	0.349613	1.23921
	Appl1	-0.36	1.34		Snrpg	1.20974	0.702762		Serpine2	0.847836	0.853528		Lancl1	-0.168489	0.986814		Rplp1	0.236601	1.2377
	Rhot1	-0.58	1.34		Crym	0.265326	0.702515		Slc25a4	-0.417341	0.85337		Dpp3	0.213782	0.986531		Ufm1	1.55921	1.23727
	Ndufs8	-0.42	1.34		Mapre3	0.184726	0.70241		Sec14l2	0.375251	0.85262		Arfgap1	0.301696	0.986504		Acadsb	0.209933	1.23702
	Fgf1	-0.68	1.34		Praf2	0.567588	0.701954		Tmem151a	-1.47401	0.851796		Trip12	-0.805915	0.985822		Ppfia4	-0.395987	1.23574
	Myo1d	0.62	1.34		Spcs2	-0.307817	0.701582		Folh1	0.310793	0.850417		Ssr4	0.694836	0.985399		Ktn1	2.0431	1.23432
	Hectd1	-0.86	1.34		Bcas1	-0.563131	0.701071		Nrbp1	-0.463211	0.850077		Ppa1	-0.236577	0.983586		Skiv2l	-0.299589	1.23405
	Atp5me	-0.57	1.34		Psmd2	-0.191007	0.701019		Dnajb6	0.635614	0.849107		Add3	0.253499	0.979851		Nup214	0.696482	1.23396
	Akr1b1	0.33	1.34		Numbl	-0.22871	0.700836		Sqstm1	-1.0996	0.847815		Hspg2	-0.843567	0.979427		Zfr	0.440706	1.23318
	Rnf214	-0.58	1.34		Lrrc40	0.48002	0.700398		Asl	0.386625	0.847445		Aco1	-0.181263	0.979132		Ccny	0.570191	1.23292
	Cap2	-0.32	1.34		Tpr	-1.61605	0.700156		Rpl30	0.282715	0.847222		Abhd17c	-0.380587	0.978532		Slc6a1	0.302576	1.23284
	Rab31	1.51	1.34		Pgls	-0.208395	0.699213		Robo2	1.16342	0.844872		Cox6c	0.337637	0.976126		Macrod1	0.349648	1.23259
	Fdps	-0.31	1.33		Tpm1	0.249197	0.697971		Mrps23	0.234665	0.844736		Ube4b	0.402061	0.975881		Clcn3	0.55255	1.2321
	Col1a1	1.33	1.33		Acin1	0.316744	0.697903		Mblac2	-0.368755	0.844495		Snx13	0.762844	0.974985		Ppm1e	-0.213134	1.23076
	Camsap2	-0.72	1.33		Ptpa	0.205106	0.697732		Cpne2	-0.688332	0.844494		Map4	-0.502849	0.974417		Ap3m2	-0.213276	1.22976
	Tns3	0.89	1.33		Ndk3	-0.502813	0.697613		Gabrb1	-2.11309	0.842324		Rlbp1	1.86718	0.973157		Ik	1.21827	1.22967
	Pitpnm1	-0.47	1.33		Rps9	0.333346	0.69678		Il6st	-0.827053	0.841623		Prph	-1.16984	0.972807		Washc4	0.516976	1.22882
	Hist1h1b	0.31	1.33		Adgrl3	0.278967	0.696547		Hectd1	-0.356016	0.840502		Eef1e1	0.601893	0.972488		Steap3	0.585768	1.22435
	Ogt	-0.26	1.33		Hnrnpul2	-0.292497	0.696023		Cct5	0.292342	0.840411		Pepd	-0.394266	0.972198		Thy1	-0.224426	1.22379
	Caprin1	-1.07	1.32		Lnpep	-0.950543	0.695763		Cisd1	0.321314	0.840241		Ptcd3	-0.35795	0.972013		Add3	0.202571	1.22227
	Pomgnt2	-0.46	1.32		Acsf3	-0.360986	0.695158		Ndufs5	0.324569	0.83969		Ndufaf2	-1.95298	0.971672		Rab3ip	-0.283317	1.22163
	Psat1	0.37	1.32		Smim1	-0.395933	0.694338		Ptprz1	0.4141	0.836862		Mical3	-0.429196	0.971489		Pebp1	-0.241438	1.21871
	Atp6v0a1	-0.34	1.32		Usp14	-0.150852	0.694299		Habp4	-0.496588	0.83637		Cspg4	0.990238	0.97033		Tkt	-0.304617	1.21749
	Nudt21	-0.31	1.32		Ap1s2	-0.667497	0.694076		Atp6v1a	0.25129	0.835995		Mrpl23	0.311328	0.970176		Bzw2	-0.258769	1.21696
	Crip2	0.28	1.32		Emc2	-0.221462	0.691967		Traf3	0.342843	0.834595		Dtd2	-0.705485	0.96921		Chchd3	0.221171	1.2169
	Mapre1	0.41	1.31		Htra2	0.474178	0.691326		Vps33b	0.327952	0.83446		Dhx30	-2.28606	0.968476		Wdr82	0.413451	1.21666
	Dhodh	-0.69	1.31		Bcan	-0.31287	0.690985		Tomm34	-0.253844	0.834362		Denr	0.630058	0.967499		Relch	-0.242105	1.21396
	Brsk1	-0.43	1.31		Armh3	0.330518	0.69007		Myh14	-0.295868	0.833929		Eif3a	0.174041	0.966612		Aldoa	-0.182243	1.21127
	Poglut1	-0.59	1.31		Plch2	0.177701	0.688962		Gna12	-0.378737	0.83381		Mapk8	-0.372758	0.966525		Iqsec1	0.3542	1.21125
	Synm	0.64	1.31		Rapgef2	0.391714	0.687125		Qki	-0.37456	0.832066		Gabrb2	0.211913	0.966095		Ak3	0.255889	1.21049
	Fubp1	-1.1	1.31		Copb1	0.226116	0.686637		Mog	-0.239313	0.832013		RtcA	0.284122	0.965891		Rgs7	-0.253818	1.20997
	Pdhx	-0.33	1.3		Atp1b2	-0.161359	0.686499		Camk2a	1.29437	0.831598		Myh10	-0.530091	0.965323		Pclo	-0.206979	1.20972
	Hspg2	0.83	1.3		Akt1	0.548956	0.685701		Surf4	0.782575	0.831116		Pcmt1	-0.190796	0.965224		Gpt	-2.15956	1.20876
	Apoo	-0.36	1.3		Appl1	-0.199995	0.685535		Fdps	-0.60823	0.831112		Grik2	1.11806	0.964922		Dhrs4	0.349687	1.20766
	Gabra1	-0.92	1.3		Gdpd1	-0.33583	0.685113		Pak3	-0.235994	0.831053		Shisa6	-0.623885	0.963147		Rpl12	0.225556	1.2073
	Sfpq	-0.5	1.3		Slc1a3	0.187667	0.684542		Serbp1	-1.36438	0.830811		Crym	0.48995	0.962294		Parvb	1.95328	1.20704
	Nudcd3	-0.59	1.3		Trappc6b	1.49037	0.684105		Asah1	0.238226	0.830639		Ewsr1	0.237494	0.960964		Hist2h2aa1	0.391048	1.20554
	Tubgcp2	-1.37	1.3		Slc6a17	-0.19837	0.683763		Tbck	0.500607	0.830508		Itsn2	-2.04126	0.960664		Mipep	0.40254	1.20543
	Uck1	-1.06	1.3		Pdhx	-0.218958	0.683276		Nmral1	-0.519088	0.829959		Ppp1cc	0.2817	0.960255		Pmpca	0.292672	1.20476
	Hapln4	-0.68	1.29		Eif4a3	-0.241142	0.682522		Atp6v0c	0.273378	0.829883		Gpi	-0.186215	0.958813		Vps41	-0.363169	1.20458
	Tnc	0.35	1.29		Slc25a42	-0.45831	0.681856		Cox6a1	-0.276928	0.829257		Alyref	0.204122	0.958663		Vsnl1	0.210455	1.20167
	Tpmt	-1.07	1.29		Eif3d	-0.432228	0.680398		Cd200	0.417421	0.827991		Niban2	-2.13988	0.957936		Ntrk3	0.292379	1.20109
	Itm2b	0.48	1.29		Psmd12	-0.162307	0.678361		Cd59a	-1.4284	0.827446		Snx30	-0.304113	0.957305		Olfm1	-1.89955	1.19966
	Nsfl1c	-0.28	1.29		Mgll	-0.370707	0.67764		Ndufb4	0.348404	0.826981		Cd82	0.580153	0.957063		Timm29	0.34523	1.19883
	Snx4	-0.47	1.29		Rabep1	1.42534	0.675931		RtcA	0.25094	0.826979		Vps18	0.189519	0.957041		Pank1	-0.333502	1.19766
	Tsfm	-0.55	1.29		Gatd1	0.207316	0.674899		Ncdn	0.270773	0.826201		Ndufs2	-0.160803	0.955153		Scarb2	0.651527	1.19723
	Poldip2	0.49	1.29		Adam23	0.371279	0.673756		Ndrg4	0.3393	0.825665		Rtn1	0.231556	0.955051		Sorl1	0.483162	1.19479
	Ak1	-0.28	1.29		Atcay	0.176578	0.673201		Iars2	-0.26617	0.824547		Srr	0.232449	0.954709		Gdap1	-0.197866	1.19387
	Crnkl1	0.49	1.28		Ncoa5	0.371175	0.671536		Amdhd2	-0.595714	0.82452		Flii	-0.246008	0.953086		Slc24a2	0.270736	1.19356
	Apoa1	0.8	1.28		Atp5md	-0.307168	0.669409		Snx30	0.299631	0.824265		Cyp2j9	0.753212	0.949766		Cpe	0.256968	1.19319
	Cryl1	1.21	1.28		Csde1	-0.309765	0.668893		Pcdh7	1.22419	0.823871		Rpl35a	0.401268	0.949626		Prpf8	0.293992	1.19286
	Serpina3k	2.29	1.28		Dnajb1	0.562507	0.668155		Pigt	0.581708	0.822494		Tubb2b	-0.287403	0.949371		Ptprn2	0.271166	1.19173
	Rnf14	0.41	1.28		Vipas39	0.469618	0.667171		Hspg2	-1.0779	0.821589		Myo1d	-0.203758	0.947002		Gnas	0.207019	1.18988
	Mpst	0.6	1.27		Ppfia2	0.247219	0.666981		Pcyt2	0.74099	0.820581		Mrpl1	0.503446	0.94671		Fbxo6	0.267553	1.18896
	Psmb7	-0.26	1.27		Npm1	0.304321	0.666611		Rmdn1	0.239383	0.820269		Bmpr2	-0.634862	0.945888		Sh2b1	0.58284	1.18728
	Atad1	0.57	1.27		Tgm2	-1.12322	0.666591		Wdr54	0.194541	0.819577		Gucy1a1	-0.454543	0.94572			-3.73355	1.18554
		2.68	1.27		Dgke	-0.338167	0.666324		Mtco1	-0.314322	0.818894		Ipo11	-1.20139	0.944082		Epha4	0.268528	1.18526
	Kif5c	-0.61	1.27		Anks1b	-0.748716	0.665823		Mat2b	0.333702	0.818499		Usp5	0.186955	0.943859		Gabbr2	-0.210772	1.18473
	Dlg4	-0.44	1.27		Rab1a	0.219686	0.664825		Sncb	-0.231714	0.818364		Taco1	-0.50789	0.943286		Uap1l1	0.481588	1.18393
	Rapgef4	-0.83	1.27		Trim28	-0.19902	0.663102		Stx16	-0.478066	0.818104		Emc1	-0.306964	0.942841		Fnta	-0.200692	1.18337
	Chmp4b	0.32	1.27		Pcbp1	-0.146475	0.662932		Nudt2	0.829156	0.81761		Timm17b	-0.426396	0.94252		Trappc12	-0.273698	1.18266
	Dbt	0.28	1.26		Gmps	-0.28501	0.661722		Atp2b2	0.402546	0.81605		Fn3k	-0.398457	0.940872		Rps17	0.289248	1.18162
	Syne1	-1.36	1.26		Vgf	-0.218541	0.661442		Asap1	-0.667261	0.815543		Scrn2	-0.398829	0.940716		Gpd2	0.286937	1.17988
	Ptges2	-0.49	1.26		Epb41l2	-0.162047	0.661205		Rpl31	-1.10601	0.815404		Thy1	-0.164352	0.940249		Tmem177	1.65569	1.17951
	Pafah1b2	-0.28	1.26		Hip1r	-0.21612	0.660966		Cdh2	0.232606	0.815347		Lysmd2	0.518942	0.939504		Sh3gl3	0.323576	1.17545
	Prep	0.29	1.26		C2cd2l	0.442372	0.659412		Npl	1.91645	0.814864		Etnppl	-0.467946	0.939058		Derl1	0.27059	1.17416
	Septin5	-0.47	1.26		Rabl6	1.01774	0.658697		Strn3	0.815722	0.814707		Arpin	-0.22781	0.939057		Susd2	-0.37041	1.1737
	Rcc1	0.48	1.26		Gpd1	-0.319135	0.658037		Memo1	0.767951	0.813892		Sf3a1	0.335522	0.939009		Prodh	0.450653	1.17309
	Igsf1	-1.12	1.25		Atp1a1	-0.179377	0.657192		Tbc1d24	0.37229	0.8108		Crbn	-0.698421	0.938573		Slc1a3	0.194114	1.17265
	Ctps2	0.43	1.25		Rps25	-0.204611	0.657041		2310061I04Rik	-0.26897	0.81046		Snx6	0.187868	0.938376		Prpf40a	0.984848	1.17235
	Scarb2	1.76	1.25		Ak3	-0.260055	0.656997		Septin3	0.421724	0.809828		Calu	1.6291	0.93746		Elmo1	0.403272	1.17188
	Kng1	0.73	1.25		Rab2b	0.224628	0.656492		Cntn4	0.814729	0.809705		Lama2	-0.90593	0.93693		Pla2g7	0.483806	1.17091
	Etfb	0.27	1.25		Dzank1	0.606794	0.655887		Tmx4	-0.37288	0.809663		Eif3e	0.217403	0.935587		Cnnm2	-0.201969	1.1707
	Acta1	0.49	1.25		Atp6v1f	0.511901	0.655401		Ppif	0.460293	0.809359		Nova2	-0.467445	0.935139		Nptx1	-0.469391	1.17047
	Gdap1l1	-0.52	1.25		Urod	-0.608052	0.65537		Cotl1	0.354321	0.808033		Erh	0.240866	0.934336		Tsg101	0.212465	1.16902
	Ranbp1	-0.3	1.25		Aldh6a1	-0.20241	0.654793		Sdr39u1	0.264884	0.806978		H2bc22	0.720436	0.933656		Mpp1	0.232469	1.16835
	Chid1	-0.8	1.25		Mrpl22	-0.374718	0.654711		Acad10	-1.73585	0.805983		Usp47	-0.466173	0.932411		Gng3	-1.37126	1.16679
	Eif3l	0.27	1.25		Abl2	-0.244544	0.654362		Mccc2	0.241304	0.805677		Slk	-0.4127	0.931718		Csnk1d	0.272302	1.16629
	Rap2a	-0.4	1.25		Ttc39c	0.19672	0.653973		Iqgap1	-1.19481	0.805385		Sirt2	-2.20278	0.931355		Brsk1	-0.351832	1.16578
	Vps11	-0.97	1.25		Actr1a	0.158282	0.651602		Map2k1	0.353752	0.803131		Washc5	0.368707	0.930618		Tagln3	-0.254839	1.16525
	Dnajb6	-0.57	1.25		Strn	-0.372201	0.65143		Flad1	-0.409269	0.802404		Pigs	-0.388103	0.929998		Mrpl39	0.290225	1.16524
	Gsr	0.47	1.25		Hnrnpab	0.470498	0.649997		Dhrs7b	-0.296934	0.800233		Ahcyl2	-0.206256	0.929237		Rab4a	0.863191	1.16464
	Uchl1	-0.24	1.25		Cpne5	0.79666	0.649861		Slc7a3	-0.734726	0.799642		Ddx42	0.566774	0.929125		Hcn2	0.262906	1.16444
	Arhgap26	-1.13	1.25		Ndufb7	-0.191606	0.649818		Ube2v2	0.393436	0.799499		Maip1	-0.416233	0.928905		Rabgef1	-0.78828	1.16406
	Rrbp1	0.37	1.25		Pi4k2a	0.686951	0.649522		Cpne9	1.32463	0.799137		Napepld	-0.467202	0.928616		Rps27l	0.227171	1.16364
	Set	-0.48	1.24		Ank2	0.134277	0.649073		Coq6	0.189506	0.797814		Nln	0.450418	0.927843		Etfa	0.206529	1.16342
	Atp6v0c	-0.31	1.24		H1f0	0.285218	0.648623		Rps16	0.295932	0.797004		Acsl5	-0.370421	0.926735		Anxa3	0.605534	1.16207
	Nrbp2	0.72	1.24		Abi2	-0.299576	0.648426		Stau1	1.09274	0.796724		Aldh1l1	-0.166189	0.926072		Zdhhc5	-1.1265	1.16188
	Eif4a2	-0.24	1.24		Tomm20	0.557425	0.648391		Cdh11	0.524733	0.796358		Vps33a	0.377729	0.926046		Ank3	-0.408194	1.16174
	Acss2	-0.33	1.24		Ndufv2	0.235225	0.648027		Rexo2	-1.00231	0.796295		Impact	-0.460075	0.925893		Atg2b	-1.02098	1.15788
	Atp8a1	-0.29	1.24		Psme1	-0.288314	0.647953		Tecr	-0.549198	0.796271		Adcy1	0.312763	0.925865		Pin1	-0.206927	1.1574
	Isoc2a	0.34	1.24		Arrb1	-0.463422	0.64785		Itsn2	0.368875	0.79572		Cers2	2.10599	0.925822		Srr	0.972844	1.15712
	Ntm	-0.32	1.23		Ptprf	0.347452	0.647586		Erlin2	0.245042	0.793484		Marchf5	-0.321549	0.923357		Arap2	0.632176	1.15418
	Lman2	-0.42	1.23		Vcl	-0.21917	0.647479		Fxyd7	-0.690807	0.792698		Acp1	-0.444708	0.922707		Mydgf	0.354491	1.15383
	Nolc1	-0.37	1.23		Cops2	0.169063	0.647277		Wasf1	0.51673	0.792607		Arhgap35	-0.262422	0.922034		Hid1	-1.10195	1.15289
	Dhx15	-0.39	1.23		Scfd2	1.00756	0.646976		Lcmt1	0.306301	0.791652		Timm13	0.357318	0.9216		Atp8a2	0.392737	1.15069
	Brsk2	-0.53	1.23		Polr2b	-0.4489	0.644186		Tsnax	-0.666819	0.791164		Nup160	0.644421	0.921412		Armcx3	0.768068	1.14884
	Plp1	0.59	1.23		Prmt8	0.470607	0.643914		Sh3gl1	-0.552645	0.790747		Pcdh7	1.34269	0.921145		Kcnj16	-0.319736	1.14869
	Dock1	1.7	1.23		Atp2b4	-0.162623	0.643753		Pfn2	0.26518	0.790552		Lactb	-0.237103	0.920457			0.53829	1.14588
	Ube2o	-0.33	1.23		Rbm8a	0.194876	0.642932		Cacna2d3	-0.282449	0.790001		Arl6ip5	0.310675	0.918877		Abracl	-0.382839	1.14587
	Mocs3	1.52	1.23		Pdxdc1	0.256277	0.64277		Nmt1	0.310994	0.788568		Rgs17	0.22036	0.918618		Hnrnpab	0.167247	1.14571
	Pafah1b3	-0.38	1.23		Vdac3	-0.399345	0.642669		Cd47	0.373798	0.788493		Ttll12	0.44278	0.918517		Rps20	0.200426	1.14436
	Ap3d1	-0.26	1.22		Pank4	0.810422	0.642448		Eif4b	0.350479	0.788484		Pgrmc2	-0.248777	0.918353		Emc3	0.251972	1.14347
	Bcam	-0.66	1.22		Ero1a	-0.239406	0.642332		Ssr4	0.860621	0.787944		Pdia3	0.152321	0.916773		Adgrl2	0.520498	1.14228
	Gps1	0.3	1.22		Fam136a	0.779495	0.640895		Slc8a2	0.255719	0.787779		Acsbg1	-0.183469	0.916752		Ddah2	-0.443145	1.13847
	Ndufb3	-0.28	1.22		2310061I04Rik	0.395565	0.640591		F8a1	0.62829	0.787481		Iars2	-0.212252	0.916194		Clic4	-0.278212	1.13804
	Slc2a1	0.44	1.22		Lpcat1	0.926496	0.640571		Rps10	-0.388629	0.786767		Ica1	0.557476	0.915578		Evi5l	-0.356555	1.13413
	Ganab	0.22	1.22		Etfa	-0.174595	0.640417		Snx32	0.614303	0.785887		Tpm1	0.322458	0.915145		Slc4a3	-0.299645	1.13142
	Tomm70	-0.32	1.22		Prdx5	0.217308	0.640232		Fto	-0.950406	0.78453		Acot11	-0.227139	0.91443		Kcna6	-0.241329	1.13076
	Cltb	0.25	1.22		Api5	-1.14146	0.639644		Ckap4	0.199242	0.784201		Actr10	0.304174	0.91315		Opa3	-0.553537	1.13003
	Dpp3	0.31	1.22		Stmn1	0.354001	0.639238		Fam234a	-1.01786	0.783516		Pck2	-0.340227	0.913122		Dpysl5	-0.213504	1.12883
	Ubtf	1.07	1.22		Inpp5a	-0.33252	0.639063		Frmpd3	-0.403698	0.78339		Chkb	-0.342985	0.912325		Vps25	-0.77068	1.12805
	Cap1	0.3	1.22		Kpna6	0.483379	0.638703		Nf1	0.255421	0.783333		Hnrnpr	0.232909	0.911959		Nmt2	-0.570059	1.12714
	Ndufs3	-0.28	1.22		Atxn10	-0.198712	0.638397		Ppp1cc	0.212828	0.782907		Sco2	0.966828	0.911799		Copg1	0.237182	1.12702
	Sgpl1	0.39	1.21			0.201146	0.638387		Fxyd6	0.224149	0.782886		Srsf10	0.820822	0.911234		Smpd4	1.03503	1.12678
	Slc25a27	-1.02	1.21		Cc2d1a	0.254789	0.637825		Ncstn	0.306774	0.782844		Vps13d	0.246998	0.9103		Rasgrf2	0.36116	1.12594
	Gfpt1	-0.73	1.21		Mtx2	0.151366	0.636908		H1-3	0.26271	0.782686		Cul3	-0.168964	0.90815		Gnai3	0.408439	1.12517
	Ccar2	-0.52	1.21		Fgf1	0.769292	0.635931		Srpra	-1.56825	0.782293		Cnrip1	0.233874	0.907331		Washc5	0.371895	1.12416
	Rogdi	-0.52	1.21		Acly	-0.168022	0.635919		Nol3	0.678185	0.78166		Fnta	0.295161	0.906626		Elavl2	0.350416	1.12389
	Zer1	-1.14	1.21		Slc14a1	-0.255857	0.635744		Ptges3	0.237442	0.78163		Ermn	-0.277657	0.906586		Ctnna3	1.34661	1.12367
	Haghl	-0.54	1.21		Ap3b2	-0.129856	0.634522		Mocs3	0.458579	0.781166		Cit	0.192501	0.906336		Agap2	0.325011	1.12154
	Cadm4	0.34	1.21		Clpp	-0.242887	0.634036		Glud1	0.243744	0.780909		Pam16	0.912885	0.905574		Cldnd1	-1.07158	1.1204
	Slc2a3	-0.26	1.21		Gnb4	0.279265	0.633665		Tm9sf3	0.492175	0.779784		Ralb	-0.334512	0.904405		Cpt2	0.449168	1.11877
	Syncrip	0.46	1.21		Aldh18a1	0.290018	0.632927		Rac3	0.365237	0.779569		Ppa2	0.260077	0.904147		Bmpr2	0.85697	1.11837
	Tra2a	-0.22	1.21		Dmxl1	-0.538385	0.632481		Fkbp1a	0.401808	0.777853		Rps5	0.532266	0.903843		Glra1	0.725271	1.11826
	Tagln3	0.33	1.21		Fbxl20	0.540367	0.632013		Cdc42bpb	-0.242636	0.775514		Phyhipl	-0.317344	0.903785		Vps13d	-0.677306	1.11774
	Cpeb2	-0.69	1.21		Gpd1l	0.148435	0.631995		Fgf1	-0.342117	0.774466		Prmt8	-0.543674	0.903573		Smap1	-0.233808	1.11737
	Tdrkh	1.01	1.21		Mpp6	-0.154467	0.631013		Hbat1	-2.67451	0.774188		Hepacam	-0.191886	0.901956		Lin7c	0.206455	1.11694
	Actb	0.6	1.21		Calm1	0.22454	0.630081		Mccc1	0.24962	0.773846		Cask	0.417197	0.901386		Plekhb1	0.760464	1.11625
	Cetn2	-1.75	1.21		Rftn1	-0.311458	0.629401		Inpp1	0.408629	0.773505		Bcl2l1	-0.98941	0.901163		Rtn4ip1	0.200245	1.11306
	Psmb1	-0.93	1.21		C2cd5	-0.752432	0.628917		Nudt3	0.337973	0.77316		Thumpd1	-0.612414	0.900623		Rcc2	-0.903431	1.11306
	Anapc4	-0.3	1.2		Cda	-0.427021	0.628381		Clic1	-0.571958	0.773002		Marcks	-0.965842	0.900602		Nebl	-1.66225	1.11257
	Sh3gl1	-0.61	1.2		Ranbp1	0.194349	0.628319		Pgp	0.411573	0.772642		Tenm3	-0.926108	0.900298		Sars1	-0.240387	1.11183
	Calb1	-0.51	1.2		Lman2l	-0.484865	0.626992		Naxd	-0.371764	0.772546		Pitpnm3	0.620233	0.900221		Syngap1	0.328349	1.11134
	Kpna1	0.95	1.2		Anxa3	-0.367601	0.626548		Hdhd2	-0.245608	0.77175		Hnrnpd	0.215983	0.899433		Akap12	0.464242	1.10993
	Acadvl	0.35	1.2		Mapre1	-0.161953	0.624194		Hibadh	0.294243	0.77042		Asrgl1	-0.216269	0.899385		Lrrc8a	-0.312949	1.10912
	Clint1	-0.74	1.2		Pgp	0.146851	0.623345		Mrpl1	0.831705	0.770391		Fam91a1	0.363434	0.899156		Trim32	0.314048	1.10844
	Uap1l1	0.72	1.2		Ntrk3	0.375504	0.622083		Ppp6r3	-1.20161	0.769098		Syt7	0.1945	0.89743		Rbbp7	0.787045	1.10735
	Eif3c	-0.31	1.2		Smap1	-0.151434	0.621044		Hadhb	0.219903	0.767266		Hnrnpa3	0.543815	0.89734		Bles03	-0.620088	1.10729
	Galk2	0.59	1.2		Syt10	-0.795834	0.620784		Dctn2	-0.196053	0.76698		Ndufs6	0.485493	0.896568		Bcap31	0.64397	1.10703
	Wasf1	-0.74	1.2		Pebp1	0.200221	0.620685		Adsl	0.233079	0.766864		Stub1	0.658773	0.896358		Trim2	-0.173718	1.10613
	Vipas39	1.15	1.2		Eef1a1	-0.154374	0.619997		Ap3s1	-0.401418	0.76653		Efr3b	-0.213959	0.896218		Grm5	0.233373	1.10419
	Ywhah	-0.25	1.2		Lmtk3	0.501774	0.619053		Atp6v1g1	-0.710069	0.765699		Dad1	0.529434	0.896087		Rps3a	0.246347	1.104
	Cenpv	-0.35	1.2		Slc25a40	-0.20939	0.618391		Spart	0.963735	0.765283		Serpina3n	1.26565	0.894577		Mdp1	-0.539145	1.10308
	Dynll2	-0.37	1.2		Eif3m	0.428618	0.617992		Chchd3	0.351553	0.765246		Hsd17b4	0.271688	0.893134		Mapk8ip3	-0.34757	1.10305
	Hist1h1e	0.26	1.2		Gclc	-0.301995	0.617582		Flnb	-1.05045	0.764758		Myh11	-0.722367	0.89263		Fry	-0.254147	1.10107
	Cbr4	0.32	1.2		Pithd1	0.218694	0.61758		Isca2	0.445071	0.76411		Agps	-0.479718	0.891097		Tmed9	0.326628	1.10005
	Grm3	-0.62	1.2		Tbc1d24	0.388996	0.615593		Atp6v1c1	0.249194	0.76347		Mtch1	-0.291167	0.890128		Thrap3	0.315104	1.10004
	Idh3g	-0.26	1.2		Rpl11	-0.286902	0.61514		Mark2	-1.13787	0.761689		Fabp7	-0.356467	0.889316		Nup160	0.439158	1.09975
	Gja1	0.35	1.19		Hsd17b4	-0.188782	0.614843		Hnrnpa3	0.356254	0.761671		Dnajc16	-0.463742	0.889223		Anln	0.846347	1.09854
	Clip2	-0.52	1.19		Plxnc1	0.159821	0.614176		Hsdl2	0.372643	0.761184		Gnb2	-0.175104	0.888199		Lamp2	0.975017	1.09847
	Pkm	0.29	1.19		Hnrnpm	-0.196263	0.613848		Ppp6r2	0.670017	0.760173		Arl3	-0.198882	0.887694		Cacna1b	-0.894295	1.09454
	Kcmf1	-1.07	1.19		Pip4k2b	0.640012	0.613126		Ppox	-0.481796	0.759758		Scamp2	0.979425	0.886771		S100b	-0.319292	1.09231
	Hist3h2ba	-0.89	1.19		Slc2a13	-0.201419	0.612565		Bmpr2	0.41019	0.759047		Mtx1	0.337253	0.886204		Lama1	0.624992	1.09144
	Syn2	-0.52	1.19		Adh5	0.167643	0.612274		Iglon5	-0.401936	0.758546		Rnmt	-0.336702	0.885944		Tmed2	0.648972	1.09123
	Nedd4l	-0.69	1.19		Pld2	-0.62168	0.610834		Dusp3	0.255068	0.757622		Cox7c	0.388869	0.885176		Aarsd1	-0.468312	1.08812
	Wdr13	-0.99	1.19		Kcna6	0.380186	0.609674		Mtatp8	0.210875	0.757137		Cltc	-0.169969	0.884887		Ppat	-0.675601	1.08798
	Rpl10	-0.44	1.19		Uqcc2	0.68738	0.609209		H1-5	1.26163	0.756911		Atg9a	-0.360272	0.884583		Pgm1	-0.218823	1.08719
	Abcg2	0.97	1.19		Rab5c	0.336083	0.608826		Rangap1	0.670802	0.756696		Gaa	0.560275	0.883535		Nt5dc3	0.221878	1.08626
	Stat1	0.61	1.19		Slc6a1	-0.200052	0.608559		Slc7a5	0.499513	0.756542		Rab3gap1	-0.233402	0.882399		Acsl6	0.862227	1.08477
	Rpl6	-0.25	1.18		Acadm	-0.192215	0.608152		Gfap	0.34113	0.755908		Acad8	0.282942	0.880937		Mtnd5	-0.183274	1.08437
	Fah	0.45	1.18		Plxnb2	-0.19855	0.60756		Mapk3	0.387741	0.75494		Clpp	0.340284	0.880888		Hspa4	-0.194984	1.08408
	Zc3h14	1.72	1.18		Tspan2	-0.3197	0.607348		Marcks	-0.435758	0.754524		Gyg1	-1.07747	0.880775		Actr10	-0.233978	1.0827
	Apip	-0.71	1.18		Hdlbp	0.296636	0.607086		Arfgap1	0.354026	0.754121		Acot13	0.468095	0.879683		Fn3krp	-0.252053	1.08251
	Uba5	-0.51	1.18		Rps7	0.34073	0.606544		Guk1	0.324184	0.753492		Prpf8	-0.238631	0.879359		Naga	0.330921	1.0825
	Rab11b	0.22	1.18		Gnas	0.143757	0.606087		Atpaf1	-0.397667	0.753035		Cpne9	0.338806	0.879076		Nit1	-0.365938	1.08156
	Dnm1	-0.46	1.18		Prdx4	-0.266841	0.605699		Atp5f1a	0.271404	0.751521		Rpl18	-0.455281	0.876234		Plec	0.232118	1.08111
	Stxbp1	-0.24	1.18		Dpysl4	0.144433	0.605592		Igsf8	-0.472757	0.75122		Vps25	1.58457	0.876015		Rad23a	-0.640344	1.08021
	Napb	-0.29	1.18		Folh1	0.18449	0.60402		Lmf1	-2.22484	0.750457		Fgg	0.600272	0.875606		Rpl22	0.283154	1.07969
	Cbs	-1.03	1.18		Ddx39b	0.186323	0.604012		Chmp4b	0.261161	0.750154		Tcp11l1	0.326955	0.875454		Hbb-b2	2.90355	1.07969
	Ufl1	-0.34	1.18		Scg2	0.235703	0.603874		Ppp1r21	0.519959	0.749561		Acsl1	-0.261435	0.875126		Stip1	-0.183196	1.07942
	Cyp46a1	-0.79	1.18		Exoc6b	-0.342818	0.603802		Dnm1	-0.270424	0.749538		Nampt	-0.197131	0.87432		Bcl2l13	-0.459551	1.07938
	Xpnpep1	0.28	1.18		Map1a	-0.194283	0.603558		Camk2g	0.290816	0.74827		Spg7	0.68141	0.87397		Kcna1	0.462118	1.07748
	Atl1	-0.46	1.17		Vwa8	-0.277741	0.602971		Enpp1	-0.435793	0.747757		Rbbp9	0.345217	0.873048		Taok2	0.776193	1.07623
	Eif4a1	0.25	1.17		Gnl1	-0.218875	0.602736		Ociad2	-0.784713	0.747339		Cc2d1a	-0.184907	0.87183		Gjc3	0.588362	1.07605
	Uso1	-0.37	1.17		Clybl	0.249362	0.60267		Pmpcb	0.483587	0.74732		Cyth2	0.327374	0.8701		Stat3	0.50683	1.07533
	Nebl	0.25	1.17		Mapk3	-0.203426	0.601528		Hcn1	-0.33222	0.746924		Ube2k	0.287807	0.869162		Fkbp4	-0.270841	1.07471
	Serpinh1	0.58	1.17		Tufm	0.150486	0.601212		Lap3	0.214557	0.746639		Gm20441	-0.980066	0.868926		Mrpl19	0.65555	1.07367
	Adap1	0.25	1.17		Pnck	0.257778	0.599999		Nacad	0.959893	0.746152		Rps24	-0.287807	0.868871		Rdh14	0.207823	1.07204
	C3	0.72	1.17		Tubg1	-0.311379	0.599474		Rgs7bp	0.238585	0.744564		Atat1	-0.691716	0.86837		Gpr37l1	0.321401	1.07115
	Ndufv1	-0.26	1.17		Vamp2	0.21291	0.599439		Carmil2	0.405429	0.7439		Rin1	-0.37281	0.867167		Ywhab	-0.213931	1.07055
	Elavl1	-0.38	1.16		Sar1b	-0.244756	0.599078		Cops7a	0.272457	0.743666		Padi2	0.546784	0.866213		Grb10	-0.914247	1.07003
	Vps16	-0.73	1.16		Washc4	0.22152	0.597483		Kcnd2	-0.540205	0.743575		Dctn4	0.160354	0.864946		Ranbp2	0.46886	1.06935
	Emb	0.94	1.16		Eno2	0.135942	0.597135		Gprc5b	0.698354	0.742707		Trap1	-0.156134	0.864265		Lrrc4c	0.389829	1.06858
	Sptbn4	-1.33	1.16		Pfkfb2	-0.163399	0.596885		Hspa12b	-0.42175	0.742416		Rps15a	0.220502	0.864024		Snx30	0.335606	1.06807
	Atp6v1g2	-0.52	1.16		Rpl38	0.167408	0.596804		Slc5a7	0.608205	0.74213		Iqcb1	-0.256437	0.863935		Mlc1	0.310605	1.06686
	Glrx	0.31	1.16		Nudt21	-0.268504	0.596729		Dnajc13	0.310613	0.741676		Stam	0.217835	0.863513		Ruvbl1	0.303165	1.0666
	Eml2	0.33	1.16		Iars2	-0.169897	0.596562		Naa25	-0.323734	0.741466		Osbp	-0.172343	0.862821		Arhgap21	0.256409	1.06588
	Vps51	-0.6	1.16		Syt6	0.988927	0.596484		Dmxl2	0.192312	0.741455		Gapvd1	0.311794	0.859313		Mecp2	0.411877	1.06586
	Hbb-b2	0.99	1.16		Srgap2	-0.557537	0.596256		Dazap1	-1.62619	0.740315		Carmil1	1.19644	0.859209		Slc38a3	0.820075	1.06573
	Tns1	0.68	1.16		Tpp2	-0.173644	0.594335		Mlec	0.205172	0.740306		L2hgdh	0.262194	0.859201		Atp9a	0.450978	1.06524
	Arfip2	-0.4	1.16		Mesd	0.475373	0.593318		Ktn1	-0.621446	0.739595		Edil3	0.435059	0.858415		Capns1	-0.233053	1.064
	Cox6b1	-0.32	1.16		Arf5	0.278111	0.593279		Eea1	0.37477	0.739223		Nup133	0.179068	0.856622		Wdr20	-0.220641	1.06322
	Sdhd	1.16	1.16		Sh3gl2	0.155671	0.592002		Mycbp2	-0.549076	0.738488		Rnf123	-1.02116	0.856532		Rab9a	0.600318	1.06306
	Avl9	-0.55	1.15		Tfrc	-0.345054	0.591229		Ndufa8	0.246171	0.738234		Slc1a4	-0.383216	0.85533		Lama2	0.61868	1.06295
	Slc9a1	0.99	1.15		Kif5b	-0.193285	0.590564		Htt	0.24743	0.738164		Tmem30a	0.154351	0.854593		Ssrp1	0.481824	1.06223
	Amer2	-0.25	1.15		G3bp2	-0.210138	0.589407		Rpl4	-0.958504	0.738074		Bsg	0.242316	0.853801		Pdha1	0.162771	1.05815
	Gnas	0.24	1.15		Capn5	-0.304419	0.589067		Erc1	-1.13564	0.738048		Fscn1	0.157811	0.853747		Ttyh3	-0.508934	1.05741
	Rps23	-1.78	1.15		Eef1a2	0.191695	0.588955		Prkcsh	0.316289	0.737905		Vps36	-0.617988	0.853199		Rnh1	-0.255616	1.0552
	Arhgef2	0.35	1.15		Pdxk	0.142845	0.588862		Kndc1	0.594906	0.737177		Cul2	0.184933	0.852625		Cacna2d1	0.214367	1.05504
	Sacm1l	0.31	1.15		Pfn1	0.203796	0.58732		Ndufs6	0.342779	0.736682		Rhot1	-0.212261	0.850689		Tmed4	0.35677	1.04871
	Tubb4b	-0.22	1.15		Rpl8	0.229171	0.58703		Ybx1	-0.395707	0.736167		Nae1	-0.302419	0.849858		Rars2	0.235476	1.04858
	Fbxo22	-1.17	1.15		Dazap1	-0.417221	0.586997		Nono	0.34099	0.735398		Hyou1	-0.269361	0.849133		Sdhb	0.20236	1.04805
	Cadm1	-0.24	1.14		Capn2	-0.149103	0.586806		Cap2	0.350547	0.73489		Diaph1	0.670111	0.84716		Spire1	0.52726	1.0477
	Ap2b1	-0.21	1.14		Slc20a2	-0.521203	0.586328		Auh	0.240487	0.734808		Skp1	0.448836	0.846641		Neo1	-0.373048	1.04713
	Bphl	0.34	1.14		Tollip	0.179179	0.585427		Dhx30	-1.13518	0.734631		Atpaf1	-0.304812	0.84562		Atl3	0.408864	1.04698
	Pepd	0.23	1.14		Ssbp1	-0.216619	0.583353		Cttn	-0.48314	0.734437		Tpgs1	-0.41602	0.84504		Dpysl4	-0.199675	1.04625
	Prkacb	-0.28	1.14		Hnrnpa0	0.264067	0.58305		Rnh1	0.424763	0.73383		Asphd2	0.598738	0.844353		Got1	-0.181154	1.04549
	Dnm1l	-0.46	1.14		Pabpc4	-0.13982	0.582688		Slc25a11	-0.255102	0.731721		Oxr1	0.350943	0.844136		Itga6	0.233975	1.04527
	Gnal	-1.56	1.14		Ddx17	-0.258486	0.582302		Atp6v1d	0.198869	0.730518		Endou	0.516929	0.843815		Nup85	-2.50606	1.04454
	Wasl	-0.53	1.14		Slc18a2	0.1495	0.581579		Arsg	0.544244	0.730246		Mrpl15	-0.647924	0.843571		Vps53	-0.258081	1.04176
	Eno1	0.25	1.14		Itm2b	0.375672	0.581323		Sec61a1	1.11643	0.730004		Rap1b	0.357132	0.840645		Tenm4	-0.40802	1.04073
	Dnpep	0.29	1.14		Metap2	-0.518945	0.580969		Slc38a3	1.67159	0.729146		Sgta	-0.286454	0.840296		Ube4a	-0.525908	1.03977
	Gstm2	0.63	1.14		Chchd3	-0.205261	0.580736		Slc6a9	0.252134	0.729144		Slc9a3r1	-0.171779	0.839862		Rpl27	0.229736	1.03846
	Septin6	-0.3	1.14		Cadm2	-0.171484	0.580244		Ruvbl2	0.331656	0.728269		Eif6	-0.254171	0.839567		Me1	-0.234991	1.03819
	Msra	0.84	1.14		Prkar1a	-0.142753	0.579766		Syncrip	-0.380287	0.728162		Bcat1	-0.24877	0.839263		Tnpo2	-0.448929	1.03721
	Lancl2	-0.27	1.14		Cltb	0.173742	0.578743		Uckl1	0.648218	0.727464		Atl2	0.72622	0.839237		Ncs1	0.330924	1.03638
	Alad	-0.69	1.14		Ppt1	0.313469	0.57739		Kctd8	-0.373854	0.72745		Eif4e	0.264029	0.838611		Ufd1	-1.2664	1.03516
	Amdhd2	0.51	1.13		Hist1h1e	0.254328	0.576774		Sfpq	0.321094	0.727126		Atp2b3	-0.339919	0.837887		Paox	-0.740202	1.03509
	Krt86	2.84	1.13		Emc4	-0.595696	0.57564		Tpm4	0.280121	0.727034		Apbb1	0.472005	0.837424		Ttll12	-0.247874	1.03495
	Ubqln1	-0.39	1.13		Slc9a3r1	0.165226	0.575253		Stmn1	0.33444	0.726244		Ehd3	-0.153923	0.836817		Sfxn5	0.360402	1.03423
	Tmx4	-0.31	1.13		Lbr	0.84997	0.575212		Oxsr1	-0.452504	0.726192		Ppp1ca	-0.206272	0.835843		Sik3	-0.315632	1.03416
	Sms	-0.36	1.13		Aldh4a1	-0.394181	0.574703		Hint1	0.259369	0.724925		Scn8a	-0.321586	0.835671		Acot9	-0.221896	1.03285
	Ndufa1	-0.54	1.13		Gdi2	0.145393	0.573513		Syn2	0.199042	0.724912		Kif2a	0.262926	0.83524		Tk2	-0.817686	1.03271
	Eif3b	-0.32	1.13		Tsfm	0.228735	0.573473		Pls1	0.268177	0.724495		Snrpd3	0.198275	0.834586		Pitpnm1	0.172287	1.02987
	Arhgdia	0.23	1.13			0.347872	0.572695		Fbxo6	-0.283682	0.724298		Rab11fip5	0.266039	0.834558		Nckipsd	0.218278	1.02829
	Pcbd1	-0.94	1.12		Man2c1	0.322142	0.572032		Zfr2	0.552215	0.722597		Gucy1b1	-0.312561	0.834327		Napb	-0.164748	1.02751
	Rab6b	-0.31	1.12		Ppp2r2a	0.124299	0.571392		Cirbp	0.573938	0.721738		Rab1b	0.320444	0.83338		Amer2	-0.523906	1.0273
	Dazap1	-0.81	1.12		Agap3	0.436557	0.570785		Snrpd3	0.224089	0.721714		Ndel1	0.412458	0.83315		Cep170b	-0.467815	1.0266
	Otud7b	0.83	1.12		Arhgap21	1.7666	0.570681		Ppia	0.231218	0.721522		Taf15	-1.43231	0.831971		Purg	0.441677	1.02554
	Slc25a11	-0.31	1.12		Csnk2b	0.140048	0.570495		Nt5c	0.303806	0.721377		Prune1	0.260976	0.8312		Pcsk2	0.376795	1.02477
	Pnck	-1.28	1.12		Pgm1	-0.250054	0.569658		Kdsr	0.82432	0.721289		Fmnl1	-0.258626	0.831106		Man2c1	-0.268041	1.0232
	Hnrnpul2	-0.36	1.12		Gstm1	-0.229465	0.568903		Dhx36	-0.445347	0.719764		Pgs1	0.290011	0.831065		Slc17a7	0.618903	1.02284
	Clptm1	-0.4	1.12		Rbm25	-0.189078	0.568613		Kif5c	-0.204955	0.718848		Ago2	0.781597	0.830591		Exoc5	0.233927	1.02102
	Hist2h2aa1	-0.38	1.12		Bzw1	0.307147	0.568469		Polr2b	-0.489283	0.71851		Dbi	0.263452	0.830491		Dctn3	-0.181999	1.02002
	Arfgef3	-0.69	1.12		Akr1b1	-0.182415	0.568379		Reep5	-0.477199	0.717651		Pdpk1	-0.262964	0.830156		Psd2	0.952562	1.01983
	Glmn	-1.31	1.12		Rabgap1	-0.196306	0.568164		Xpo5	-1.21735	0.716958		Ptgr2	-0.210631	0.829921		Mtx1	0.176972	1.01937
	Eif3f	-0.32	1.12		Kcnj10	-0.208307	0.567654		Tjp1	-0.363533	0.716701		Prkag2	0.251676	0.828859		Sae1	-0.65854	1.01931
	Atp5mg	-0.41	1.12		Mpp2	-0.164354	0.567651		Nipsnap3b	-0.242008	0.7161		Spag9	-0.252741	0.828783		Mtch2	-0.182305	1.01911
	Cacna2d3	-0.37	1.12		Gad2	0.160151	0.567562		Rab3gap1	-0.223551	0.716008		Snrpb	0.183132	0.828654		Dmd	0.229524	1.01911
	Scrn3	-1.28	1.12		Coro1a	0.119995	0.567379		Sri	0.396797	0.714989		Hpcal4	0.599409	0.828335		Gipc1	-1.28531	1.01907
	Nit2	-0.52	1.12		Psmd5	-0.151195	0.566906		Me1	-0.341471	0.714772		Psmb4	0.176591	0.828149		Oxnad1	-0.453855	1.01816
	Copz1	-0.85	1.12		Clip2	-0.156775	0.566723		Rps15	-0.269175	0.71421		Scyl2	-0.296876	0.827182		Tor1aip1	0.406441	1.01707
	Asrgl1	0.75	1.12		Scamp1	-0.206423	0.566309		Gde1	-0.213173	0.713475		Smap1	0.270315	0.826593		Armh3	-0.71959	1.01298
	Pin1	-0.5	1.11		Lamtor1	0.385107	0.565722		Plscr3	0.300043	0.713184		Rnf14	-0.446491	0.825941		Elmod1	-0.31461	1.01215
	Tfrc	0.45	1.11		Rpl7a	0.52007	0.565482		Clint1	0.231328	0.713065		Scai	0.383061	0.825328		Rpl18a	0.284431	1.01173
	Etfdh	0.28	1.11		Vps45	0.116264	0.564244		Tmem163	-0.43694	0.71304		Myorg	-0.502736	0.824899		Kif5b	-0.256595	1.01078
	Usp9x	-0.25	1.11		Carmil1	1.23829	0.564186		Tubb5	-0.243593	0.711645		Astn2	-0.289151	0.823246		Fubp3	-1.73459	1.01046
	Ppid	-0.24	1.11		Mag	-0.488636	0.563847		Cope	0.811225	0.711564		Pfn2	0.241857	0.823055		Txndc5	0.304165	1.00984
	Serpinb1b	-0.69	1.11		Epn1	0.17622	0.563785		Strn4	-0.306606	0.711129		Lonp1	-0.197119	0.822556		Ankib1	0.234429	1.00969
	Kifap3	-1.28	1.11		Rap1gap2	-0.214686	0.56378		Tra2a	0.178562	0.70997		Gabrb1	0.401107	0.822146		Rab27b	0.476598	1.00931
	Ppil1	1.03	1.11		Ndrg3	0.174212	0.563536		Glrx	0.322922	0.709896		Cpne1	0.228291	0.821391		Nudt3	-0.631137	1.0089
	Nlgn3	-1.14	1.11		Ap2b1	0.123993	0.563213		Pithd1	0.228147	0.709823		Emc7	0.67376	0.821145		Ubr1	-0.31308	1.00848
	Stx6	-0.77	1.1		Tcp1	0.126303	0.563144		Srsf10	0.297292	0.7096		Gm49601	0.231444	0.820571		Syt1	-0.195124	1.00728
	Ap2s1	-0.23	1.1		Acad9	-0.170808	0.562464		Shank1	0.552518	0.709228		Aldh6a1	0.353809	0.820549		Ttc19	0.631869	1.00678
	Ndufa10	-0.34	1.1		Hsp90ab1	-0.141809	0.561954		Lamb2	-0.555102	0.709062		Jam2	0.881142	0.820443		Vps33b	-0.636282	1.00604
	Fus	-0.26	1.1		Gng2	-0.491845	0.561916		Rps5	0.197746	0.708319		Agpat3	-0.398799	0.818402		Mtdh	0.303727	1.00551
	Ndufs2	-0.23	1.1		Gabrb2	-0.359245	0.558688		Rbm25	-0.649944	0.708204		Chrna4	0.545126	0.817533		Col12a1	2.33832	1.00513
	Pfn1	0.19	1.1		Rala	0.161761	0.555898		Atp6v1b2	0.185012	0.707909		Dtna	0.288823	0.817227		Gpc5	1.22459	1.00473
	Pdxp	-0.39	1.1		Slc44a2	-0.409371	0.555304		Cttnbp2	0.230952	0.707538		Cadm1	-0.421108	0.817219		Ncan	0.239447	1.0038
	Cmbl	0.34	1.1		Wdr37	0.338642	0.555112		Mdh1	-0.329082	0.707348		Clint1	0.430291	0.816456		Akt1	-0.297996	1.00262
	Atox1	0.27	1.1		Clasp1	-0.169736	0.555006		Gatd3a	0.184928	0.705689		Irgq	-0.378084	0.815762		Ptk7	0.863484	1.00258
	Hook3	-0.46	1.1		Rab3c	0.183542	0.55439		Zer1	-0.493708	0.70501		Grik3	0.254754	0.814939		Gss	0.296717	1.00253
	Tnik	-0.66	1.1		Gap43	0.14504	0.554383		Tuba8	-0.284279	0.704383		Bdh1	0.218526	0.814769		Wnk2	-0.537363	1.002
	Eif4g3	-0.73	1.1		Tigar	-0.236086	0.553783		Ppp1r12b	1.18779	0.704159		Sec23a	0.190549	0.814412		Spag9	-0.476351	1.00199
	Stx1b	-0.22	1.1		Srsf6	0.268602	0.553071		Hpcal4	-0.606523	0.703192		Cd200	0.421998	0.813133		Zc3h15	0.937477	1.00166
	Tomm40l	-0.52	1.09		Idi1	0.205716	0.552654		Gnai1	-0.235513	0.702825		Prkca	-0.378328	0.811198		Syn2	0.240376	1.001
	Syp	-0.23	1.09		Lxn	0.318163	0.552275		Rps9	-0.927896	0.702506		Cep170	-0.364551	0.811007		Disp2	-0.758569	1.00095
	Actn1	0.51	1.09		Aida	-0.218621	0.552201		Hacd3	-0.209165	0.702442		Rpl36	-0.456525	0.809946		Th	0.448774	1.00062
	Ndufa12	-0.28	1.09		Timm29	-0.135179	0.552153		Prpsap2	-0.516019	0.702388		Mvp	1.36662	0.807859		Fam177a1	0.30836	1.00006
	Dlg3	-0.73	1.09		Mtx3	0.34916	0.55097		Pdhx	0.250325	0.701629		Rras2	-0.290261	0.807371		Mrps28	-2.2894	0.998896
	Lztfl1	-0.87	1.09		Elmo2	-0.197314	0.550921		Map3k5	0.320654	0.700871		Pcyt2	-0.545268	0.806628		Gstz1	0.879422	0.998762
	Acsl1	0.25	1.09		Psmd11	0.182644	0.550885		Prkag1	-0.425347	0.70083		U2af2	0.860178	0.806392		Pcdh1	-0.622275	0.998651
	Vat1l	-0.43	1.09		Slc39a12	0.620429	0.550691		G3bp2	-0.285599	0.70083		Emc3	0.256431	0.806345		Pgm2l1	-0.252614	0.997997
	Ston2	0.55	1.09		Hist1h1c	0.553948	0.55051		Pcbp2	-0.305586	0.700111		Dhodh	0.405775	0.80502		Vps28	0.543906	0.997617
	Camk2g	-0.48	1.09		Lrrc8a	-0.16889	0.549951		Apoo	0.180293	0.699899		Mtss2	-0.699004	0.804976		Sphk2	-0.327843	0.997282
	Ddah1	-0.22	1.08		Ufl1	0.310145	0.549699		Rapgef4	-0.484275	0.699671		Tbc1d10b	-0.290563	0.80426		Cryzl2	0.397599	0.997076
	Stt3a	0.51	1.08		Rps11	-0.211806	0.549643		Castor2	0.221549	0.699651		Iscu	0.661662	0.803286		Ubqln2	-0.481278	0.996993
	Ndufs1	-0.19	1.08		Tmem47	-0.225791	0.549578		Cygb	0.309743	0.699424		Mthfd1	0.17469	0.801995		Nmral1	0.359191	0.99686
	Snw1	0.41	1.08		Ppia	0.200502	0.54869		Rgs6	0.291216	0.698909		Septin9	0.295663	0.797182		Lingo1	0.491544	0.995787
	Trio	-0.65	1.08		Dhx15	-0.238222	0.547878		Vsnl1	-0.542685	0.698853		Minpp1	0.232827	0.797067		Dagla	-0.442724	0.993658
	Mgst3	-0.26	1.08		Eif4a2	-0.128971	0.547738		Slc24a4	1.02364	0.698333		Ilvbl	-1.19674	0.79704		Slc27a4	0.277042	0.993598
	Atg7	-0.52	1.08		Gmppa	0.295873	0.546736		Dnajc16	0.304068	0.697986		Gja1	0.229069	0.796586		Psme2	-0.371585	0.993468
	Ilf2	-0.29	1.08		Epn2	-0.181426	0.546593		Dock4	1.19351	0.697899		Rack1	0.13834	0.795522		Slc44a2	0.164976	0.993411
	St13	-0.19	1.08		Farsb	-0.199602	0.546569		Nlgn3	0.353066	0.696671		Kif5c	-0.150814	0.795105		Atp2b3	0.281119	0.993133
	Crmp1	-0.24	1.08		Gripap1	-0.475557	0.546053		Cpt1a	0.382845	0.696501		Hint3	-0.193672	0.794107		Ddc	0.426548	0.992905
	Dync1li1	-0.22	1.08		Tom1	0.212617	0.54513		Igsf9b	-0.765045	0.695859		Shroom2	-0.504597	0.79387		Atp6ap2	0.160226	0.992458
	Aldoa	0.3	1.08		Akr1a1	0.132545	0.544512		Ptgr2	0.229611	0.694596		Kctd12	-0.149951	0.792574		Ppp1cc	0.178443	0.992298
	Ociad1	-0.46	1.08		Slc30a1	0.54618	0.543882		Atp5pb	0.297724	0.694418		Zfyve9	-0.442982	0.791703		Atp5pd	0.765951	0.991235
	Arsb	0.85	1.07		Sult4a1	0.181286	0.543662		Bcl2l13	-1.12597	0.694305		Larp1	1.5074	0.791426		Gfod1	0.300963	0.990357
	Aldh1l2	0.77	1.07		Cct3	0.124242	0.543599		Gnai3	-0.183051	0.694161		Fntb	-0.813295	0.789057		Epb41l3	0.259059	0.989483
	Fga	1.42	1.07		Sptan1	0.272707	0.542646		Gprasp1	-0.306035	0.692735		Cmpk2	0.288165	0.787748		Mark3	-0.305335	0.988937
	Cntnap1	-0.24	1.07		Rhoa	-0.221158	0.542483		Dgkq	-0.262845	0.692636		Ndufaf5	1.40219	0.786584		Ncbp1	0.861254	0.98889
	Acad10	0.63	1.07		Bax	0.787222	0.542216		Tubb4b	0.262275	0.691922		Trim2	-0.178996	0.78547		Pnpo	0.457627	0.985955
	Atp1a3	-0.21	1.07		Ca2	0.29207	0.542007		Hnrnpab	-0.242437	0.690668		Slc8a3	-0.277579	0.785146		Ccdc115	0.942399	0.985944
	Dpysl5	-0.18	1.07		Adprh	0.151224	0.541868		Sema7a	-0.516556	0.690205		Abr	-0.160544	0.784775		Hace1	-0.668479	0.985205
	Rpl11	0.22	1.07		Mtdh	-0.243121	0.541737		Klc1	-0.197669	0.690186		Vps8	-0.308513	0.784702		Psme1	-0.504796	0.983194
	Mug1	0.97	1.07		Ddi2	-0.213617	0.540043		Chm	0.245753	0.690015		Vwa5a	-0.402297	0.784619		Rps5	0.219173	0.982283
	Nop56	-0.65	1.07		Tmem130	0.336365	0.53977		Ube3b	-0.610838	0.68985		Ranbp1	-0.18753	0.784488		Scgn	-1.05002	0.982021
	Safb	-0.57	1.06		Lrrc47	-0.169593	0.539323		Prkaca	0.314113	0.689565		Abhd11	0.259642	0.783899		Lmtk3	0.365919	0.98071
	Vwa5b1	-0.67	1.06		Arpc4	0.21138	0.539152		Cyp51a1	-0.381944	0.689502		Zer1	0.331328	0.782745		Ppp2r5a	0.269883	0.978348
	Csde1	-0.3	1.06		Mapk1	0.128063	0.538625		Cltb	0.304787	0.689049		Agfg2	-0.514056	0.782373		Tbcc	-0.838405	0.977139
	Arl3	-0.38	1.06		Stk39	-0.609132	0.538089		Adprs	0.752813	0.686953		Nt5c	0.210699	0.782016		Cnih4	0.277577	0.975888
	Cyth1	-0.47	1.06		Rpl5	-0.207865	0.537817		Kcnq2	0.551744	0.68694		Ube2m	-1.12122	0.781437		Reep5	-0.307875	0.974641
	Hspa2	0.41	1.06		Hspa8	-0.13548	0.537487		C3	0.553299	0.686807		Serpine2	0.416223	0.780919		Fbll1	0.613888	0.974304
	Lin7c	0.36	1.06		Nsdhl	0.475767	0.536527		Hebp1	0.628436	0.684773		Scg2	0.411968	0.779937		Ndufa1	-0.237491	0.974265
	Mettl7a1	0.34	1.06		Gstz1	0.223471	0.535755		Mag	-0.290503	0.684538		Stip1	-0.181419	0.778711		Uba1	-0.188124	0.973406
	Tspan7	-0.5	1.06		Mtatp8	-0.226752	0.534956		Ptrh2	-0.284699	0.684535		Opa1	-0.169052	0.777413		Oplah	0.251012	0.973357
	Mboat7	-0.38	1.06		Spon1	0.397283	0.534559		Gpc4	-1.66051	0.684169		Gmfb	-0.260953	0.776317		Septin6	0.152052	0.972542
	Psmb6	0.23	1.06		Msi2	-0.155797	0.534394		Eml2	0.296166	0.68328		Snx15	0.381751	0.775503		Adhfe1	0.284028	0.972468
	Ywhae	0.25	1.06		Rap2c	0.771242	0.534151		Ntrk2	0.189887	0.682769		Ints3	0.816928	0.775489		Hnrnpul1	0.332733	0.971917
	Mrps2	-0.52	1.05		Mpp1	-0.258956	0.533869		Emb	-0.412864	0.682425		Exoc2	0.213991	0.775196		Dst	0.407192	0.971834
	Mtmr2	0.7	1.05		Sf3b1	-0.246186	0.533703		Lmtk3	-1.33296	0.682385		Agap1	-1.70751	0.774817		Vps11	0.636371	0.97169
	Cmpk1	-0.26	1.05		Eif5a	0.202277	0.530667		Cox6c	0.334979	0.682341		Vps13a	-0.252415	0.774517		Gfod2	1.08075	0.969776
	Grb10	0.67	1.05		Slc25a1	0.240696	0.53051		Tfrc	-0.321551	0.68172		Strn	-0.261617	0.774199		Itgb1	0.86247	0.969719
	Slc25a18	0.22	1.05		Rps8	0.262473	0.530024		RO60	0.281635	0.681489		Gtpbp1	-0.588651	0.772506		Asns	-0.416292	0.968534
	Tollip	-0.24	1.05		Vps51	0.267686	0.529816		Acad9	0.209839	0.680865		Pebp1	0.225472	0.771954		Snx25	1.20904	0.96838
	Kcnab2	-0.44	1.05		Ptbp2	-0.249871	0.529274		Pycr3	0.305526	0.680822		Bckdk	-1.07692	0.771385		Bub3	0.327618	0.96822
	Hnrnpdl	0.59	1.05		Selenoo	-0.295355	0.529109		Glg1	0.425174	0.680208		Cenpv	0.268704	0.771299		Dip2a	0.591245	0.9682
	Hnrnpab	-0.43	1.05		Itpa	0.208581	0.528995		Skp1	-0.446435	0.680196		Sez6l	-0.439369	0.76926		Acot2	0.265457	0.968071
	Ilkap	-0.94	1.04		Eif6	-0.466083	0.52864		Gfra2	0.443451	0.680003		Puf60	-0.274932	0.767278		H2az2	0.281823	0.967884
	Dbnl	-0.29	1.04		Sarnp	-0.264105	0.528346		Mpp1	-0.330892	0.679598		Ctbp2	-0.650692	0.765174		Samhd1	-0.222507	0.967001
	Tubb2b	-0.24	1.04		Arhgef9	0.375709	0.528325		Lrrc8c	-0.295503	0.679295		Kalrn	0.463467	0.764826		Mapre1	-0.203421	0.965719
	Crad	-1.28	1.04		Impa1	0.180707	0.527239		Adcyap1r1	0.422633	0.678721		Inpp4b	0.436103	0.76467		Cpne9	0.306617	0.964182
	Ckb	0.25	1.04		Elavl1	-0.199674	0.526881		Src	0.27049	0.678577		Fgf1	-0.441146	0.764616		Strip1	0.223159	0.963841
	Cdipt	0.3	1.04		Cacna2d3	0.26798	0.52663		Bzw1	0.343921	0.678315		Klc2	-0.208182	0.764114		Usp32	-0.322762	0.962431
	Fth1	0.48	1.04		Khsrp	-0.245386	0.526236		Atp5f1d	0.930547	0.677852		Kif5a	-0.69076	0.763393		Snx4	0.361081	0.96218
	Chmp2a	0.29	1.04		Sfxn1	-0.173567	0.526161		Cacybp	-0.22518	0.677238		Sae1	-0.834436	0.763291		Rab12	-0.228528	0.962099
	Prodh	0.39	1.04		Negr1	0.130711	0.524273		Eipr1	0.563298	0.677181		Lin7c	0.207286	0.762357		Tkfc	-0.658812	0.961707
	Plin3	0.46	1.04		Puf60	0.284514	0.523708		Dync1h1	-0.247221	0.676418		Cpne6	-0.305947	0.760781		Pam	0.230772	0.961049
	Sirt2	0.37	1.03		Ppp2r5b	-0.559612	0.523572		Aspscr1	1.08661	0.676185		Copg2	-0.536635	0.760526		Qars1	0.423176	0.960923
	Ppp3cb	-0.36	1.03		Smarca5	-0.294196	0.523417		Ppp1ca	0.203027	0.675799		Tmem151a	-0.262909	0.760518		Arsa	0.702037	0.957956
	Rps6ka2	-0.38	1.03		Fh	0.12405	0.522427		Ciapin1	-0.957776	0.675659		Eps15l1	-0.231608	0.759719		Trap1	0.167906	0.957004
	Actr1b	-0.2	1.03		Cntfr	-0.146474	0.522006		Alg2	-0.243997	0.673905		Cd81	0.198171	0.759688		Ilk	0.303941	0.956661
	Atp5mf	-0.31	1.03		Nptn	-0.133394	0.521673		Ecpas	-0.262824	0.67387		Irgm1	0.479101	0.759574		Inpp4a	-0.239087	0.955966
	Idh3a	-0.29	1.03		Slc16a1	-0.171209	0.521343		Ahi1	0.411881	0.673537		Top1	-0.512916	0.759489		Dzank1	0.318512	0.955574
	Tor1aip1	0.66	1.03		Fnta	0.399735	0.520252		Lrrc4b	-0.194922	0.673201		Pik3r1	0.622516	0.758687		Thoc2	0.258913	0.954614
	Slc6a1	-0.45	1.03		Nap1l4	-0.140079	0.520148		Pex5l	0.189606	0.67316		Ldha	-0.222414	0.758504		Setd3	0.427553	0.952699
	Tarsl2	-0.9	1.03		Blvrb	-0.331965	0.51932		Mapre3	0.278197	0.673134		Atp4a	-0.269869	0.757998		Eci1	0.239571	0.952344
	Slc25a23	-0.21	1.03		Tkfc	0.71635	0.518926		Tsg101	-0.244242	0.672452		Gfod1	-0.281897	0.757294		Cnot9	0.461551	0.951671
	Gsto1	1.94	1.03		Emc3	-0.37114	0.518753		Psma6	0.184076	0.672266		Erlec1	-0.268137	0.756967		Ankrd46	0.708568	0.951595
	Sec14l2	0.39	1.03		Atl3	0.384705	0.518508		Atp8a2	0.553331	0.672202		Cyc1	-0.175452	0.756723		Arpc3	-0.594311	0.95073
	Prdx6b	0.82	1.03		Neo1	0.552396	0.518493		Ptprn	0.271785	0.670418		Prrt2	0.38426	0.755871		Gabbr1	-0.29229	0.950631
	Tiprl	0.77	1.03		Ndufaf5	-0.370518	0.51769		Ndufc2	0.33763	0.669988		Mcrip1	0.543317	0.755744		Fam114a1	0.327195	0.950394
	Ajm1	-1.07	1.03		Gart	0.387491	0.517677		Kcna3	0.924991	0.66995		Sec11c	-0.149565	0.754851		Epb41l1	-0.183977	0.949725
	Nagk	0.32	1.03		Fkbp4	-0.150173	0.517633		Tmem33	-0.190556	0.669927		Hspe1	0.175579	0.753998		Atp5f1b	0.156509	0.949259
	Ggps1	0.48	1.03		Srsf4	-0.288447	0.517062		Tanc2	-0.314886	0.669913		Inpp1	-0.173336	0.75315		Ncdn	0.166334	0.94832
	Uba6	-0.47	1.03		Ogt	-0.195613	0.516745		Ephx1	-0.745737	0.669576		Fech	-0.443566	0.752371		Ocrl	-0.191758	0.947237
	Cdk14	1.66	1.03		Nme1	0.877941	0.516575		Dctn3	0.209417	0.668286		Tor1aip1	0.263192	0.751857		Dek	0.498371	0.945657
	Tln2	-0.37	1.03		Pacsin2	-0.233625	0.515765			-0.424884	0.668148		Scamp1	-0.153599	0.751725		Vps26b	0.199017	0.945357
	Pitpnb	0.49	1.02		Tmem126a	0.214819	0.515265		Cdk5rap3	0.445384	0.668113		Ranbp9	-0.307161	0.751599			0.424739	0.945275
	Cul2	-0.4	1.02		Tsn	0.132526	0.514499		Mtarc2	0.238209	0.667827		Aars2	0.329173	0.751517		Fbxl4	0.775475	0.945155
	Cdk18	-0.45	1.02		Necap1	0.184919	0.514254		Tmed2	0.613566	0.667806		Tigar	-0.218112	0.751493		Stambp	0.358731	0.944846
	Rpl21	-0.35	1.02		Pomgnt2	0.135497	0.513813		Gpi	-0.159285	0.667473		Mapre3	0.537502	0.751057		Itch	0.397772	0.944627
	Fxyd6	-0.58	1.02		Ncl	-0.145537	0.513794		Vipas39	0.331963	0.667035		Gpt	-0.394701	0.750572		Asic1	0.801646	0.943939
	Ctnnd1	0.4	1.02		Ndufab1	-0.595859	0.513774		Ndufb7	0.390189	0.667005		Eif5b	0.375748	0.750292		Frmpd3	-0.859521	0.9439
	Mtx3	-0.74	1.02		Rpn1	-0.160524	0.513147		Olfm1	-1.38542	0.666432		Mtdh	0.396598	0.75005		Api5	0.358328	0.942876
	Gstm7	0.21	1.02		Prkar2b	0.160311	0.512445		Acadsb	0.217379	0.666283		Gmppb	0.526346	0.748776		Dbnl	-0.182289	0.942748
	Nudc	-0.25	1.02		Cacybp	-0.165399	0.512204		Prkar2b	0.19656	0.665367		Serpinb1a	0.230441	0.747486		Pacsin3	0.266036	0.942711
	F3	0.35	1.02		Tmem43	-0.361465	0.510664		Inf2	-0.505596	0.665257		Kiaa0319l	0.745911	0.746834		Bri3bp	-0.542018	0.942227
	Fgg	1.46	1.02		Mdh1	0.124568	0.509009		Map7d2	-0.18586	0.665163		Sptb	-0.374477	0.746803		Pgs1	0.424137	0.942004
	Cdv3	-0.36	1.01		Pgs1	-0.19861	0.507268		Prkcg	0.226478	0.664597		Ildr2	0.20547	0.745839		Abcg2	0.173998	0.941691
	Lpgat1	-1.46	1.01		Arfgap1	0.194582	0.506821		Psat1	-0.167045	0.664527		Ap3b2	-0.171834	0.745088		Gjb6	0.212239	0.941269
	Snrpg	-0.61	1.01		Echs1	-0.17537	0.506223		Gnb2	-0.18015	0.66445		Begain	-0.817768	0.744952		Scly	1.12472	0.940492
	Nme1	-0.43	1.01		Nrxn1	-0.162731	0.506163		Sart3	-0.880475	0.664409		Rps10	0.194359	0.744642		Rpl32	0.47542	0.938978
	Uqcc1	-0.35	1.01		Pdcd6	0.166937	0.505829		Napepld	-1.59098	0.664313		Septin6	0.218993	0.744551		Sco1	0.96042	0.938042
	Strn3	0.69	1.01		Nono	-0.237883	0.505756		Clstn3	0.93302	0.663986		Tlcd4	0.177947	0.744359		Gstm1	-0.614819	0.937469
	Ahsa1	-0.29	1.01		Golga2	-0.598541	0.504999		Slc38a1	0.722925	0.662513		Vwa1	-0.993628	0.744334		Map1lc3b	-0.380232	0.937383
	Efhd2	-0.39	1.01		Diaph1	-0.2112	0.504932		Cpne7	-0.468136	0.661794		Nrbp2	0.555826	0.743978		Nudc	-0.493521	0.937107
	Tubb2a	1.55	1.01		Ctsd	0.275476	0.504528		Vbp1	-0.207801	0.661415		Ola1	-0.19732	0.74392		Ptbp1	0.340881	0.936907
	Hexa	0.56	1		Arhgap6	-0.806904	0.504442		Rmdn3	-0.381529	0.660926		Ddhd2	-0.20565	0.743778		Tial1	0.898297	0.936686
	Tnpo1	-0.55	1		Stx6	0.549376	0.503986		Ap2s1	0.237519	0.660799		Ppm1a	0.187471	0.742987		Tfb1m	-0.248711	0.935542
	Mthfd1	0.26	1		Mthfd1	-0.176217	0.503712		Eif1	-0.90647	0.660711		Dpysl5	-0.187815	0.742761		Trappc9	0.250396	0.934305
	Gripap1	-0.46	1		Chmp7	-0.666518	0.503537		Tmed7	0.246642	0.660338		Pspc1	0.238171	0.742546		Acot8	0.54786	0.934043
	Hprt1	-0.22	1		Cd38	0.192946	0.502207		Mtif2	0.787721	0.659766		Rab3gap2	-0.203091	0.742425		Pabpc1	0.148417	0.933192
	Fgb	1.38	1		Actb	-0.263788	0.501741		Syt6	-0.336217	0.659736		Rhog	0.221546	0.742264		Rbm25	0.309717	0.932258
	Slc6a17	-0.62	1		Trim32	0.453151	0.501516		Lmnb1	0.286878	0.658933		Mthfd1l	0.200656	0.741883		Tomm40l	-0.205269	0.931748
	Taco1	-0.79	1		Rpl13a	0.278445	0.500934		Arfgef3	0.405123	0.658652		Ufc1	-0.190793	0.741616		Dip2c	-0.204135	0.931674
	Ppif	0.72	1		Mapk9	0.136759	0.500857		Dtd1	0.2364	0.658553		Dhrs7	1.24632	0.741184		Hdac11	0.19536	0.93139
	Cltc	-0.2	1		Slc25a5	-0.161812	0.500827		Tmem222	0.304909	0.658343			-2.00111	0.740813		Mapk3	0.258276	0.931118
	Lama5	0.71	1		Cdh13	-0.145452	0.500709		Ywhag	0.350144	0.658249		Ptges2	-0.184125	0.740391		Anks1b	0.561465	0.931069
	Igsf8	2.07	1		Iqsec1	-0.128485	0.500677		Pafah1b2	-0.21424	0.658122		Ndufa5	-0.16529	0.740319		Wdr26	0.215579	0.930851
	Alb	0.56	0.99		Por	-0.16444	0.500395		Aldh6a1	0.296627	0.657407		Arhgef7	0.222802	0.735287		Eif3c	0.249075	0.930439
	Ndrg2	-0.33	0.99		Cnp	-0.316506	0.498191		Pdia4	0.321873	0.656588		Ptprs	-0.196975	0.73485		Cnn3	-0.766239	0.929446
	Mrpl10	0.9	0.99		Rpl14	0.228638	0.498097		Purg	-1.82112	0.656347		Lgalsl	0.269016	0.734152		Vps35	0.153935	0.928813
	Sh3kbp1	-0.94	0.99		Nipsnap2	-0.250045	0.497347		Fads1	-0.313546	0.655717		Map2	-0.435439	0.732477		Irgq	-0.361361	0.928081
	B630019K06Rik	-1.08	0.99		Comt	0.145977	0.497335		Grm3	0.174909	0.655286		Epm2aip1	0.287855	0.732078		Kcmf1	-0.737037	0.927336
	Ndufa5	-0.21	0.99		Ndufaf4	0.631184	0.49664		Jup	0.305325	0.65501		Pex5l	0.241494	0.731687		Sarnp	0.533635	0.92592
	Snx6	0.43	0.99		Lypla2	0.275121	0.496445		Tomm20	0.368659	0.65491		Elp2	0.338652	0.730867		P2rx7	1.25349	0.925629
	Tbcd	0.35	0.99		Dctn6	0.47409	0.496303		Fxr1	0.44446	0.654751		Asah1	0.180959	0.730592		Arvcf	0.298534	0.924306
	Irgq	-0.88	0.99		Ndufa10	-0.134781	0.494713		Atp6v1e1	0.17678	0.654564		Lrrc8c	-0.337814	0.730088		Hint3	-0.359595	0.924235
	Rap1b	0.29	0.99		Ruvbl2	0.19575	0.493014		Srp54	-0.591515	0.654224		Ankh	0.488676	0.729526		Map1s	-0.158174	0.924105
	Gfra2	0.37	0.99		Gphn	-0.149695	0.49224		Mpdu1	-0.300808	0.654219		Tmod1	-0.619616	0.728869		Iqsec3	-0.749426	0.923877
	Nckipsd	-0.44	0.99		Cops7a	-0.241173	0.492002		Mtnd2	0.232564	0.65405		Septin4	0.218644	0.728797		Prune2	-0.225426	0.923873
	Atp5mpl	-0.63	0.98		Flii	-0.927843	0.491705		Aimp2	0.527812	0.653189		Pkm	-0.16627	0.728642		Igsf8	2.40714	0.92318
	Gprin1	-0.39	0.98		Slc25a12	0.143704	0.491488		Usp8	-1.02748	0.652371		Nmt1	-0.322523	0.728518		Spryd7	0.28489	0.922934
	Prkra	-0.89	0.98		Cd200	0.138965	0.49099		Rpsa	0.176961	0.651665		Ubr1	-1.18615	0.727972		Pgm3	-0.469871	0.922318
	Dctn5	0.7	0.98		Gpr37	-1.17261	0.490274		Slc12a9	-0.309983	0.651596		Plcb3	-1.04776	0.727746		Smarcc2	0.294668	0.922023
	Comtd1	-0.24	0.98		Maoa	-0.137672	0.489598		Septin7	0.233132	0.65151		Ndufs5	0.15769	0.726753		Cacnb3	-0.594422	0.921985
	Psmd3	-0.21	0.98		Nln	0.260343	0.489498		Mif	0.243071	0.650739		Trappc11	-0.387828	0.726712		Prdx3	0.154273	0.921744
	Ppme1	-0.25	0.97		Rps27a	-0.144725	0.489157		Tpd52l2	0.240527	0.650527		Gps1	-0.159711	0.726569		Rgs6	-0.254801	0.920942
	Vbp1	-0.42	0.97		Mri1	-0.427147	0.489154		Ppp1r7	0.167173	0.64916		Rims3	0.237584	0.724446		Pip4k2c	0.185158	0.920888
	Slc44a1	0.37	0.97		Gsto1	1.90859	0.488792		Eif5	0.184598	0.6486		Rpl27	0.152819	0.72437		Ppt1	0.427843	0.920749
	Ttr	0.68	0.97		Osbp	-0.207409	0.488755		Cdc42bpa	0.195683	0.648203		Sec23ip	-0.454085	0.723949		Dgkq	0.211241	0.919409
	Prelp	0.42	0.97		Hibch	-0.159564	0.488008		Pak2	0.251559	0.648135		Fam131b	0.27168	0.72317		Atl1	0.210301	0.918531
	Hsp90aa1	-0.18	0.97		Hadhb	-0.167213	0.487144		Dnajb14	0.963535	0.647894		Nxf1	-0.516988	0.722519		Cherp	0.277142	0.91756
	Ergic1	0.32	0.97		Acbd3	-0.281519	0.486451		Rab8a	0.464854	0.647582		Me2	0.19359	0.722176		Carmil2	-0.276139	0.916263
	Camk1	-0.45	0.97		Fhl1	-0.284544	0.486169		Qars1	0.313901	0.647576		Ndufv1	-0.156142	0.721887		Chordc1	-0.306007	0.915514
	Gpm6a	-0.18	0.97		Slc38a3	1.68366	0.485588		Clybl	0.277122	0.647556		Kcnq2	-0.434393	0.721684		Ptprn	0.698801	0.91543
	Acp1	-0.31	0.97		Hspa1a	0.197328	0.485559		Plxnc1	-0.497927	0.646902		Ecpas	-0.339827	0.721357		Apbb1	0.287643	0.914946
	Slc20a2	-0.58	0.97		Tjp1	0.669339	0.484317		Ccdc51	0.529512	0.645926		Pgap1	-0.250268	0.720234		Stt3a	0.166157	0.914925
	Metap1	-0.42	0.97		Hnrnpa1	0.149713	0.484029		Hdgf	-0.743974	0.645907		Tbc1d4	-0.842954	0.719873		Gnpda1	0.335116	0.914479
	Map2k4	-0.25	0.97		Rhot1	0.153103	0.483602		Hcn2	0.189044	0.644961		Vps26a	0.258381	0.719794		Dlg4	0.167014	0.914021
	Xpo1	-0.23	0.97		Nos1	0.363455	0.482697		Efhd2	0.210525	0.644852		Commd3	0.343992	0.719583		Septin11	0.279052	0.913717
	Tppp	0.29	0.97		Pbxip1	-0.493492	0.482247		Atp2b1	-0.449651	0.644773		Ctps2	0.506714	0.719267		Dip2b	-0.839372	0.913452
	Itsn1	-1.02	0.97		Vps28	-0.607485	0.480586		Slc4a3	-0.509653	0.644539		Ctnna2	0.143553	0.719242		Mpp2	0.169535	0.912704
	Erh	-0.32	0.97		Map4	-0.316384	0.480011		Mrps36	0.432443	0.642462		Rps16	0.280069	0.717622		Mettl7a1	0.204452	0.912639
	Rab27b	-1.27	0.96		Rars2	0.579767	0.479795		Map1a	-0.174193	0.641939		Mrpl24	0.526186	0.716342		Pld2	0.357285	0.91209
	Rab1A	-0.24	0.96		Pabpc1	-0.128127	0.479631		Mtmr10	-0.476647	0.64138		Ppia	0.194324	0.715339		Col4a2	1.71056	0.911944
	Eif2s1	0.33	0.96		Sypl	-0.226461	0.479421			-1.21362	0.640915		Spock2	0.785831	0.713105		Pam16	-0.3888	0.910361
	Eif4a3	0.62	0.96		Ajm1	-0.328199	0.478998		Tubb4a	-0.189316	0.64035		Supt6h	0.676152	0.713016		Sec22b	0.16766	0.909611
	Rpl22	0.21	0.96		Sv2b	-0.270236	0.478625		Pgm2l1	0.181552	0.640257		Epdr1	-0.15659	0.712823		Snx6	-0.383761	0.908992
	Park7	0.19	0.96		Usp46	-1.27301	0.478254		Elavl4	0.184081	0.639467		Tars1	0.158602	0.712237		Cit	0.201809	0.908381
	Psmc6	0.53	0.96		Ddx42	-0.452152	0.478152		Nutf2	1.5389	0.639391		C2cd4c	-0.457954	0.712077		Slc9a6	0.409265	0.907864
	Trappc10	-0.35	0.96		Tusc2	0.577638	0.477749		Csnk1a1	-0.214233	0.639206		Mdh1	0.225744	0.711416		Robo2	-0.343162	0.907586
	Ddx5	-0.2	0.96		Pde1a	0.276688	0.477092		Rragc	0.367986	0.638958		Mrps27	1.13651	0.710793		Snx12	-0.19355	0.907082
	Usp7	-0.45	0.96		Scamp5	0.201692	0.475119		Nmt2	-0.328908	0.638273		Gm49486	-0.19026	0.710712		Cpne6	0.315763	0.906395
	Cpm	0.56	0.96		Rpl18a	0.238886	0.473688		Sugt1	0.230588	0.638018		Ndufa10	-0.135484	0.710461		Txndc17	-0.269518	0.906362
	Acadsb	0.28	0.96		Camkv	0.26609	0.473193		Snx5	0.40661	0.637467		Yif1b	0.209479	0.709438		Epn1	0.172277	0.906143
	Iqsec1	0.44	0.95		Ktn1	0.437727	0.472573		Spon1	1.10195	0.637012		Ddb1	-0.178304	0.709403		Mrpl45	1.20117	0.906036
	Opa1	-0.24	0.95		Hnrnpa2b1	-0.153376	0.471771		Prkar1a	0.299296	0.63684		Aco2	-0.141266	0.709328		Brinp1	-0.277723	0.905678
	Fmn2	-0.71	0.95		Cox6c	-0.352716	0.471647		Pdxk	0.227376	0.636721		Kcmf1	-0.886377	0.709293		Dgki	-0.21942	0.90565
	Prnp	0.29	0.95		Ctsb	-0.24472	0.471603		Fads2	0.415516	0.636717		Gria1	-0.501158	0.709022		Lgals1	-0.637706	0.905268
	Rars2	-0.78	0.95		Poglut1	-0.19724	0.471313		Clcn4	0.324282	0.636307		Arhgap44	-0.205613	0.708703		Lxn	0.260982	0.905079
	Nipsnap2	-0.33	0.95		Reep5	-0.256555	0.471018		Pspc1	0.234564	0.636237		Mia3	0.595578	0.708114		Lrrc8c	-0.540242	0.904902
	Mindy1	0.57	0.95		Anxa4	0.372291	0.470799		Scfd2	0.525938	0.636228		Ntm	-0.286557	0.707948		Hip1r	0.45294	0.903895
	Baiap2	-0.6	0.95		Chl1	0.307159	0.469795		Gabra1	0.415769	0.635443		Folh1	0.222458	0.707563		Kyat1	0.461827	0.903861
	Ube3c	-0.53	0.95		Alyref	0.636514	0.469619		Hmgcs1	-1.3861	0.634985		Gspt1	0.18192	0.706725		Plxna3	-0.511967	0.903814
	Snx5	0.62	0.95		Tuba8	-0.407755	0.469572		Hspg2	-1.2081	0.634386		Rbx1	0.490853	0.705874		Snap29	-0.733372	0.903496
	Tsnax	-0.67	0.95		Park7	0.167695	0.469457		Tcerg1	0.528921	0.634238		Slc25a12	-0.149515	0.705683		Zyg11b	-0.269646	0.903218
	Ndufa11	-0.33	0.95		Iglon5	-0.45175	0.469295		Coro1b	-0.266671	0.633897		Atp6v1g2	0.192301	0.705296		Grm2	0.60146	0.902634
	Neo1	0.39	0.95		Psat1	-0.182361	0.469293		Hspa9	0.225194	0.633714		Coro1c	0.146715	0.70483		Cdk18	0.364546	0.902303
	Madd	-0.66	0.95		Wbp2	-0.316497	0.469248		Cep170	-0.979433	0.633477		Pex11b	0.838262	0.704709		Dgke	0.309294	0.901989
	Llgl1	0.34	0.95		Hnrnpdl	-0.225784	0.469064		Ttc1	0.910282	0.633082		Stum	-0.886137	0.704192		Stk24	-0.240849	0.901872
	Bag2	0.91	0.95		Map6	-0.145401	0.46845		Scfd1	-0.221566	0.632811		Gfra2	0.364441	0.704099		Cacna1e	-0.307783	0.901822
	Mrc2	0.79	0.94		Anxa7	-0.111869	0.468146		Fam98a	-0.995248	0.632447		Col4a2	-0.850678	0.70301		Pdia6	0.468277	0.901655
	Cisd1	-0.23	0.94		Aco2	-0.121997	0.467386		Clic4	-0.311996	0.632124		Dlgap4	0.265195	0.702722		Herc1	-0.66885	0.900543
	Maob	-0.24	0.94		Dnajc13	0.249695	0.467036		Ppfia3	0.306887	0.631952		Chmp4b	0.13884	0.701464		Gaa	0.2321	0.900148
	Apoh	0.8	0.94		Sqstm1	-0.439035	0.466718		Hnrnpc	0.33762	0.630137		Rgs6	-0.166847	0.700954		Smarcb1	1.03141	0.898051
	Ndufa8	-0.24	0.94		Ppp1ca	-0.128471	0.466224		Dnm2	-0.189613	0.629714		Arhgap1	0.382558	0.700743		Cars1	-0.356749	0.896863
	Vamp7	-0.31	0.94		Ggct	0.217838	0.465996		Ncbp1	-0.356115	0.629224		Cryzl2	0.425893	0.700418		Asrgl1	-0.218134	0.896104
	Slc17a6	-0.57	0.94		H13	-0.122051	0.465989		Plcb4	-0.38859	0.627675		H1-2	0.345606	0.700189		Rpl9	0.18397	0.895317
	Eif5	0.23	0.94		Map7d2	-0.254363	0.46492		Lman1	-1.05725	0.625587		Top2b	-0.340171	0.700104		Cdc37l1	-0.453473	0.89485
	Prdx2	0.21	0.94		Cyb5r3	-0.145462	0.464019		Adar	-0.371336	0.625225		Cyp2d22	-0.185131	0.697771		Tmco1	0.364067	0.89383
	Scfd1	-0.32	0.94		S100b	0.380644	0.463893		Ganab	-0.184555	0.62474		Nfu1	0.715025	0.697091		Rps7	-0.331687	0.893716
	H2afy	-0.23	0.94		Rps10	-0.162729	0.463069		Ncam1	0.189402	0.624519		Rpap1	-0.303951	0.695641		Chd4	0.171616	0.893701
	Gapdh	0.18	0.94		Ak5	0.423158	0.460314		Fmn2	-2.46343	0.624128		Cdc42bpa	-0.158938	0.69488		Xpo1	-0.142249	0.893611
	H2afy2	-0.33	0.94		Grb2	0.197167	0.460036		Hnrnpf	0.374538	0.623921		Plscr3	0.308527	0.694293		Bag6	0.17737	0.893566
	Adam23	-0.42	0.94		Snw1	-0.818933	0.460023		Matr3	0.223727	0.623227		Map7d2	-0.265987	0.694264		Snx1	-0.141099	0.89325
	Jup	0.61	0.93		Eif2s3x	-0.165799	0.458978		Tbc1d15	0.210259	0.622328		Mta3	-0.209941	0.694003		Ankrd13a	-1.02033	0.893199
	Sf3b2	-1.04	0.93		Dync1li2	-0.214405	0.458128		Ttc37	0.407148	0.622077		Cntn2	-0.147282	0.693183		Tjp2	0.339434	0.893174
	Rpl7a	-0.28	0.93		Rpl35a	-0.265413	0.457691		Dpp9	-0.834157	0.622003		Actr1b	0.176566	0.693127		Uchl5	0.335456	0.892392
	Fam114a2	-0.59	0.93		Cars	-0.14802	0.457393		Ndufaf5	1.03495	0.621252		Map1a	-0.197877	0.692814		Prep	-0.286113	0.891067
	Hdhd2	-0.2	0.93		Gnaz	0.109214	0.456731		Erc2	-0.319682	0.620831		Dock10	-0.820038	0.692527		Hax1	-0.344258	0.890323
	Rbmxl1	-0.36	0.93		Erp44	-0.332837	0.456352		Isyna1	-0.593981	0.62058		Adcy9	0.216898	0.692352		Nipsnap1	0.167823	0.889359
	Ppp6r3	-0.88	0.93		Ppp2r5a	0.501223	0.455706		Gss	-0.375283	0.619775		Brsk2	-0.491964	0.691885		Arhgef6	-0.369159	0.889203
	Ncan	0.24	0.93		Tomm40l	0.117931	0.455399			0.482625	0.619737		Wasf3	-0.231425	0.691541		Sord	0.263948	0.888968
	Diras1	0.37	0.93		Mlec	-0.12327	0.454708		Araf	0.401496	0.619176		Rps3	0.160117	0.690992		Mcam	0.287992	0.888381
	Pcsk2	-0.83	0.92		Rpl18	0.963278	0.454675		Pea15	0.348129	0.618885		Herc4	0.523064	0.690861		Itgav	0.22614	0.888137
	Ap1m1	-0.2	0.92		Slc23a2	-0.234617	0.454517		H2az2	-0.37038	0.617816		Nadk2	0.25164	0.690533		Supv3l1	0.211452	0.887006
	Rps24	-0.43	0.92		Wwox	-0.261637	0.453693		Tjp2	-0.537118	0.617743		Dgki	-0.403045	0.690406		Tnr	0.15976	0.886714
	C2cd4cC2CD4	-0.46	0.92		Anln	-0.509362	0.453687		Vwa8	0.259053	0.617351		Ehd2	-0.929028	0.690354		Lama5	0.829225	0.886579
	Slc25a40	0.79	0.92		Nrp1	0.276401	0.453444		Adcy1	-0.466068	0.617216		Ndrg4	0.150852	0.690317		Fam234b	0.526128	0.884744
	Egfr	0.55	0.92		Fxyd6	0.258711	0.452609		Usp15	-0.297419	0.617199		Nacad	0.498161	0.688184		Tpm4	0.218295	0.884624
	Lrrc40	0.27	0.92		Arpc3	-0.210242	0.451982		Oscp1	0.260729	0.616794		Stk32c	-1.4332	0.687777		Polr2b	0.48279	0.884036
	Rps15	-0.22	0.92		Fbl	0.266425	0.451919		Wfs1	0.277749	0.616499		Akr7a2	0.23579	0.686705		Faf2	0.172321	0.883336
	Pdhb	-0.18	0.92		Ptprs	-0.107543	0.45159		Emc2	0.311569	0.615558		Sh3glb2	-0.667265	0.686013		Rpl10	0.208557	0.881834
	Fis1	0.16	0.92		Rplp1	0.36526	0.451546		Usp9x	-0.228085	0.615053		Abhd10	-0.563791	0.685329		Cav1	0.43	0.880196
	Ocrl	-1.05	0.92		Ccdc6	0.310775	0.451114		Rpn2	-0.269435	0.614383		Slc25a4	-0.158369	0.684576		Tmem43	0.343381	0.879275
	Gpr37	0.35	0.92		Myl6	0.181329	0.450192		Npc1	0.583312	0.614294		Ache	0.484957	0.684075		Ptpa	-0.176815	0.878715
	Pir	0.86	0.91		Cds2	-0.188446	0.449801		Clstn1	-0.939943	0.614283		Gamt	-0.32565	0.683727		Tars2	0.777347	0.878473
	Trappc3	0.23	0.91		Oplah	-0.229818	0.448647		Ostf1	-0.844372	0.614197		Acot1	-0.411206	0.682995		Impact	-0.278852	0.877541
	Adpgk	-1.04	0.91		Gnb2	0.0988329	0.448632		Ablim1	-0.230163	0.613367		Eif4a3	0.19747	0.68255		Fmo1	0.706161	0.877204
	Slc27a4	-0.23	0.91		Scyl2	0.494336	0.448485		Ccny	-0.323027	0.613278		Ube2o	-0.185655	0.681675		Hnrnpk	0.340154	0.875974
	Ero1a	-0.39	0.91		Aak1	-0.138913	0.448009		Ptprf	0.600582	0.612999		Endog	0.169265	0.681387		Agt	1.1376	0.875803
	Dusp3	0.23	0.91		Phyhipl	-0.190789	0.447685		Plxnb1	0.64151	0.612897		Kyat1	0.474213	0.680739		Trip12	0.477887	0.875246
	Snx17	-0.54	0.91		Magohb	0.201852	0.447263		Ssr3	0.310731	0.612888		Synrg	-1.00358	0.679701		Ddrgk1	0.495892	0.874814
	Brcc3	0.3	0.91		Atp5pb	-0.168108	0.446912		H2bc21	0.218432	0.612654		Mbd3	-0.621068	0.67915		Uqcc1	0.291918	0.874418
	Numbl	0.38	0.91		Ddah2	-0.207518	0.446684		Cdh19	0.749371	0.612573		Pafah1b1	-0.168763	0.678404		Cacng2	0.236433	0.87402
	Hist1h1c	0.37	0.91		Snx7	0.389842	0.446594		Kcnc2	0.714158	0.612444		Dnaja1	-0.244834	0.678237		Rbm14	0.400257	0.873715
	Aldh18a1	-1.67	0.91		Ndufaf3	-0.28414	0.446531		Pdk2	0.225619	0.611769		Ncam1	-0.148964	0.678103		Supt16h	0.462299	0.872637
	Mgst1	0.36	0.91		Drg1	0.214257	0.446456		Lypla1	0.443659	0.61144		Tnc	0.48045	0.677811		Cndp2	-0.172411	0.872059
	Abr	-0.35	0.91		Tuba4a	0.124905	0.446396		Fbxl16	-0.200107	0.611177		Metap2	-0.219015	0.677725		Adh5	-0.190435	0.871672
	Actl6a	0.38	0.91		Rars	-0.243951	0.44617		Gucy1a2	-0.23124	0.609744		Arap2	0.578723	0.677154		Ciapin1	-0.489492	0.870044
	Vamp2	-0.39	0.91		Slc35g2	-0.40302	0.445768		Capns1	0.188438	0.609687		Eif4a2	-0.255396	0.676559		Ajm1	-0.177975	0.86935
	Dst	-0.44	0.9		Xpnpep3	-0.484193	0.44492		Sarnp	-0.92761	0.60941		Atp5pb	0.187247	0.675159		Pfn2	-0.418132	0.86876
	Gpaa1	0.58	0.9		Sh3bgrl3	-0.471824	0.444459		Tom1l2	-0.276466	0.609286		Sfxn3	-0.142789	0.674599		Blvrb	-0.728367	0.867736
	Timm9	-0.38	0.9		Septin5	0.13844	0.444337		Snx17	0.361112	0.607439		Mat2a	-0.24821	0.673748		Tcea1	-0.397021	0.866384
	Arpc3	-0.24	0.9		Tomm22	0.154384	0.44371		H1-0	0.634072	0.606603		Gstm7	-0.38937	0.673225		Vim	0.444497	0.865513
	Aco2	-0.17	0.9		Ndufc2	-0.227152	0.44339		Atp5f1c	0.203332	0.606452		Pdzd8	-0.240363	0.672525		Ap2s1	-0.164172	0.865293
	Sos1	-0.88	0.9		Adck1	-0.331053	0.442732		Phpt1	-0.48509	0.605493		Rims2	0.265554	0.672336		Hmgcs1	-1.15689	0.864301
	Gstt1	0.29	0.9		Cfl1	0.127174	0.442507		Timm9	0.201843	0.605481		Safb	0.792581	0.67121		Atp5f1a	0.136403	0.863916
	Psmd5	-0.18	0.9		Dync1i1	0.245986	0.44249		Pcdh10	0.574937	0.605288		Sfxn1	-0.196548	0.670425		Hsd17b4	0.248398	0.863798
	Nrxn2	-0.51	0.9		Slc44a1	-0.421558	0.442406		Fbxo21	-1.59169	0.605218		Krt222	0.548385	0.670185		Mrps36	-0.344629	0.86267
	Txnl1	-0.17	0.9		Letm1	-0.117598	0.441412		Txndc17	0.403888	0.604291		Vps52	0.259512	0.669866		Hdlbp	-0.275204	0.861586
	Stx4	0.47	0.9		Golph3	0.284771	0.441369		Yars1	-0.211663	0.604124		Atrx	-1.59528	0.669809		Trappc5	-0.230847	0.861372
	Gyg1	0.33	0.9		Atp1a2	-0.121212	0.440523		Bphl	0.291947	0.60375		Mdp1	-0.435848	0.669621		Fmnl2	0.377917	0.857159
	Prkar2a	-0.16	0.9		Sgsm1	-0.129894	0.440369		Rras	-0.217462	0.603379		Grk2	-0.154231	0.669429		Chn1	-0.531837	0.857029
	Tmem11	-0.29	0.9		Madd	0.145803	0.440222		Bin1	-0.19345	0.603146		Ptpra	0.172847	0.66939		Stx4	1.28702	0.855467
	Fhl1	0.27	0.9		Skp1	0.234575	0.438604		Fbxo2	0.216912	0.603105		Gpd1	-0.209665	0.66933		Myo1c	0.545704	0.855005
	Ppp1ca	0.23	0.89		Slc2a1	-0.122567	0.437906		Csnk2a2	-0.330019	0.602431		Tgfbrap1	0.363307	0.668651		Adcy5	0.355612	0.854414
	Gas7	0.52	0.89		Araf	0.219772	0.437744		Dtymk	-0.721209	0.602369		Soat1	-0.550839	0.668066		Cd9	0.417118	0.852485
	Rdh11	0.39	0.89		Mmab	-0.146634	0.43671		Kctd12	-0.432148	0.602018		Pin1	0.328598	0.667739		Lgmn	0.766919	0.851922
	Hist1h2bc	0.24	0.89		Hcn2	0.306161	0.436678		Inpp5e	0.353487	0.601934		Nbas	0.355566	0.667555		Eif2b3	0.987853	0.851397
	Prps1	0.41	0.89		Eci1	-0.246382	0.436575		Bpnt1	0.344521	0.60126		G3bp1	-0.425907	0.666476		Tpm3	0.670778	0.851112
	Lrrc8a	-0.38	0.89		Rpsa	-0.114412	0.436397		Rgs17	1.92085	0.600538		Itm2b	-0.13574	0.665329		Zc2hc1a	-0.77663	0.850845
	Spr	0.21	0.89		Rab39b	0.173546	0.436125		Ahcy	0.206791	0.600528		Itpa	0.508356	0.664874		Snu13	0.231133	0.850831
	Hgs	-0.26	0.89		Synj1	-0.134195	0.434763		Cpne5	0.386063	0.600072		Ptpn9	-0.477624	0.664674		Mtss2	-0.767208	0.850187
	Fam210a	-0.25	0.89		Slc22a17	0.254432	0.434315		Galc	-0.681743	0.599691		Cacybp	-0.329818	0.664583		Dtd2	-0.563482	0.849532
	Cyb5b	-0.23	0.89		Vps50	0.225867	0.434012		Vapa	0.244227	0.59938		Ufd1	-0.587218	0.664506		Mpp6	0.529317	0.848858
	37316	0.25	0.89		Spg7	0.51315	0.433702		Atl2	-0.594229	0.599272		Hpcal1	-0.516739	0.663816		Sptan1	0.187833	0.848837
	Bcas1	0.36	0.89		Mog	-0.347719	0.433192		P2ry12	-0.304892	0.59834		Vps26b	0.147939	0.663707		Aifm3	0.163583	0.846275
	Tubal3	0.22	0.89		Alb	0.212461	0.432117		Slc25a25	0.310775	0.598334		Vat1	0.155863	0.663537		Fn1	0.581936	0.846051
	Timm44	-0.25	0.89		Arl6	0.328463	0.43191		Prkcb	0.241973	0.598033		Slc25a25	-0.170397	0.66344		Park7	-0.135084	0.845995
	Prkcg	-0.4	0.88		Ubxn6	-0.104537	0.431853		Mthfd1l	0.27063	0.596897		Emc2	0.326291	0.660504		Nmt1	-0.356105	0.845978
	Rasgrf2	-0.34	0.88		Hnrnpul1	-0.189258	0.431733		Stxbp5	0.246078	0.596835		Txndc17	0.235719	0.659882		Dctn2	-0.132213	0.845855
	Slc25a22	-0.3	0.88		Lmnb2	-0.147701	0.431124		Ptpn9	-0.280197	0.596536		Fbxo2	-0.16687	0.659644		Nup107	0.638088	0.845716
	Pde10a	-0.64	0.88		Gpx1	-0.232282	0.431108		Lnpep	0.251013	0.595787		Akt1	-0.172789	0.659386		Fah	0.459866	0.844423
	Cdc42ep4	-0.83	0.88		Xpo7	0.164737	0.430569		Dclk2	-0.373164	0.594957		Srprb	-1.66774	0.659331		Myh11	0.590128	0.842892
	M6pr	0.23	0.88		Tm9sf4	0.313422	0.430495		Gnl1	-0.20818	0.594598		Sars1	-0.190107	0.658907		Pde4d	-0.312513	0.842876
	Ywhaq	0.19	0.88		Asna1	0.116875	0.429298		Atrx	0.27374	0.594231		Fars2	-0.334791	0.658179		Trhde	0.409707	0.842522
	Vps8	-0.51	0.88		Copa	-0.18909	0.428798		Cntn1	0.199638	0.593932		Ahcyl1	0.181459	0.657878		Nrdc	-0.444187	0.841709
	Ggct	-0.31	0.88		Zadh2	-0.120336	0.428348		Atp5me	0.213954	0.593788		Smcr8	0.733215	0.657599		Slc38a2	0.310765	0.841313
	Prpf19	-0.33	0.88		Sf3b3	-0.116439	0.428011		Pex14	-0.36907	0.59318		Ampd3	-0.232592	0.657125		Gprc5b	0.444428	0.840589
	Clybl	-0.19	0.88		Top2b	-0.348484	0.427673		Pygb	0.158387	0.592541		Frmd4a	-0.644161	0.656642		Letmd1	-0.581607	0.839457
	Ssr4	0.57	0.88		Sar1a	0.22209	0.427559		Itpr1	0.245332	0.592374		Pdk2	0.258687	0.656407		Pip5k1a	0.442266	0.839275
	Csk	-0.28	0.88		Coro1b	-0.156972	0.427428		Maip1	0.350473	0.592208		Prepl	-0.14461	0.656393		Me3	0.561678	0.838681
	Ablim2	0.35	0.88		Fsd1	0.498409	0.426426		Wipi2	0.374534	0.591784		Armc1	0.183985	0.656032		Retreg3	1.00819	0.83548
	Agk	-0.22	0.87		Arhgdia	0.105245	0.426031		Sos1	-0.279702	0.591245		Ddrgk1	-0.862344	0.655231		Rad23b	-0.352552	0.834831
	U2af2	-0.37	0.87		Coq9	-0.219597	0.424987		Vps4b	0.674327	0.591101		Ndufv2	-0.137696	0.655097		Wipi2	0.432094	0.834312
	Ppp1r9b	-0.2	0.87		Lrpprc	-0.13494	0.423119		Ppp2r5b	-0.281079	0.590279		Slc25a22	-0.159147	0.654844		Sec24a	0.809555	0.834224
	Gtpbp1	0.56	0.87		Stat3	0.40632	0.422285		Abcd2	1.00322	0.590031		Anxa11	-0.340078	0.653047		Atp5me	0.408368	0.833113
	Ccdc22	-0.38	0.87		Ephb2	-0.258575	0.422166		Afg3l2	0.236454	0.589815		Dclk2	-0.199463	0.652734		Slc25a20	0.297565	0.833097
	Gprasp1	-1.4	0.87		Basp1	-0.208309	0.421913		Slc33a1	0.320743	0.589106		Ilf2	-0.164867	0.652713		Ptprz1	0.153185	0.830633
	Sub1	-0.26	0.87		Pds5b	-0.624016	0.421886		Mylk	0.196072	0.589089		Nat8l	0.516683	0.652221		Ddx6	0.204158	0.830208
	Plxnc1	-0.45	0.87			-0.197633	0.421398		Vta1	0.324731	0.588411		Cyp46a1	-0.197748	0.651017		Aars1	-0.707779	0.828718
	Pank4	0.32	0.87		Mccc2	-0.137725	0.421273		Hnrnpm	0.220109	0.588092		Tsfm	-0.330944	0.650462		Strn4	-0.41866	0.827935
	Api5	-0.89	0.87		Ndufb9	-0.128918	0.421017		Ddx1	-0.192256	0.587449		Dgkq	-0.276518	0.650188		Camkk2	0.444535	0.827523
	Agpat5	-0.49	0.86		Thnsl1	-0.108251	0.420861		Sdk2	-0.785862	0.58618		Mars2	-0.419605	0.64898		Agpat3	0.204296	0.826956
	Acaa2	0.2	0.86		Akr7a2	0.110043	0.420333		Alad	0.423122	0.586072		Klc1	-0.224889	0.648475		Slc9a1	0.489289	0.826912
	Itga6	3.08	0.86		Hnrnph1	-0.155776	0.420105		Ak4	-0.248968	0.585686		Ctnna1	0.708558	0.648273		Hapln2	0.43723	0.826583
	Pmm1	-0.26	0.86		Ola1	0.112659	0.419707		Aldh5a1	0.251089	0.584639		Prkce	-0.143648	0.647097		Pitpnm3	0.189496	0.826499
	Lgi3	0.25	0.86		Ndufa2	0.256887	0.41969		Pgm3	0.317437	0.58436		Acadvl	0.147046	0.646193		Ociad1	0.252089	0.825808
	Gna11	-0.18	0.86		Ckap5	-0.114608	0.419564		Huwe1	-0.236353	0.581994		Slc14a1	-1.58059	0.646041		Tmpo	0.236481	0.824756
		-0.33	0.86		Mal2	0.201736	0.419304		Cdc5l	0.536499	0.581291		Iqsec1	0.13139	0.645963		Rab33b	-0.327627	0.824544
	Cse1l	-0.27	0.86		Ap1g1	0.115628	0.41877		Larp6	0.739028	0.580727		Tmpo	-0.217177	0.645323		Urod	-0.306907	0.824185
	Palm	-0.23	0.86		Emc1	-0.18469	0.41868		Wdr91	-0.808772	0.580013		Pgam1	-0.1456	0.645248		Nup37	0.261355	0.8232
	Sec23ip	0.74	0.86		Plxna4	0.168524	0.418344		Bcl2l1	-0.464425	0.57918		Wdr82	-0.162336	0.645224		Exog	-0.198309	0.822717
	Bcs1l	-0.2	0.86		Pzp	0.50651	0.41768		Kpna1	-0.459395	0.578852		Lrrc8a	-0.22584	0.644897		Ywhaq	-0.231493	0.822664
	Ubfd1	-0.37	0.85		Maob	-0.0954246	0.417466		Enpp6	-0.197992	0.578736		Acot7	-0.195079	0.64424		Psma2	-0.142353	0.822399
	Pspc1	-0.26	0.85		Prrt2	-0.135533	0.41743		Rap2a	-0.215869	0.578735		Aldh18a1	-0.346805	0.644193		Cadps2	0.551955	0.821787
	Dnajb1	-0.42	0.85		Lamb2	-0.287258	0.417334		Nans	0.248919	0.578318		Plcl1	-0.144463	0.643653		Stn1	0.725936	0.821641
	Prdx3	0.17	0.85		Ric8a	-0.199309	0.417015		Echdc1	0.304621	0.577707		Cnn3	-0.482767	0.643616		Rap1b	0.206858	0.819661
	Cfl2	0.22	0.85		Lap3	-0.13227	0.416896		Snrk	-0.463265	0.576722		Acadm	0.161361	0.643091		Atp2b1	0.193437	0.819479
	Hnrnpa1	-0.28	0.85		Ran	-0.115666	0.416374		Dtna	-0.232444	0.575792		Nit1	-0.27345	0.642875		Vac14	0.142959	0.81885
	Iah1	0.65	0.85		Idh2	-0.15798	0.416343		Tmco1	-0.224248	0.5757		Sestd1	-0.598934	0.642273		Bcas3	-0.256101	0.818702
	Gnl1	-0.91	0.85		Pcbp2	-0.117746	0.415769		Prnp	0.260468	0.575687		Gda	0.139467	0.640465		Grm1	0.334312	0.8184
	Slc6a11	-0.25	0.85		Ptpra	0.171939	0.415569		Pycr2	0.209419	0.575625		Gipc1	-0.370571	0.64034		Bcr	-0.243833	0.818153
	Aip	0.21	0.85		Inpp1	0.121875	0.415131		Scai	-1.76142	0.575119		Cntnap4	0.389231	0.639784		Emc7	-0.42086	0.818022
	Gpc1	0.34	0.85		Efr3a	0.425982	0.415063		Dpp3	0.275701	0.574957		Exoc7	0.181885	0.639007		Rpap1	-0.777219	0.817808
	Lta4h	0.17	0.85		Eif4g1	0.187014	0.414888		Cmas	0.301391	0.574941		Snrpd2	0.284678	0.638977		Cul4a	1.08344	0.816793
	Aldh5a1	-0.2	0.85		Rpl15	0.317535	0.414189		Actr3b	-0.301157	0.574278		Trappc4	0.395066	0.638489		Endog	0.172793	0.816785
	Hdgfl3	-0.29	0.84		Serpinh1	0.150016	0.41372		Nap1l4	0.217803	0.573993		Rufy3	-0.153114	0.638367		Ubtf	0.180335	0.816595
	Fam45a	-0.34	0.84		Synj2bp	0.216816	0.413334		Rabgap1	0.292253	0.57394		Pip4k2b	-0.127106	0.637639		Pea15	-0.351895	0.816284
	Hspd1	-0.16	0.84		Tubb5	0.104345	0.412974		Ppib	0.196833	0.573454		Gbe1	0.537545	0.637409		Fam171a1	0.683002	0.816223
	Mlycd	1.06	0.84		Tmed10	-0.135836	0.412188		Akap10	0.668815	0.57327		Ppp2r5c	0.411043	0.637313		Ssr1	0.322648	0.815977
	Akap12	-0.3	0.84		Naxe	0.113572	0.412115		Gsr	0.205765	0.572801		Rims1	-0.18676	0.63701		Enpp6	0.303158	0.815645
	Slc25a51	-0.45	0.84		Exoc1	-0.190513	0.412015		Cox5b	0.247466	0.57226		Slc25a5	-0.132355	0.636737		Tenm1	-0.712446	0.815193
	Atp5po	-0.22	0.84		Osbpl1a	0.304958	0.411206		Naa15	0.237033	0.571941		Gabrd	0.208709	0.635537		Exoc6b	0.405051	0.814552
	Ap3m1	0.24	0.84		Rpl35	0.196199	0.409275		Txnrd2	0.190457	0.571084		Meak7	0.779196	0.635142		Bckdk	-0.566645	0.814521
	Pex5l	0.37	0.84		Prkar2a	-0.103113	0.408111		Ampd3	0.329409	0.570971		Actr1a	0.143043	0.634757		Tbcel	-0.757711	0.81237
	Marcks	0.23	0.84		Clic4	-0.237495	0.408088		Chchd6	0.37768	0.570338		Gak	-0.352578	0.634699		Mpi	-0.183505	0.812346
	Relch	-0.27	0.84		Smpd3	-0.195098	0.407624		Rps2	-0.485969	0.569433		Vamp7	0.242593	0.63468		Cpsf3	0.582465	0.812212
	Pa2g4	0.24	0.84		Nadk2	-0.144583	0.407572		Coq9	0.635849	0.567677		Rars1	-0.143904	0.634597		Pik3r4	-0.200719	0.811563
	Uchl3	0.19	0.84		Oxct1	0.114918	0.406137		Maoa	0.193164	0.567669		Ipo4	-0.231468	0.634225		Abhd17b	-0.49195	0.811222
	Gria1	-0.79	0.84		Hnrnpa3	-0.204831	0.405874		Syngr3	0.252742	0.567451		Rcc1	-0.181707	0.634184		Madd	-0.1564	0.811199
	Nln	0.5	0.84		Ncln	-0.23323	0.405867		Clasp2	-0.236937	0.567394		Iah1	-0.500297	0.633755		Rab35	0.182012	0.8109
	Csad	0.57	0.84		Cox5a	0.364475	0.405549		Ank1	0.189038	0.567214		Tmx2	-0.128578	0.63324		Tpd52l2	-0.30224	0.810477
	Atp5pf	-0.37	0.83		Ly6h	-0.142672	0.405335		Glrx5	-0.227627	0.566799		Snta1	-0.331976	0.632748		Ndrg3	0.171346	0.810281
	Impact	-0.44	0.83		Cavin1	-0.386858	0.405086		Pde1b	0.264627	0.56651		Sorbs2	-0.694077	0.63274		Marchf5	0.15828	0.810138
	Mtmr7	0.67	0.83		Agpat5	-0.244467	0.405006		Dnajc11	0.220429	0.56639		Sdhc	-0.436416	0.631474		Tmub1	0.628801	0.808519
	Timm22	-0.32	0.83		Slc25a18	-0.133035	0.404319		Rps11	0.421889	0.565904		Naxd	-0.139532	0.63139		Camk2a	0.807061	0.808493
	Psph	0.56	0.83		Slc25a46	-0.407651	0.403835		Fkbp3	0.21495	0.565812		Slc6a4	0.267394	0.631327		Tagln	1.04912	0.80841
	Enpp4	1.11	0.83		Ube3a	-0.2806	0.403007		Avl9	-0.595591	0.565206		Il6st	-0.381258	0.631011		Slc25a25	-0.162008	0.808283
	Timm29	0.42	0.83		Rpl23	0.114394	0.400826		Vps11	0.166945	0.564848		Aak1	-0.148735	0.630491		Napa	0.133991	0.807317
	Bag5	-0.43	0.83		Gmfb	0.160554	0.398656		Umps	-0.811007	0.56427		Plec	-0.141331	0.629559		Gmfb	-0.432748	0.806606
	Celf4	0.79	0.83		Fdxr	-0.207635	0.397639		Rps27a	-0.896082	0.564167		Sf3b2	-0.259353	0.629365		Cbs	2.08294	0.805802
	Csnk2a1	-0.34	0.83		Ncstn	-0.547021	0.397381		Mthfd1	0.188561	0.5633		Clptm1l	-0.231374	0.628543		Sparcl1	0.484944	0.805095
	Gnb5	-0.26	0.83		Vps41	0.431077	0.397201		Psmb7	-0.367719	0.561765		Tmem126a	0.38001	0.628328		Tbk1	-0.850244	0.804692
	Aldh9a1	0.24	0.83		Fabp7	-0.216064	0.396673		Fech	-0.507754	0.561497		Pelo	0.207413	0.628244		Dynlrb1	-0.181367	0.804315
		0.24	0.82		Ehbp1	-0.661753	0.396346		Ptprj	0.528313	0.561436		Dnah9	0.307022	0.628106		Cab39	-0.175663	0.802532
	Map1lc3a	-0.46	0.82		Pdpr	0.546689	0.396269		Pygm	-0.168472	0.5614		Lrsam1	0.715792	0.627924		Uqcrc1	0.153513	0.802203
	Auh	-0.27	0.82		Rnpep	0.144157	0.396177		Tmem30a	0.400663	0.561295		Nme2	0.302317	0.626524		Gna12	1.23507	0.801461
	Tsc2	-0.67	0.82		Mgst3	-0.229506	0.396071		Sod1	0.200482	0.561207		Plxna1	0.313323	0.626292		Rims1	-0.890343	0.801406
	Abcf2	-0.47	0.82		Vim	0.467721	0.395476		Ntng1	0.183583	0.561116		Stx18	0.314718	0.625708		Adprh	-0.14595	0.801196
	Hpca	-0.46	0.82		Cit	0.25727	0.395242		Tax1bp1	-0.84463	0.56023		Abcb7	-0.187959	0.625705		Rspry1	1.05741	0.80087
	Ckap4	0.36	0.82		Wdr11	-0.208266	0.395032		Vps26b	0.182945	0.559158		H1-4	-0.202046	0.625494		Map1b	-0.16066	0.800065
	Plscr3	1	0.82		Slc3a2	-0.111406	0.394788		Mrpl39	-0.206293	0.558374		Arfgef3	0.454398	0.62538		D2hgdh	0.328063	0.799555
	Unc13a	-0.21	0.82		Caprin1	0.24208	0.394702		Rap1b	0.153201	0.558127		Lgi2	-0.815128	0.625122		Rps13	0.187544	0.799199
	Slc9a3r2	0.57	0.82		Cfl2	0.120421	0.394646		Fh	0.301433	0.557998		Rab24	0.155725	0.624546		Get3	-0.256527	0.798594
	Vps28	0.5	0.82		Slc1a2	0.152641	0.394036		Syngap1	-0.249648	0.557982		Sord	0.225791	0.624304		Snx17	0.868155	0.798314
	Cars	-1.56	0.82		Rab15	-0.229451	0.393991		Aprt	1.25943	0.557665		Lrrc7	-0.170644	0.623783		Slc22a23	0.410258	0.798156
	Stx1a	0.31	0.82		Ndufa1	0.200027	0.393923		Lin7c	0.202535	0.556305		Gsk3b	-0.168116	0.622963		Scrn3	-0.521731	0.797849
	Rpl13a	-0.2	0.82		Cacna1b	0.234972	0.393692		Rogdi	0.28075	0.555995		Specc1	-0.320259	0.622212		Pcx	0.13708	0.797036
	Ubr4	-0.22	0.81		Scfd1	-0.179535	0.393606		Arhgap26	0.474016	0.555934		Tubgcp3	0.284958	0.621998		Ltn1	-0.780842	0.796546
	Sh3glb2	-0.33	0.81		Zwint	-0.192352	0.393216		Slc4a8	-0.224662	0.555788		Septin3	0.165085	0.620887		Sugp2	0.288133	0.795213
	Map7d1	-0.43	0.81		Slc17a6	0.130356	0.393036		Akt2	-1.25529	0.554948		Utrn	-0.646806	0.620243		Arf5	-0.204078	0.794804
	Sucla2	-0.17	0.81		Gnao1	-0.130169	0.392586		Ass1	0.256279	0.554896		Rps13	0.212258	0.620008		Eif3f	0.18029	0.794469
	Ublcp1	-0.57	0.81		Gpr158	-0.57897	0.392383		Inpp5a	0.194094	0.554308		Gpx1	0.300904	0.619798		Grk2	0.251692	0.792479
	Git1	-0.2	0.81		Sardh	-0.320911	0.392041		Mlycd	0.24274	0.554092		Adgrg1	0.258783	0.618434		Vwa8	0.363696	0.792161
	Ppip5k1	-0.89	0.81		Gabrb1	0.163779	0.391482		Trim28	0.241131	0.553953		Rusf1	-0.470786	0.618262		Fars2	0.564023	0.791993
	Fkbp8	-0.23	0.81		Arl3	0.147549	0.391146		Uqcc2	0.528892	0.553312		Mobp	-0.22617	0.618158		Frmd5	-0.830044	0.791826
	Slc9a3r1	0.25	0.81		Dnajc5	0.238757	0.390756		Mrps26	-1.64349	0.5529		Pnpo	-0.357003	0.617805		2210016F16Rik	1.39809	0.791653
	Lamp2	0.49	0.81		Matr3	-0.148986	0.390024		Yes1	0.660735	0.552715		Timm9	0.360324	0.61766		Dpm1	0.267699	0.791176
	Chchd6	-0.24	0.8		Lrrc57	0.172021	0.389551		Dus3l	-0.347034	0.552405		Mri1	1.17888	0.615937		Dlst	0.140965	0.790474
	Epn1	-0.43	0.8		Csnk2a1	0.0995691	0.389312		Atp1a2	0.200603	0.552087		Pdpr	-0.212113	0.615728		Ubp1	-0.748334	0.790425
	Bdh2	0.81	0.8		Lingo1	-0.184464	0.388093		Slc25a33	0.230246	0.551257		Nsf	0.136665	0.614539		Rbsn	-0.505327	0.790048
	Psmd7	-0.27	0.8		Dkc1	0.448516	0.387919		Prdx6	-0.701102	0.548717		Agpat1	-0.655785	0.614296		Wrnip1	0.942667	0.789585
	Ndufs6	-0.19	0.8		Srsf2	0.185448	0.38775		Tbl2	0.587325	0.548149		Stt3b	-0.299752	0.613816		Plxna1	0.235539	0.788786
	Srgap3	-0.38	0.8		Adgrl1	0.137987	0.387326		Emc3	0.167435	0.547281		Slc4a4	-0.132336	0.613028		Slc25a51	-0.461866	0.788715
	Mtmr9	-0.62	0.8		Hibadh	-0.135592	0.386608		Heph	-0.312652	0.547206		Abcb10	-0.267049	0.612928		Rpl8	0.483502	0.785192
	Atp5f1d	-0.17	0.8		Vti1b	-0.231441	0.386046		Capza2	-0.142693	0.546695		Bpnt2	-0.618367	0.612284		Cntnap5a	-0.549878	0.784396
	Agt	0.63	0.8		Nrbp1	0.397062	0.385627		Nxf1	-0.222856	0.546293		Amotl1	0.496735	0.612043		Chmp4b	0.772972	0.784242
	Rheb	-0.24	0.8		Ndufv3	-0.339634	0.385441		Hadha	0.189671	0.545942		Arhgap39	-0.550838	0.611974		Suox	0.229027	0.783628
	Tcp1	-0.16	0.8		Pdhb	-0.112878	0.385078		Cul2	0.162049	0.5451		Lrfn2	0.380981	0.611907		Ptk2	0.739653	0.783226
	Ppp2r2a	0.2	0.8		Prps2	0.40167	0.384656		Parp1	0.748849	0.544797		Vta1	0.327378	0.611432		Ehd2	0.88057	0.781993
	Rps7	-0.29	0.8		Atp1b3	-0.137121	0.384424		Snap25	0.266544	0.544317		Elp3	0.687701	0.610932		Yif1b	-0.281963	0.781754
	Ldhb	0.19	0.79		Trnt1	0.181339	0.384411		Pbxip1	-0.923442	0.544096		Prickle2	0.160621	0.610563		Tm9sf3	0.244274	0.780646
	Ago2	-0.38	0.79		Ndrg2	-0.16945	0.384328		Nebl	1.00491	0.544056		Atl3	0.189849	0.60971		Cnksr2	1.06845	0.780222
	Btf3	-0.21	0.79		Rab35	0.28228	0.383599		Pigs	0.38282	0.544027		Arhgap21	-0.342051	0.609515		Tm9sf4	0.651608	0.779783
	Kpna3	-0.21	0.79		Ahcyl2	-0.107198	0.383593		Map1s	-0.374455	0.543783		Gnal	-0.416324	0.608366		Akr1a1	-0.246262	0.779554
	Rab35	0.18	0.79		Nt5c2	0.144327	0.383559		Cnksr2	-0.320255	0.543678		Heatr5b	-0.458163	0.607766		Plppr3	-0.322581	0.77932
	Camkv	-0.28	0.79		Pde6d	-0.271821	0.383404		Csnk2b	-0.305241	0.54232		Rpl27a	-0.259995	0.607177		Hint2	-0.168097	0.779085
	Sf3b3	-0.62	0.79		Sec11a	-0.31019	0.38335		Map6d1	-0.571934	0.541911		Cpne3	0.802098	0.606976		Asphd2	0.135549	0.778992
	Ak5	-0.57	0.79		Arfgef3	0.235168	0.383013		Ndufa2	0.326001	0.541787		Cnot7	0.455901	0.606416		Sh3bgrl	-0.169355	0.778596
		0.32	0.79		Ethe1	-0.185096	0.381657		Camkv	-0.242816	0.541391		Suox	-0.192645	0.606274		Cluh	-0.460722	0.778325
	Eif4b	-0.18	0.79		Adam10	-0.39298	0.379055		Nrxn2	0.424823	0.541264		Twf2	0.180354	0.606076		Ptpn5	0.291743	0.778019
	Rpn2	0.21	0.79		Mtor	0.22382	0.379035		Rer1	0.944987	0.541122		Plcb4	-0.18184	0.606007		Mgll	-0.185598	0.777568
	Phldb1	0.69	0.79		Rps2	-0.673219	0.378699		Got1	0.157458	0.540326		Pcdh10	-0.606154	0.604345		Tbc1d10b	0.253402	0.776341
	Agpat1	-0.72	0.79		Adprhl2	0.140645	0.378678		Khdrbs1	-0.456514	0.540277		Rbfox1	0.251985	0.604229		Bdh2	0.667332	0.774871
	Glo1	0.21	0.79		Poldip2	-0.249046	0.377929		Git1	-0.244646	0.540165		Dnm1	-0.263953	0.604186		Nt5m	-0.226898	0.774464
	Tprg1l	-0.31	0.78		Stoml2	-0.172511	0.377552		Tmed9	0.211841	0.5399		Pi4ka	-0.147247	0.604145		Rimbp2	0.50981	0.774069
	Rpl7	-0.15	0.78		Hnrnpl	-0.136679	0.37716		Limk1	-0.256392	0.539723		Tnpo3	-0.143099	0.604061		Ggt7	0.208043	0.773323
	Gspt1	-0.5	0.78		Fam98b	-0.229425	0.37686		Ralgapb	-0.428114	0.539721		Lrba	0.471522	0.603499		Actc1	0.561295	0.773155
	Pi4ka	-0.3	0.78		Grhpr	0.193984	0.376825		Npm1	-0.293439	0.539592		Tomm70	-0.117014	0.601655		Snap47	0.163662	0.773151
	Wdr91	1.16	0.78		Kpna1	-0.315333	0.37671		Ndufa1	0.24778	0.539563		Copb2	-0.179396	0.598726		Acad9	0.126196	0.772209
	Eefsec	-0.88	0.78		Cyp51a1	-0.337737	0.376474		Slc7a14	-0.191215	0.538572		Mug1	1.13663	0.598307		Uqcrc2	0.14265	0.771981
	Rab3c	-0.28	0.78		Exoc2	-0.173998	0.376245		Gstm5	0.188414	0.538321		Cep170b	-0.218483	0.598153		Ndrg1	0.224495	0.770722
	Cox4i1	-0.18	0.78		Stxbp3	0.666978	0.37598		Mydgf	0.347812	0.538035		Dpp9	-0.207453	0.598055		Ace	1.06765	0.770175
	Trim36	-0.71	0.78		Phyhip	0.125762	0.375903		Pgk1	-0.152219	0.537209		Mtco1	0.2002	0.597315		Atg9a	-0.289045	0.770147
	Banf1	-0.91	0.78		Gja1	-0.129479	0.37586		Pten	0.295563	0.536007		Igsf21	0.176216	0.596707		Tars1	-0.288333	0.769476
	Mrpl4	0.51	0.78		Pi4ka	-0.11169	0.375742		Lasp1	0.410882	0.535492		Tjp1	0.128335	0.596667		Hnmt	-0.371824	0.768676
	Dpp10	-0.35	0.78		Exoc8	0.348663	0.375573		Rnmt	-0.72123	0.535363		Gpm6b	0.176736	0.595865		Tubgcp3	-0.24867	0.768592
	Hadhb	0.19	0.78		Ggt7	-0.129298	0.375453		Gtpbp1	-0.446755	0.534692		Ppp1r9a	-0.270716	0.594417		2310061I04Rik	-0.223376	0.768293
	Selenoo	0.65	0.77		Tpt1	0.150285	0.375119		Snca	-0.222595	0.534653		Coro1b	0.225438	0.593934		Agap1	-1.34264	0.767887
	Ggt7	-0.58	0.77		Lhfpl4	0.238259	0.375024		Phyhipl	0.300975	0.534648		Atg3	0.569383	0.593486		Emc8	0.437379	0.767748
	Clmn	0.51	0.77		Erlin2	-0.116788	0.374851		Pepd	-0.377948	0.534478		Slc27a4	-0.115859	0.593455		Psma3	0.15459	0.76709
	Nipsnap1	-0.31	0.77		Eif3f	-0.156446	0.37473		Ado	0.276356	0.534282		Flot2	0.184513	0.593201		Txn	-0.409211	0.766866
	Ablim1	-0.83	0.77		Gstm5	-0.120722	0.374295		Hnrnph1	0.305772	0.534175		Atp5f1c	0.157656	0.593029		H2bc22	0.486172	0.766579
	Pde2a	-0.45	0.77		Pdcd6ip	-0.103518	0.374248		Ccdc127	-0.791192	0.533877		Ndufs3	-0.132945	0.59215		Gsr	-0.224981	0.766546
	Slc8a2	-0.24	0.77		Snrnp200	0.13045	0.374241		Psmd3	0.20324	0.533361		Septin10	-0.724122	0.591864		Cdc73	-0.384523	0.76645
	Hist1h1a	0.19	0.77		Vps8	-0.661769	0.373282		Tra2b	-0.359612	0.532214		Palm	0.955002	0.591714		Rasgrp2	-0.260714	0.765109
	Myg1	-0.34	0.77		Slc25a22	0.126022	0.37322		Dcaf7	0.334974	0.532136		Ptpn3	-0.36674	0.591688		Acp6	0.284031	0.764953
	Rpl9	-0.19	0.77		Rmdn3	-0.207678	0.373001		Mrpl44	-0.972463	0.531145		Rab21	0.182809	0.591266		Pfas	-0.201162	0.763799
	Ranbp2	-0.52	0.77		Slc4a3	-0.157057	0.372853		Epb41l3	-0.228327	0.530584		Cd9	0.247185	0.591211		Rims1	-0.257521	0.763741
	Cpne7	1.15	0.77		Wdr13	0.240055	0.372766		Gdap1l1	-0.165298	0.529898		Kcnd2	-0.142903	0.590857		Hectd4	0.155993	0.763563
	Eif3d	1.03	0.77		Blvra	-0.164763	0.372644		Agap2	0.390422	0.529814		Gpx4	0.311116	0.590627		Nova1	-0.344103	0.762126
	Echdc1	-0.27	0.77		Atl1	0.162215	0.37208		Tiprl	-1.02713	0.529603		Eloc	-0.316221	0.590152		Afg1l	0.313867	0.761174
	Guk1	-0.42	0.77		Ndufa7	-0.251348	0.371895		Pon2	-0.201046	0.529041		Ykt6	0.192695	0.590121		Ermn	1.06521	0.760012
	Puf60	0.22	0.77		Anp32a	-0.259306	0.371131		Ppp3ca	0.201802	0.527897		Psmc5	-0.156389	0.588674		Nsfl1c	-0.197424	0.759563
	Arl8b	0.15	0.77		Osbpl10	0.140719	0.371057		Itm2c	-0.182258	0.527815		Gcn1	-0.357709	0.58817		Rufy3	-0.181876	0.759338
	Nsf	-0.16	0.77		Tenm4	-0.288068	0.370809		Rtn4rl2	0.522865	0.527673		Grpel1	-0.427265	0.58766		Dmac2l	0.182525	0.758897
	Hagh	-0.15	0.77		Mrpl37	0.279625	0.370503		Tmem63b	-0.724523	0.527302		Fam210a	-0.204701	0.587491		Rasa3	0.216257	0.758784
	Commd2	0.53	0.77		Pfkm	-0.114093	0.370342		Vat1l	0.22551	0.525723		Vdac3	0.264482	0.587216		Epb41l2	0.183742	0.758031
	Acbd3	0.35	0.77		Glud1	-0.110315	0.370342		Scn2b	0.195443	0.525623		Vps4b	0.287084	0.586892		Tm9sf2	0.202197	0.757468
	Enpp1	0.49	0.77		Ndufs5	-0.195791	0.370273		Epn1	0.2336	0.524942		Stx16	-0.183839	0.586891		Rit2	-0.558285	0.757006
	Rpl30	-0.22	0.76		Mrpl41	-0.15512	0.36996		Cds1	-0.887116	0.524494		Park7	0.198763	0.586783		Gclm	-0.458956	0.756884
	Psme1	0.44	0.76		Kit	1.02007	0.368046		Tamm41	-0.366711	0.524198		Nit2	-0.3741	0.586774		Me2	0.34034	0.756805
	Shoc2	-0.73	0.76		Dctn3	-0.118279	0.367539		Ccdc22	0.187436	0.523471		Paip1	0.152272	0.586609		Mlec	0.333328	0.756721
	G3bp1	0.46	0.76		Clpb	-0.107949	0.3671		Atp2a2	0.178623	0.523307		Osbpl8	-0.18741	0.58617		Wdr47	-0.165176	0.75652
	Me2	0.28	0.76		Anxa5	-0.153486	0.366459		Tmem177	-1.96921	0.522549		Ak2	0.366712	0.585892		Hspa13	0.371493	0.756411
	Armc10	-0.38	0.76		Ptrh2	0.162111	0.365802		Fn3k	0.335149	0.522375		Lypla1	0.514136	0.585653		Mob4	-0.552912	0.755374
	Agfg1	-0.36	0.76		Mfn2	-0.136293	0.365772		Hnrnpa3	0.518074	0.521853		Rbm39	-0.582013	0.585612		Kcna2	0.330323	0.755164
	Tmem201	0.42	0.76		Sod1	0.166279	0.365684		Psmd1	0.151592	0.521751		Ccdc22	0.154058	0.585585		Rab3a	-0.142458	0.75469
	Thnsl1	-0.67	0.76		Scn2a	0.102241	0.365614		Vps53	0.284342	0.521675		Tst	0.178567	0.585085		Olfm2	-0.194969	0.753308
	Tardbp	-0.21	0.76		Lin7a	-0.138285	0.364818		Osbpl2	-0.297294	0.521527		Ppp1cb	-0.258907	0.584525		Ptpre	0.337824	0.753297
	Srsf7	-0.31	0.76		Gng3	-0.169118	0.364012		Usp5	0.158082	0.521223		Napg	0.139623	0.584052		Slc1a6	-0.48585	0.753021
	Rplp1	-0.25	0.76		Pnpla8	-0.186952	0.36304		Ube4b	-0.963168	0.520904		Cyth1	0.186611	0.583575		Snrpb	0.261996	0.751903
	Ptpn11	0.17	0.76		Slc9a1	-0.690374	0.362812		Uqcrq	0.21606	0.519647		Stx1b	0.170935	0.583357		Cep170	-0.320175	0.751731
	Gnai1	-0.2	0.76		Vps35	-0.10955	0.362545		Rp2	0.27586	0.519576		Gatm	-0.452126	0.582125		Psmd6	-0.212434	0.75166
	Rap1gap2	-1.06	0.76		Anp32b	-0.145062	0.362472		Rhog	-0.183736	0.518783		Gapdh	-0.14993	0.581509		Cs	-0.191894	0.751108
	Rras2	0.43	0.76		Clptm1	-0.125383	0.36188		Ipo5	-0.170791	0.518242		Tbc1d23	0.163403	0.581168		Lrig1	0.915285	0.751085
	Gprc5b	-0.27	0.75		Gna11	0.0947096	0.361834		Epb41l2	-0.184924	0.517955		Nedd8	0.197617	0.576752		Lman1	0.291593	0.750342
	Rpl23	-0.16	0.75		Phpt1	-0.158093	0.361695		Rpl17	-0.319164	0.517629		Adcy5	0.496368	0.576329		Commd2	0.59549	0.749603
	Adcy5	-0.27	0.75		Qdpr	0.134735	0.361534		Magi2	-0.393623	0.517313		Ppp1r12b	-0.978088	0.576274		Gba	0.414077	0.74959
	Snrpa1	-0.3	0.75		Rap1gap	-0.140224	0.36108		Fdxr	0.238072	0.516765		Aspscr1	-0.212527	0.576266		Wdr77	-0.313635	0.749267
	Scp2	0.17	0.75		Acads	-0.159494	0.36056		Msra	-0.459454	0.516646		Psmc6	-0.150214	0.576091		Usp46	0.197823	0.748007
	Nf1	-0.33	0.75		Vps26b	0.100928	0.360457		Hgs	-0.460449	0.516209		Eps8	-0.622741	0.575336		Btf3l4	0.392192	0.747629
	Crocc	-0.45	0.75		Pdcd10	-0.2013	0.359992		Arhgef10	-1.35254	0.516085		Slc6a17	-0.174603	0.574833		Phka1	0.345361	0.74708
	Hist1h3a	-0.87	0.75		Paics	0.128715	0.359733		Pptc7	0.892437	0.515153		Clptm1	-0.2371	0.574572		Cadm4	0.182942	0.746844
		0.38	0.75		Bckdha	0.292735	0.358493		Pcyox1	0.20346	0.514938		Dock7	-0.390641	0.574138		Camkv	0.172798	0.746357
	Mtx2	-0.41	0.75		Gucy1a1	-0.440877	0.357684		Niban2	-0.674422	0.514768		Smg5	-0.193917	0.573997		Fsd1	-0.307116	0.746354
	Hcfc1	0.68	0.75		Ndufa13	0.235894	0.357625		Acadm	0.191845	0.514164		Kifbp	0.723085	0.573931		Kcnip4	0.222768	0.745387
	Oxsr1	0.3	0.75		Mcu	-0.111156	0.355382		Chkb	0.201034	0.513578		Sel1l	-0.305888	0.573823		Tbc1d17	0.255801	0.745375
	Vps39	0.39	0.75		Pura	0.107598	0.354998		Pabpc1	0.162942	0.513157		Chl1	0.1773	0.573816		Ptges2	0.216151	0.745308
	Ak4	-0.25	0.75		Sri	-0.121778	0.353855		Pa2g4	0.324781	0.512655		Cdh10	-0.53234	0.573414		Poldip2	0.221543	0.744466
	Ermp1	0.27	0.75		Slc12a6	0.239828	0.353683		Sord	-1.50667	0.512206			0.486241	0.572802		Gfpt1	0.245577	0.744258
	Slc4a1	0.74	0.75		Ruvbl1	-0.116455	0.353678		Mrpl58	1.01787	0.512124		Pcdh1	0.220676	0.57217		Aspscr1	-0.542348	0.744164
	Gss	0.36	0.75		Cox4i1	-0.153259	0.352973		Ap1s1	0.15828	0.511958		Lrrtm2	0.306954	0.572161		Cntn2	0.156217	0.744068
	Sdr39u1	-0.32	0.74		Cenpv	-0.139379	0.352108		Abcb10	-0.273524	0.511682		Rida	0.213535	0.571747		Psmd11	-0.159117	0.743267
	Tomm22	-0.41	0.74		Pgam5	0.164896	0.351971		Adss2	0.206155	0.511639		Macroh2a1	-0.160274	0.570479		Stag2	0.6082	0.74325
	Mrps23	-0.45	0.74		Psmd6	-0.133866	0.351884		Txnrd1	0.349988	0.511457		Adpgk	-0.459577	0.569222		Itm2b	0.323875	0.742889
	C1qa	1.31	0.74		Cntn2	-0.230384	0.351377		Farp1	0.32334	0.511432		Eif3h	-0.794887	0.568585		Stt3b	0.21086	0.742843
	Cask	-0.22	0.74		Vps53	-0.138143	0.351246		Slc9a3r1	0.215159	0.510778		Acad10	-0.324816	0.568461		U2surp	0.160463	0.74186
	Rasal1	-0.48	0.74		Th	0.37119	0.350602		Lamtor3	-1.04503	0.510713		Pfn1	0.150965	0.568407		Ptpmt1	-0.278801	0.741524
	Prmt5	0.3	0.74		Cyp46a1	-0.131545	0.350476		Crkl	-0.167138	0.509908		Tmsb10	0.417931	0.567627		Lamp1	0.452505	0.741209
	Kidins220	-1.01	0.74		Eif3b	-0.213602	0.349999		Srr	0.445837	0.509839		Cope	0.197397	0.56741		Pik3c2a	0.49518	0.741154
	Cyb5r1	0.16	0.74		Cul5	0.126669	0.349812		Cox5a	0.15093	0.509811		Dgkz	-0.494459	0.566911		Inpp1	-0.149492	0.740803
	Fsd1l	-0.74	0.74		Gpsm1	0.224337	0.349712		Grhpr	0.168176	0.509679		Sptbn4	-0.207761	0.565877		Dcakd	-0.203378	0.740132
	Vsnl1	-0.26	0.73		Txnl1	-0.108251	0.349016		Mlc1	-0.232572	0.509359		Sh3kbp1	-0.248138	0.565714		Htra2	-0.219623	0.740108
	Tkfc	0.37	0.73		Sdhd	-0.455587	0.348277		Gdi1	0.134967	0.508982		Ergic1	-0.502545	0.564985		Aspa	0.370068	0.739955
	Hmgb1	0.41	0.73		Gmpr	-0.132907	0.348228		Bcan	0.151923	0.508399		Cdk18	0.172142	0.564301		Sdc3	0.262856	0.738244
	Elp1	-0.25	0.73		Prkg2	-0.631737	0.348128		Cars1	-0.280015	0.508216		Slc2a1	-0.205771	0.564278		Entpd5	0.709038	0.738108
	Rcn2	-0.27	0.73		Kif1bp	-0.22075	0.347424		Copz1	-0.214155	0.507866		Myo9a	-0.286202	0.564226		Ngly1	0.413396	0.737176
	Carm1	0.83	0.73		Pip4k2a	-0.220694	0.346454		Atp1b3	-0.26978	0.507665		Eif3b	0.154681	0.562916		Arf2	-0.334252	0.736981
	Arfgap1	-1.6	0.73		Atp6v1d	0.117589	0.346334		Ssb	-0.393615	0.507336		Etfb	0.182367	0.562632		Myl6	0.240911	0.736444
	Cycs	-0.2	0.73		Cst3	0.156937	0.345879		Psmb2	0.188551	0.506933		Try10	0.991232	0.56262		Gprin3	0.788786	0.732346
	Slc4a3	-0.39	0.73		Gapvd1	-0.17273	0.345282		H1-4	0.304844	0.506905		Myh14	-0.217723	0.562342		Ak2	0.46745	0.731475
	Farp1	0.28	0.73		Rragc	-0.14394	0.344305		Pip4k2c	1.03453	0.506509		Gclm	-0.235259	0.562266		Zmpste24	0.373743	0.730933
	Vps4a	-0.29	0.73		Mcat	0.146557	0.343856		Ptp4a2	-0.228321	0.505813		Eif4b	0.252183	0.562265		Prpsap1	0.3181	0.730885
	Tsc1	0.96	0.73		Gucy1b1	-0.234988	0.343591		Tbk1	0.439988	0.503845		Nudt5	-0.433429	0.561936		Isoc2a	0.151722	0.730804
	Smc3	0.6	0.73		Chordc1	-0.208877	0.343427		Abi2	0.195675	0.503614		Ufl1	-0.217387	0.560801		Tubal3	-0.678326	0.730533
	Ubap2l	-0.43	0.73		Abhd12	-0.115298	0.343094		Tecpr1	-0.205111	0.503113		Cpeb3	-0.541079	0.56025		Kndc1	0.451668	0.729967
	Kif2a	-0.26	0.73		Gria1	0.708023	0.342983		Rnf14	0.255465	0.502234		Rgs7	-0.116801	0.559595		Trp53i11	0.427593	0.729915
	Rpl34	-0.18	0.73		Arf4	-0.166605	0.342432		Fam126b	0.154104	0.501479		Snrpa	0.232038	0.559465		Prxl2a	0.192239	0.729148
	Snx30	-0.98	0.73		Eif5b	-0.363001	0.342287		Hddc2	-0.453544	0.50136		Thrap3	-0.281392	0.558834		Tubgcp2	-0.78819	0.729109
	Ncam2	0.16	0.73		Macf1	-0.123024	0.34221		Rufy2	0.891529	0.501137		Hecw2	-0.229899	0.557548		Rac3	0.178364	0.728243
	Adcy2	-1.31	0.72		Pitpna	0.126032	0.341813		Tmem65	0.169177	0.500711		Tmem177	0.360494	0.557251		Prkaa1	-0.193589	0.727414
	Suox	0.57	0.72		Slc25a27	-0.0882426	0.341717		Fbxo41	-0.219223	0.500201		Gfra1	-0.938303	0.556989		Itm2c	0.258779	0.727287
	Trappc8	0.53	0.72		Prkaa1	-0.479135	0.340996		Inpp5f	0.218684	0.499998		Fam120b	0.294612	0.556897		Gabrb1	0.886319	0.727257
	Setd3	-1.06	0.72		Wdr77	0.137275	0.340245		Septin9	0.267388	0.499475		Snx27	0.168724	0.556895		Nme3	0.254597	0.72695
	Specc1	-0.81	0.72		FAM120A	0.639154	0.338529		Llgl1	0.194986	0.498404		Lrrtm1	0.128242	0.556827		Prkar2b	0.195608	0.726207
	Pon2	0.49	0.72		Camk2a	-0.236021	0.337996		Nrdc	-0.350725	0.498335		Trappc13	0.749821	0.556777		Igsf21	0.342204	0.725625
	Gm11214	0.46	0.72		Cldn11	-0.389357	0.336972		Eif2s1	0.224768	0.497679		Cacna1a	-0.272659	0.556023		Evl	-0.256082	0.724911
	Wdr47	-0.75	0.72		Dnajc11	0.370481	0.336313		Idh3b	0.165869	0.497435		Kdsr	-0.718684	0.555507		Scp2	-0.246948	0.72478
	Ccar1	-0.46	0.72		Isca1	0.22022	0.336294		Pdpk1	-0.304106	0.497161		Kiaa1549	-0.181619	0.554997		Cycs	-0.196497	0.724288
	Mapk10	-0.34	0.72		Arf6	0.12517	0.335832		Arl1	0.240939	0.495968		Hnrnph2	0.121605	0.554351		Aldh18a1	-0.175606	0.72305
	Pgrmc2	0.31	0.72		Gm20425	-0.165311	0.335619		Rdh13	0.47198	0.495442		Pik3r4	0.145477	0.554337		Pde2a	-0.481871	0.722854
	L2hgdh	-0.35	0.72		Abraxas2	-0.196351	0.334442		Anpep	0.227454	0.495062		Ranbp2	-0.425485	0.553972		Mpp3	-0.206901	0.722564
	Nmral1	-0.27	0.72		Slc4a1	-0.563395	0.333076		Ca4	-0.284128	0.494742		Ddt	-0.195385	0.552853		Tomm22	-0.150479	0.722088
	Ddx1	-0.17	0.71		Dip2c	-0.291856	0.332917		Rbm8a	0.323883	0.494553		Zmpste24	0.286468	0.551963		Ahi1	0.203899	0.72077
	Phpt1	0.32	0.71		Pacs1	-0.0947037	0.332454		Carm1	-0.631524	0.494231		Mtnd5	-0.179168	0.551016		Timm23	0.168782	0.720659
	Ndufa6	-0.19	0.71		Cmpk2	0.214621	0.331999		Cldn11	-0.272651	0.493482		Osbpl5	0.264196	0.550714		Dbt	0.244739	0.719613
	Trappc11	-0.54	0.71		Decr1	0.203188	0.331944		Braf	0.451286	0.493422		Usp4	1.08314	0.550265		Cfl2	-0.155485	0.719312
	Trappc9	-0.15	0.71		Stam	0.204139	0.331897		Pkm	-0.133649	0.492596		Micu1	0.239761	0.55023		Rps2	0.179839	0.719124
	Ssbp1	-0.31	0.71		Dlg2	-0.14655	0.331705		Abhd3	0.359654	0.49239		Gjb6	0.200491	0.547194		Eef1g	0.152601	0.718946
	Mmut	0.21	0.71		Pfdn5	0.509383	0.330923		Cat	0.204618	0.492253		Cacnb3	-0.417496	0.547024		Crip2	-0.377284	0.718891
	Ppp1r21	0.81	0.71		Rab7a	0.117999	0.330421		Pigk	-0.271869	0.492001		Hsd17b11	0.182073	0.54614		Gps1	-0.127034	0.718831
	Ndrg3	-0.42	0.71		Lman1	0.173788	0.330411		Gabrb3	0.418606	0.491974		Rasgrp1	0.30139	0.544334		Fgf1	-0.321585	0.717246
	Epb41l3	-0.24	0.71		Cul4a	-0.670807	0.33036		Rab5c	0.262885	0.490975		Cox4i1	0.174227	0.54408		Ipo7	-0.157059	0.717179
	Slc7a14	-0.38	0.7		Ptbp1	0.4538	0.330039		Arhgdia	0.177968	0.489136		Dynlrb1	0.145547	0.543778		Dnah9	0.240461	0.717155
	Mtx1	-0.79	0.7		Map2k2	0.390796	0.329161		Ptgfrn	-0.708647	0.488978		Hook3	-0.286828	0.543224		Hspa12b	0.205034	0.716935
	Atp1a2	0.17	0.7		Vti1a	0.288889	0.327631		Mrps35	-0.385175	0.488882		Mtnd2	-0.205504	0.542829		Mrps2	0.378396	0.715311
	Ddt	-0.29	0.7		Amt	-0.173674	0.327569		Crat	0.254119	0.487612		Srpk2	0.11412	0.542639		Aldh1b1	0.12382	0.715159
	Dhx9	-0.15	0.7		Coq8b	-0.33793	0.327268		Rpl6	-0.276781	0.487416		Cavin1	0.26285	0.541488		Clec16a	-1.0647	0.714995
	Lasp1	0.22	0.7		Dynll1	-0.26203	0.326728		Psma2	-0.242521	0.48704		Gnl1	-0.181259	0.541138		Uqcc2	0.275032	0.714902
	Plpbp	0.26	0.7		Ube2k	0.147778	0.326485		Rab10	-0.157373	0.486853		Rab14	0.961856	0.54067		Dhx15	0.263011	0.7149
	Mob4	0.18	0.7		Caskin1	-0.126653	0.326441		Dlgap4	0.280525	0.485958		Plbd2	0.41103	0.540269		Rap1gap	-0.218427	0.714694
	Tuba4a	0.16	0.7		Srp72	-0.115381	0.324806		Igsf1	-0.167208	0.485526		Fkbp1a	0.222103	0.53985		Dusp3	-0.249406	0.714505
	Abhd16a	0.22	0.7		Rab18	-0.101985	0.324758		Ap3m2	-0.168759	0.484154		Galnt17	-0.293937	0.539204		Mal2	0.266049	0.714326
	Celf2	-0.55	0.7		Mlst8	0.214902	0.324592		Arpc2	0.184568	0.483875		Atp6v0d1	0.127232	0.539178		Rpl3	0.200393	0.712945
	Oscp1	-0.91	0.7		Ap3d1	0.138381	0.324353		Etfdh	0.276683	0.483448		Acsl4	0.622308	0.537902		Bag1	-0.294146	0.711712
	Cyfip1	0.27	0.7		Exoc4	-0.145217	0.324176		Trio	-0.24261	0.48308		Set	-0.741882	0.53756		Gabra2	0.443877	0.710995
	Cct4	-0.16	0.7		Pld3	-0.0898467	0.323882		Ywhah	0.263702	0.483063		Naca	-0.169199	0.537275		Bin1	-0.122022	0.710802
	Aagab	-0.19	0.7		Cnih4	0.241878	0.323568		Vkorc1l1	-1.38021	0.483032		Flnb	0.615561	0.537187		Cd200	0.248884	0.710496
	Rpl17	-0.21	0.7		Arl8b	0.136116	0.322183		Arhgef7	-0.261067	0.482969		Txnl1	-0.163342	0.536831		Fbxl16	0.163459	0.710471
	Wdr48	-0.47	0.69		Camk2d	-0.0920985	0.322162		Gnpat	-0.428758	0.48214		Camk1	0.245603	0.536756		Dnajb4	1.24107	0.710029
	Emc8	0.67	0.69		Sucla2	0.0829003	0.321935		Cplx1	0.19231	0.481883		Hsp90ab1	-0.116942	0.536326		Rasal1	0.541634	0.70994
	Pfkl	0.17	0.69		Msn	0.137237	0.321925		Rap2b	-0.243829	0.481813		Acaca	-0.216383	0.535861		Slc4a4	-0.294671	0.709899
	Armh3	-0.76	0.69		Gabra1	0.267134	0.321307		Tuba4a	0.130457	0.48153		Stat3	0.41454	0.535118		Cask	-0.340874	0.708864
	Dgke	-0.67	0.69		Eif4a1	-0.0858915	0.32062		Adcy5	-0.37371	0.481322		Gde1	0.554387	0.535076		Cntfr	0.241227	0.708753
	Eif3e	-0.19	0.69		Unc13a	-0.21148	0.320524		Mvp	0.319902	0.481229		Cdh13	0.380543	0.534427		Stxbp6	0.168543	0.708252
	Pcyox1	-0.22	0.69		Cd9	-0.179119	0.320446		Gng12	0.230707	0.481027		Fyn	0.157428	0.534227		Rasgrf1	0.311173	0.707798
	Fnta	0.2	0.69		Ctnnb1	0.103139	0.320418		Abcg2	0.192721	0.480832		Arhgef10	1.23346	0.532197		Atp1a2	0.173126	0.707646
	Bax	0.45	0.69		Actr3	0.0784129	0.320323		Pcx	0.201523	0.480181		Ptpn4	-0.253863	0.532191		Ints3	0.554152	0.707091
	Edc4	-0.19	0.69		Aaas	-0.184109	0.320218		Acan	0.232434	0.479517		Pak2	0.146064	0.532111		Snap25	0.166239	0.706403
	Gclm	-0.68	0.69		Pcmt1	-0.12191	0.320186		H2ac4	-0.223379	0.478995		Plxna4	-0.198576	0.531727		Pvalb	-0.413599	0.70622
	Tra2b	-0.36	0.69		Rap2b	0.140035	0.319998		Gria2	-0.186874	0.47899		Tmed4	-0.352465	0.531352		Rhob	0.22314	0.705621
	Fahd2a	0.16	0.69		Snrpa	-0.0832215	0.319068		Rabl6	-0.567221	0.478747		Purb	0.181884	0.531242		Sf1	-1.15733	0.70471
	Preb	-0.51	0.69		Prpf4	0.282655	0.318866		Akt1	-0.176566	0.478204		Faim2	0.459994	0.530013		Pef1	0.270327	0.704588
	Ppp2r5e	-0.31	0.69		Vps33a	0.299513	0.318735		Nbas	-0.30915	0.477981		Tex2	-0.417158	0.529466		Pnpt1	0.360919	0.704456
	Ppp6r2	-0.51	0.69		Cacnb4	0.152308	0.318654		Syn1	0.15344	0.477286		Cpne2	0.371869	0.529254		Nop58	0.404287	0.703842
	Ncald	-0.21	0.69		Pkm	0.105808	0.317877		Stx18	-0.486126	0.47676		Kif5b	-0.12214	0.528604		Ppp6r1	0.311559	0.703003
	Mars	-0.37	0.69		Mark2	-0.386688	0.317848		Atad3	0.260191	0.476139		Txn2	0.518343	0.528513		Daam1	-0.140661	0.70263
	Dync1h1	0.15	0.68		Ndel1	0.239761	0.317667		Calr	0.174997	0.475827		Spock1	0.304316	0.528185		Numbl	-0.524799	0.700934
	Osbpl2	-0.34	0.68		Pip4p2	-0.405028	0.317483		Mettl7a1	-0.256557	0.475469		Rbbp7	0.337134	0.526827		Timm17b	0.446747	0.700206
	Ppia	0.15	0.68		Rab4a	0.31414	0.317109		Cox4i1	0.183883	0.475231		Stk39	0.34268	0.525865		Washc1	0.350376	0.700176
	Nid2	0.89	0.68		Fcsk	-0.18836	0.316397		Nfasc	-0.19761	0.474111		Adcy8	-0.219895	0.525493		Dis3l2	-0.501694	0.699894
	Uqcc2	-0.54	0.68		Dhrs1	-0.1911	0.315502		Wdr61	0.59608	0.473838		Stx4	0.139135	0.525176		Oxr1	-0.137394	0.699761
	Tmed4	-0.49	0.68		Sdhb	-0.106791	0.315356		Apool	0.334508	0.473679		Atp6v1e1	0.137254	0.525099		Higd1a	0.126143	0.699011
	Cul4b	-0.38	0.68		Hace1	-0.290405	0.315144		Slc25a24	-0.656113	0.473474		Ptbp1	0.129632	0.524592		Ndrg2	-0.247191	0.698565
	Adcyap1r1	-1.12	0.68		Vps29	0.202523	0.314308		Bzw2	-0.323371	0.472531		Eogt	-0.275475	0.524314		Rap1gds1	-0.284694	0.698562
	Adck1	0.77	0.68		Slc33a1	-0.15313	0.313429		Eef1b	-0.270218	0.471556		Ttyh3	-0.397625	0.524289		Myh10	-0.340999	0.697783
	Ruvbl1	0.19	0.68		Ogdhl	-0.0833115	0.313055		Cul1	-0.142706	0.47068		Oxsm	0.187696	0.524155		Sun1	0.435731	0.697556
	Rab12	-0.38	0.68		Pgrmc1	-0.114782	0.312467		Dmtn	0.364945	0.470335		Dmac2l	0.162577	0.523391		Rhoa	0.197105	0.697531
	Glyr1	0.42	0.68		Erc2	0.266382	0.311691		Hectd4	-0.158372	0.470251		Dmd	0.19097	0.523338		Gpd1	-0.205688	0.697189
	Gak	-0.69	0.68		Atp5f1c	-0.0994779	0.311206		Actr10	-0.502092	0.470109		Cnpy2	0.418238	0.522744		Gnpat	-0.555912	0.696775
	Eloc	-0.31	0.68		Top1	0.16814	0.311068		Arhgap44	0.299736	0.469842		Myef2	0.150883	0.522657		Cryab	0.449748	0.696292
	Hsd17b11	0.19	0.68		Ap1s1	-0.0998423	0.310078		Dnaja1	0.316402	0.469799		Hbat1	1.26588	0.52216		Ahnak	0.630017	0.695522
	Eif3m	-0.4	0.68		Epm2aip1	0.165776	0.309387		Fasn	-0.14388	0.469564		Stx6	-0.455181	0.521723		Bckdhb	-0.233817	0.695167
	Flad1	-0.36	0.68		Wdr7	-0.0850189	0.309195		Armc1	0.169142	0.467492		Ncam2	-0.144552	0.521289		Gatd1	-0.128475	0.69297
	Pls3	0.22	0.68		Rnf214	-0.219705	0.309185		Ptges2	-0.174549	0.466897		Arsg	0.556361	0.521005		Abcb8	0.22632	0.692292
	Slc38a3	0.61	0.67		Cirbp	-0.121818	0.308648		Dnm1l	0.121952	0.466759		Samm50	-0.0997353	0.520559		Hsd17b10	0.189082	0.691772
	Nectin1	-0.32	0.67		Abi1	0.160923	0.308399		Tmem43	-0.526506	0.466578		Pdxdc1	0.298105	0.519894		Aoc3	0.633764	0.691589
	Snca	-0.29	0.67		Alg2	0.100162	0.308114		Slc25a27	-0.157959	0.466504		Eif5	0.134669	0.519523		Rp2	0.267505	0.691477
	Dguok	-0.9	0.67		Cox5b	-0.14777	0.307637		Josd2	0.181133	0.465736		Kcnip4	0.201005	0.51931		Eef1a2	0.142612	0.691151
	Rbm3	0.62	0.67		Copg1	0.401986	0.307529		Rap1a	-0.171849	0.46564		Pycr3	-0.177032	0.519109		Atp6ap1	-0.143035	0.690941
	Glod4	0.16	0.67		Ppm1e	-0.0791169	0.307235		Ccar2	0.270874	0.465586		Bcap31	0.323612	0.518825		Gga1	-1.93606	0.690751
	Hnrnph3	-0.31	0.67		Ctnnd2	-0.130871	0.307144		Arl3	0.181994	0.465497		Carhsp1	0.195743	0.518264		Hprt1	-0.220789	0.690366
	Iars	-0.39	0.67		Psd3	0.10737	0.307113		Wdfy3	-0.247646	0.465315		Mrpl12	0.187709	0.517107		Septin4	0.28216	0.690039
	Pigs	-0.58	0.67		Bag5	0.145804	0.307058		Phf24	0.191108	0.465229		Strip1	-0.401097	0.516698		Taco1	-0.184936	0.688878
	Ndufb10	-0.2	0.67		Ermp1	-0.301361	0.306748		Apoa1	0.427625	0.465003		Anp32b	-0.755786	0.516104		Tex2	-0.541542	0.688756
	Kcna2	-0.18	0.67		Dynlrb1	0.16528	0.306593		Ncald	0.16197	0.464988		Ngef	-0.331341	0.515756		Cltb	-0.174791	0.688284
	Cd82	0.23	0.67		Acss1	-0.327624	0.306003		Usp24	-0.288203	0.464981		Cars2	0.645921	0.515648		Wdr54	0.513826	0.688186
	Enpp6	0.22	0.67		Acad8	-0.23823	0.305768		Cpm	-0.247395	0.464368		Tpp2	0.133302	0.514926		Tiprl	-1.25811	0.688149
	Camlg	-1.44	0.67		Ptges3	-0.107258	0.305465		Park7	0.174101	0.463734		F3	0.186676	0.514885		Surf1	-0.511253	0.687556
	Zfr2	-0.51	0.67		Prdx2	0.104288	0.304937		Arfgef2	-0.32664	0.463382		Itsn1	-0.160381	0.514238		Homer1	0.177147	0.68712
	Rhot2	0.49	0.66		Rtn1	-0.123117	0.304646		Flii	0.220772	0.463309		Dagla	0.291665	0.513738		Pura	0.209707	0.686513
	Map2k2	-1.22	0.66		Taco1	0.292397	0.304645		Rab11b	0.181772	0.462621		Usp24	-0.30037	0.513466		Lpcat1	-1.1511	0.686264
	Eif4g2	-0.2	0.66		Fkbp1a	0.10702	0.304497		Ca2	0.206407	0.46245		Chm	0.175245	0.513385		Astn2	-0.903154	0.685931
	Prkag1	0.28	0.66		Ide	-0.29764	0.30446		Cdipt	-0.140611	0.462038		Aldoa	-0.164953	0.513272		Ptbp2	0.381141	0.685822
	Nudt10	-0.58	0.66		Dhodh	0.101533	0.304277		Api5	-1.17808	0.46199		Tnpo2	0.258566	0.512808		Gpd1l	0.118197	0.683731
	Hdac11	0.63	0.66		Ccdc22	-0.158102	0.303562		Rabggta	0.180726	0.461473		Immt	0.303981	0.511897		Arhgef11	0.401435	0.683314
	Eri3	-0.77	0.66		Pcdh1	0.729027	0.303496		Adcy8	-0.202698	0.461158		Usp8	-0.416582	0.510945		Otub1	-0.16384	0.682882
	Pgm2	0.53	0.66		Prep	0.154538	0.303235		Taldo1	0.169649	0.461106		Rps6ka5	0.63831	0.510642		Tagln2	-0.60911	0.682438
	Atp6v1b2	-0.13	0.66		Dync1i2	-0.132067	0.303092		Eps15	-0.20676	0.461084		Gstm5	-0.178891	0.509785		Sart1	0.258473	0.68219
	Hsp90ab1	-0.17	0.66		Kdsr	0.101997	0.302775		Atp5mf	0.197169	0.460891		Rab14	0.545903	0.509615		Sorcs2	0.248279	0.681568
	Mcee	0.81	0.66		Cacna2d2	0.112932	0.302733		Rraga	0.281353	0.460213		Nck2	0.18539	0.509469		Gfm1	-0.230877	0.681488
	Trappc5	-0.29	0.66		Prkra	0.51834	0.301913		Pitpna	0.189923	0.459863		Trappc1	0.37166	0.509392		Cmas	0.203385	0.68147
	Adsl	0.17	0.66		Lclat1	-0.421593	0.301487		Ccdc47	0.456988	0.458692		Creld1	-0.104978	0.507692		Fahd2a	0.174199	0.680912
	Lgalsl	-0.24	0.66		Snrpd1	0.150601	0.300936		Clmn	0.682659	0.458036		Lgmn	0.478269	0.507432		Nlgn4l	-0.176381	0.679427
	Nap1l1	-0.22	0.66		Ahi1	-0.123328	0.300759		S100a1	-1.04428	0.457342		Myl6b	-0.694427	0.507228		Ap2a2	-0.169395	0.678159
	Cald1	0.69	0.66		Cdc42bpb	-0.14746	0.300604		Stxbp5l	-0.261151	0.457123		Mtmr10	-0.294046	0.50711		Pde10a	0.761633	0.677826
	Uqcrq	-0.19	0.65		Rhog	-0.150075	0.300404		Ehd3	0.169821	0.456851		Scamp3	0.610627	0.507076		Lrrc47	-0.250604	0.677667
	Efr3b	-0.33	0.65		Ube2d2	0.156251	0.299688		Stat1	0.277849	0.456394		Pds5b	0.171485	0.506239		Slc25a19	0.133777	0.676946
	Washc1	0.53	0.65		Uqcr10	-0.139858	0.299084		Hnrnpll	-0.412768	0.455952		Rnf214	0.385989	0.506084		Abcd3	0.176028	0.676835
	Ptpn9	-0.6	0.65		Creld1	0.214261	0.298977		Timm13	0.286222	0.455931		Btf3l4	0.276134	0.505692		Adck1	0.117504	0.676517
	Fundc2	-0.69	0.65		Stim1	0.213849	0.298675		Ssrp1	-0.528342	0.455707		Tspan2	-0.186247	0.505198		Asah1	0.329268	0.676391
	Atp5pd	-0.13	0.65		Iars	-0.391716	0.298134		Kif3a	0.475931	0.455607		Pcbp3	-0.524106	0.504446		Tubb4b	0.149343	0.675607
	Limch1	0.95	0.65		Pam	0.11338	0.297533		Hars1	0.227661	0.455508		Mboat2	0.325879	0.504421		Csk	-0.781665	0.675545
	Rragc	0.23	0.65		Mtmr1	0.436686	0.296497		Tusc2	-0.186534	0.454967		Ran	0.150594	0.50387		Ap2a1	0.124699	0.67509
	Uqcrb	-0.31	0.65		Nit2	-0.354415	0.295781		Usp47	-0.728074	0.454568		Ttc39c	-0.730307	0.503526		Celf2	0.223313	0.674874
	Camk2d	0.3	0.65		Cul1	0.183645	0.295753		Ankfy1	0.531742	0.454559		Uqcrc2	-0.0960368	0.502841		Fntb	-0.256197	0.674248
	Bzw1	0.38	0.65		Tsg101	-0.179634	0.295657		Vgf	-1.54972	0.454072		Syne1	-0.27066	0.502268		Aqr	-0.552683	0.674092
	Nono	-0.15	0.65		Lpgat1	0.172596	0.295204		Shroom2	-0.828422	0.453578		Dennd11	0.556111	0.502007		Ogdhl	0.119674	0.672964
	Got1	-0.13	0.64		Zyg11b	-0.190013	0.294451		Sec24c	-0.177118	0.453399		Adgrb3	0.310745	0.501533		Snw1	0.319093	0.672235
	Arih2	-0.41	0.64		Ptprd	0.187211	0.294068		Ap3s2	-1.17337	0.453311		Rpl31	-0.264772	0.501152		Pdgfrb	-0.438339	0.672156
	Prkag2	0.68	0.64		Mecr	-0.1525	0.293928		Lmnb2	0.16521	0.453146		Tbc1d5	-0.429829	0.500972		Psmd3	0.176933	0.671953
	Rmdn3	-0.83	0.64		Xpo5	0.377659	0.293681		Rbfox1	-1.16247	0.452944		Tph2	0.199119	0.500547		Mtor	-0.164213	0.671948
	Dlat	-0.13	0.64		Agpat1	0.190397	0.293531		Acaca	-0.122286	0.452513		Abhd16a	-0.119762	0.499155		Aldh1l1	-0.149433	0.671829
	Them4	-0.17	0.64		Prkca	-0.110499	0.293472		Eef2	0.133978	0.452459		Alcam	-0.13868	0.498779		Khdrbs2	0.757708	0.671232
	Rps15a	-0.12	0.64		Ppme1	0.103404	0.293095		Hp1bp3	-1.28646	0.452327		Tacc1	-0.451326	0.498637		Slc44a1	0.1768	0.671144
	Ncam1	-0.17	0.64		Lrp1	-0.108286	0.292901		Dhdh	0.300647	0.452268		Snx5	0.122834	0.498285		Nqo2	0.284654	0.670693
	Sri	0.25	0.64		Acadsb	0.0921246	0.29253		Stxbp6	-0.173297	0.449966		Atp2b1	-0.117784	0.498166		Dnajc11	0.140004	0.67034
	Smarca2	-0.84	0.64		Ube2n	0.124223	0.292417		Psma7	0.166944	0.449874		Katnal1	-0.309326	0.498091		Atg3	-0.351294	0.670006
	Ttc39c	-0.31	0.64		Gm20390	0.117966	0.292228		Gstm1	-0.320775	0.449756		Chmp6	0.107246	0.497971		Gap43	0.930611	0.669644
	Rftn2	0.23	0.64		Col4a1	-0.301612	0.291577		Frmd5	-0.57453	0.449667		Dlg1	0.128612	0.497961		Il1rapl1	-0.594613	0.669554
	Eif3h	-0.14	0.63		Cul4b	-0.609828	0.291524		Fibp	-0.201142	0.449131		Hddc2	0.200069	0.497577		Rpap3	-0.452122	0.669408
	Mrps34	-0.25	0.63		Mpp3	0.169042	0.291351		Rab7a	-0.129426	0.448447			0.407186	0.497059		Psap	0.367316	0.668441
	Sars	-0.16	0.63		RTRAF	0.109282	0.291334			0.446488	0.448392		Nudcd1	-0.409179	0.497054		Stat5b	-0.156696	0.667848
	Coro1b	0.16	0.63		Ndufa11	-0.098015	0.291169		Ilk	-0.201401	0.447892		Preb	0.118607	0.496889		Chl1	-1.01812	0.667669
	Napg	-0.14	0.63		Tecr	-0.116508	0.291162		Rrbp1	-0.183429	0.447821		Slc29a1	0.274088	0.496842		Rb1cc1	0.209073	0.667278
	Cadm2	-0.21	0.63		Agap1	0.369599	0.290955		Pld3	0.16022	0.447598		Ank1	-0.161008	0.496775		Inpp5f	-0.235459	0.667104
	Tpd52	0.35	0.63		Prkaca	0.10481	0.290649		Psmb1	0.133147	0.447274		Etf1	-0.204541	0.496723		Psmd5	0.128213	0.667076
	Pgls	0.22	0.63		Kpna3	0.129514	0.290561		Rac1	0.169652	0.447242		Chchd6	0.133072	0.496642		Mgst1	0.392659	0.666721
	Chkb	0.74	0.63		Nmt1	0.198084	0.290514		Fnta	0.126061	0.447158		Tagln3	0.127962	0.495802		Soga3	0.126776	0.666587
	Ddc	-0.24	0.63		Tbcb	-0.140382	0.290409		Fkbp2	0.192421	0.446584		Erc2	0.109665	0.495156		Ncoa5	0.476367	0.666411
	Stmn1	-0.17	0.63		Fam49a	0.139938	0.290315		Add3	0.160657	0.446468		Slc1a2	-0.237432	0.495103		Slc1a1	0.237264	0.666344
	Pcnp	-0.5	0.63		Ptk2	-0.49109	0.290239		Ppp5c	0.242632	0.44603		Iars1	-0.158763	0.494622		Rftn2	0.466761	0.666123
	Gamt	0.48	0.63		Adgrg1	-0.106843	0.290156		Gspt1	0.386453	0.445879		Slc2a3	-0.150799	0.494079		Kctd12	-0.331609	0.665981
	Etfa	0.16	0.63		Slc6a7	0.132117	0.290073		Omg	0.142016	0.445315		Fermt2	-0.124209	0.493578		Rpl5	0.202122	0.665888
	Rps3	-0.18	0.63		Ston2	0.241262	0.289903		Sec24b	-0.274651	0.444302		Tagln2	0.38787	0.493111		Rell2	-0.556986	0.665864
	Mlc1	0.24	0.63		Map2k1	0.122235	0.289613		Ruvbl1	0.125788	0.443541		Ppp2cb	0.639921	0.493103		Cadm2	0.147082	0.664575
	Prdx4	0.29	0.63		Slc27a1	-0.135507	0.289137		Dock5	-0.552284	0.44349		Gm21992	0.23982	0.492472		Agps	-0.222341	0.664415
	Cox7a2	-0.27	0.62		Sf3a1	0.338506	0.289048		Cnot7	-0.439483	0.443319		Frrs1l	-0.624533	0.492396		Dlat	0.118092	0.663707
	Ciapin1	-0.18	0.62		Gprasp2	-0.113849	0.288943		Psmd6	0.141157	0.442982		Dmwd	0.421052	0.492289		Nlgn3	-0.141323	0.663457
	Atp6v1h	-0.19	0.62		Snu13	-0.132304	0.287933		Astn1	-0.160739	0.442955		Rpl23	0.127921	0.492168		Ndufa7	0.205822	0.663245
	Tubg1	-1.15	0.62		Cad	-0.225055	0.287206		Rab35	0.156537	0.442441		Ptprz1	0.284059	0.492119		Cisd2	-0.215317	0.662406
	Fsd1	-0.42	0.62		Rbm39	0.353983	0.286968		Ilvbl	-0.352924	0.442195		Arhgef2	-0.138533	0.492065		Fv1	-1.28936	0.661775
	Manf	0.19	0.62		Mrpl49	0.434982	0.284944		Glyr1	-0.242847	0.441952		Ppp6r1	0.164837	0.492027		Ist1	0.367108	0.660845
	Ca1	1.03	0.62		Sgpl1	-0.101318	0.284398		Srsf5	-0.586996	0.441739		Rpn1	0.111062	0.491375		Vps45	0.141667	0.660592
	Usp14	-0.18	0.62		Dpysl5	0.0778713	0.284255		Mtmr1	-0.226757	0.441299		Cdc42ep4	-0.344673	0.491019		Wdr37	-0.189274	0.660324
	Srgap2	0.22	0.62		Dmtn	0.225677	0.284014		Nckipsd	-0.189555	0.441197		Me3	0.46642	0.49082		Arhgef9	0.142663	0.659403
	Tsn	0.19	0.62		Cyb5r1	-0.120687	0.283592		Nlgn2	0.223596	0.441188		Fam98a	-0.530538	0.490648		Rhog	0.354124	0.659284
	Dpysl4	-0.13	0.62		Etf1	-0.0816853	0.283538		Reps1	-0.626827	0.441112		Lin7a	-0.242972	0.490534		Cap2	-0.131277	0.658898
	Agap3	0.22	0.62		Gfm1	-0.102543	0.283466		Chat	0.45241	0.440708		Clpb	0.239657	0.490251		Lrrc4b	-0.172785	0.658183
	Rps6	-0.15	0.62		Hk1	-0.075566	0.282269		Puf60	-0.153678	0.439512		Arf4	1.35093	0.489655		Tgfbrap1	0.384713	0.657978
	Naca	-0.17	0.62		Ubfd1	0.0867674	0.28171		Appl2	-0.249983	0.439179		Pa2g4	0.184376	0.489597		Myl6b	-0.540671	0.657951
	Rtn3	-0.34	0.62		Gstm1	-0.20232	0.281223		Vps36	0.213667	0.438539		Cops2	-0.152622	0.488946		Atp5po	0.119918	0.657823
	Tufm	-0.13	0.61		Atad1	-0.188805	0.281097		Rims1	-0.381357	0.438344		Clta	0.216392	0.4887		Tubb4a	-0.170049	0.657646
	Carhsp1	0.51	0.61		Cpne3	-0.185371	0.281002		Vps18	0.156125	0.437789		Adgrl1	-0.131891	0.488561		Rab33a	0.728929	0.657342
	Tmem33	-0.22	0.61		Gsta4	-0.106921	0.280999		Tspan2	-0.169763	0.437122		Ctnnb1	-0.152578	0.488463		Atg5	-0.196436	0.656052
	Chp1	-0.29	0.61		Rps4x	0.110391	0.280957		Akr7a2	0.154782	0.437039		Rab1a	1.04692	0.488324		Atp23	-0.55933	0.655064
	Pfdn2	-0.21	0.61		Suclg1	0.108621	0.280578		Immt	0.249155	0.436917		Uchl3	0.324089	0.488104		Ndufb5	-0.19149	0.654994
	Pnpo	-0.46	0.61		Mtmr2	0.132912	0.280121		Rap1gds1	0.234716	0.436346		Mtnd1	-0.133444	0.487899		Ctsa	0.400763	0.654474
	Top2b	-0.47	0.61		Sbds	0.150774	0.280085		Eml4	0.41104	0.435918		Srpra	-0.521366	0.487475		Pdxp	-0.127091	0.654314
	Ube2l3	-0.2	0.61		Rims1	-0.624821	0.279906		Anapc5	-0.394265	0.435863		Ubr4	-0.165884	0.486206		Sub1	0.683171	0.654272
	Rab7a	0.15	0.61		Tagln2	0.753304	0.279884		Emc1	-0.16154	0.435831		Csnk2a1	0.109963	0.485983		Gcsh	-0.292717	0.65414
	Htt	-0.31	0.61		Ppp3ca	0.0878363	0.279719		Tmem109	1.12455	0.435685		Snx32	-0.407242	0.485959		Map2	-0.184759	0.653952
	Necap2	-0.47	0.61		Rheb	0.135893	0.279502		Gtf2i	-0.549435	0.435554		Slc35a4	0.345734	0.485708		Elmo2	0.441343	0.653335
	Ddx3x	-0.23	0.61		Txn	0.147639	0.279427		Psmd13	0.168495	0.435345		Baiap2	0.181986	0.485266		Ralgapa1	0.263102	0.653334
	Atp6ap2	-0.31	0.61		Dcakd	0.0978344	0.278098		Lrrtm1	0.560897	0.435265		Fibp	0.231184	0.485187		Stx8	0.755707	0.652822
	Abcd3	0.3	0.61		Abcb7	0.170822	0.277961		Ctu2	0.600718	0.434999		Adhfe1	-0.307949	0.484664		Esyt2	0.55166	0.652781
	Ddx6	-0.18	0.61		Bckdk	0.226596	0.277858		Ctnnd1	-0.203976	0.434888		Ly6h	0.12825	0.484476		Rpl30	0.257889	0.65139
	Tfam	-0.33	0.61		Dbn1	-0.0867506	0.277836		Vps26a	0.166524	0.434366		Rsu1	-0.343149	0.484394		Ppp1r21	-0.201181	0.651085
	Ppp3r1	-0.43	0.61		Cisd1	-0.131773	0.277835		Dlat	0.1619	0.433348		Lamc1	-0.318277	0.483528		D430041D05Rik	0.521906	0.650606
	Rps27	-0.31	0.61		Ngef	0.262633	0.277751		Copb1	-0.228444	0.432915		Aip	-0.17024	0.483416		Adcy1	-0.256199	0.650327
	Pde1a	0.23	0.61		Ppp2r1a	0.0660723	0.277215		Plpbp	0.300739	0.432707		Scfd2	-0.392197	0.483413		Clptm1l	-0.181227	0.65
	Ncln	-0.24	0.61		Hnrnpd	-0.111291	0.276799		Rack1	0.120829	0.432707		Nt5c3a	0.18067	0.483128		Coro2a	0.307482	0.649351
	Purb	-0.29	0.6		Mrps34	0.311755	0.276674		Gnas	0.116422	0.432432		Tubb6	0.703494	0.482367		Tpt1	-0.223976	0.649158
	Mccc1	0.19	0.6		Rpl27	-0.0974524	0.275564		Ajm1	-0.285734	0.432399		Clic1	0.3088	0.481927		Usp24	0.299231	0.648824
	Gmfb	0.18	0.6		Exog	0.145781	0.2749		Uba5	0.404431	0.431703		Mrps22	0.791266	0.481753		Crk	-0.143245	0.64822
	Dip2a	0.62	0.6		Acss2	-0.30593	0.274381		Ranbp1	0.1548	0.431282		Rpl34	-0.855028	0.480402		Abhd3	0.271458	0.64815
	Dclk1	-0.14	0.6		Mogs	0.27392	0.274228		Pgap1	-0.190202	0.431097		Ppm1f	-0.284082	0.480324		Psmd12	-0.121288	0.647973
	Acat1	-0.14	0.6		Sh3kbp1	0.243531	0.274158		Napa	0.155539	0.430596		Cc2d1b	-0.60918	0.48031		Vapa	0.166616	0.647784
	Glb1	0.36	0.6		Syt5	-0.0861723	0.274152		Rab14	0.307024	0.430499		Fam160b1	0.469199	0.480307		Actb	0.172902	0.646479
	Chd4	0.82	0.6		Plpp3	-0.080821	0.273703		Klhl22	-0.434033	0.43034		Gnpda1	0.270492	0.479485		Rab6b	-0.165434	0.646051
	Pvalb	-0.52	0.6		Cygb	-0.0999878	0.273586		Hnrnpul2	0.203083	0.4303		Blmh	-0.151873	0.479301		Atp6v1f	-0.212547	0.645172
	Epdr1	-0.15	0.6		Dnajb4	-0.753117	0.27265		Dcakd	0.225518	0.429823		Rpl18a	-0.367702	0.478652		Gltp	-0.255872	0.645118
	Nqo1	0.22	0.6		Psmc2	0.106092	0.272055		Rpl7a	-0.409102	0.429611		Cnot1	0.199693	0.478602		Vps4a	0.157166	0.644571
	Rab3gap1	-0.59	0.59		Dtna	0.1693	0.271362		Slc25a46	-0.144428	0.429227		Sacm1l	0.116858	0.478595		Lasp1	-0.154956	0.644334
	Paics	0.15	0.59		Hist2h2aa1	-0.163055	0.271034		Ckb	0.111485	0.429197		Fbl	-0.661736	0.47855		Trappc11	-0.12739	0.644111
	Ppp1cb	0.14	0.59		Cd82	-0.233538	0.270892		Slc25a10	0.29147	0.428919		Uchl1	0.173086	0.477974		Guk1	-0.214515	0.643931
	Nup93	0.58	0.59		Rimbp2	0.500324	0.270745		Gmps	0.233008	0.428055		Rpl30	0.189516	0.477917		Ina	-0.171374	0.642983
	Echs1	0.16	0.59		Mrrf	0.308173	0.270647		Sarm1	0.242147	0.427763		Dync2h1	-0.379418	0.477783		Cd47	0.339529	0.641632
	Tst	0.18	0.59		Nudt3	0.118446	0.27056		Gjc2	-0.43047	0.427334		Dip2a	0.322166	0.477758		Pitrm1	0.178473	0.640765
	Selenot	0.32	0.59		Kidins220	-0.183021	0.27035		Adss1	-0.294387	0.427174		Lonp2	-0.574784	0.477725		Rgs17	0.96034	0.640422
	Itih4	0.5	0.59		Picalm	0.169133	0.269697		Them6	-0.171594	0.425972		Rabgap1	-0.29174	0.477483		Selenof	-0.264621	0.64034
	Phb	-0.12	0.59		Uqcrc2	-0.0690852	0.269628		Atxn10	-0.232719	0.425972		Rps23	-0.176681	0.477195		Ncstn	0.444243	0.640297
	Rps14	-0.18	0.59		Trio	-0.0995713	0.269561		Hdgfl3	-0.252525	0.42579		Atp1b3	-0.179946	0.477058		Fkbp1a	-0.182984	0.640204
	Ddhd2	-0.22	0.59		Nsf	-0.0704653	0.268919		Tenm4	0.367044	0.425291		Hnrnpf	0.294854	0.476708		Slc27a1	0.437203	0.639174
	Micos13	-0.92	0.59		Rtn3	-0.0976142	0.26873		Slc6a11	0.208079	0.42473		Idh2	0.107223	0.476262		Ipo9	-0.219624	0.637993
	Ube2m	-0.25	0.59		Rpl9	-0.116785	0.268729		Eif3m	-0.27501	0.424055		Dnaja3	-0.127774	0.475878		Pcid2	-0.655972	0.637621
	Rab10	0.15	0.59		Pak1	-0.10314	0.268364		Pdap1	-0.529872	0.423818		Dpm1	0.211115	0.47536		Fam160a2	-0.119375	0.637131
	Pef1	-0.15	0.59		Stx1a	-0.0856547	0.268147		Psap	0.1801	0.423609		Washc1	0.481519	0.475144		Vps8	-0.292338	0.636926
	Dynlt3	0.85	0.59		Prmt5	-0.101256	0.267948		Tomm40l	0.186762	0.423565		Mob2	0.437518	0.474735		Svop	0.620819	0.636542
	Coro1c	-0.13	0.59		Atp5f1a	-0.0650939	0.267828		Aars1	-0.188457	0.423082		Sod1	-0.125943	0.472248		Rpl26	0.292366	0.636401
	Pde1b	-0.36	0.59		Plekhb1	-0.24375	0.267411		Ppp6c	-0.186886	0.422977		Epb41l1	0.127551	0.472172		Pld3	0.231224	0.635658
	Hyou1	-0.14	0.58		Mcts1	0.24616	0.26713		Get1	-0.748201	0.422034		Glrx5	0.25563	0.471686		Cpsf7	0.930353	0.635283
	Arhgap5	-0.74	0.58		Washc5	0.295321	0.26673		Flot2	0.172094	0.421962		Aldh2	0.0979424	0.471667		Cygb	-0.154398	0.635257
	Rwdd2a	-0.18	0.58		Nucb1	-0.183547	0.266511		Myef2	0.167014	0.421475		Mycbp2	-0.592248	0.471438		Pdcd10	-0.195081	0.635139
	Rplp2	-0.19	0.58		Snca	0.213292	0.266458		Cs	-0.406849	0.420184		Ogt	-0.240761	0.47124		Fto	0.569232	0.634554
	Mtco2	-0.2	0.58		Uba3	0.0897579	0.266394		Pde1a	0.251036	0.420164		Cdk16	0.458719	0.471225		Mag	-0.312358	0.63449
	Scyl2	1.04	0.58		Cse1l	-0.108389	0.265628		Strap	0.199937	0.420034		Cat	0.144892	0.470929		Grik2	0.217297	0.634161
	Fads1	-0.67	0.58		Atp6v1h	0.0670446	0.265571		Cct2	-0.11599	0.419958		Tha1	-1.06252	0.469902		Spast	-0.233015	0.633559
	Tmem30a	-0.29	0.58		Hadh	0.142177	0.265445		Gapdh	0.149001	0.419861		Ccdc88a	0.551233	0.469696		Ndufv3	0.366133	0.633207
	Ndufv3	-0.19	0.58		Camk4	0.31677	0.265104		Rpl10a	0.21313	0.419727		Gatd1	-0.184947	0.469363		Shroom2	-0.467871	0.632993
	Hras	-0.28	0.58		Grin1	0.305719	0.264861		Grm2	0.177724	0.419664		Sars2	-0.157035	0.468904		Flot1	0.130829	0.632741
	Ppa2	-0.22	0.58		Slk	-0.133406	0.264615		Hspa13	-0.317285	0.41943		Pabpc4	-0.307667	0.468157		Gcc2	-0.551374	0.632339
	Arpc4	0.13	0.58		Prex1	-0.251058	0.263755		Tln1	-0.16892	0.418406		Tenm4	-0.380563	0.468056		Srm	0.14683	0.632069
	Eef1g	-0.16	0.58		Wars	-0.087631	0.263545		Bag6	-0.141332	0.417358		Kpnb1	0.104551	0.467905		Gm49601	0.248221	0.631845
	Gnb4	-0.26	0.58		Mobp	-0.213222	0.263533		Eif3f	0.176567	0.417163		Slc12a6	-0.187602	0.467774		Vps18	-0.128627	0.631771
	Gatd3a	-0.12	0.58		Rpl22	-0.132108	0.263213		Gpr37	0.163219	0.416745		Pitpna	-0.114562	0.467677		Dhodh	0.216082	0.631617
	Plxna4	-0.31	0.58		Asrgl1	0.0769878	0.263204		Ctps1	-0.741245	0.416669		Appl2	0.265575	0.467149		Tmem38a	0.704707	0.630755
	Spag9	0.18	0.58		Sec11c	-0.108133	0.263028		Mapre1	-0.181559	0.415782		Surf1	-0.562133	0.466849		Abat	0.13691	0.629353
	Sfxn1	-0.16	0.58		B630019K06Rik	-0.102505	0.262967		Dgkb	-0.631034	0.415718		Psap	0.345995	0.466413		Stum	0.512904	0.628056
	Snrnp200	-0.3	0.58		Tbcd	-0.133962	0.262596		Rasal1	0.203022	0.415028		Ethe1	0.153507	0.466056		Phyhipl	-0.149646	0.627418
	Stx7	0.23	0.58		Uchl5	0.240374	0.262438		Rpl8	0.322464	0.414247		Suclg1	0.364647	0.465948		Pakap	-0.784287	0.626917
	Nxn	-0.41	0.58		Ppfia4	0.0984936	0.262417		Vcan	0.112417	0.412949		Dkc1	-0.318831	0.465651		Stx17	-0.682313	0.626269
	Hip1r	-0.16	0.58		Naxd	0.0778724	0.261948		Prune1	0.25964	0.412844		Shc3	0.342873	0.464612		Smyd5	-0.216139	0.62625
	Ces1c	1.28	0.57		Ccdc177	0.248082	0.260953		Ap1g1	0.127045	0.412747		Snap25	0.182909	0.464485		Mrps5	0.180578	0.625786
	Nudt3	0.3	0.57		Fubp1	-0.353624	0.260364		Micu1	-0.409731	0.41254		Ampd2	-0.166008	0.464427		Slc4a7	-0.476475	0.625779
	Gria2	-0.22	0.57		Clu	-0.0945812	0.260329		Vti1a	-0.196458	0.412478		Cops3	-0.115891	0.464123		Rmnd1	-0.356772	0.62448
	Adam22	-0.23	0.57		Dlst	-0.0659579	0.260199		Commd3	-0.829851	0.411183		Acsl6	-0.308438	0.463777		Tcp11l1	0.149159	0.624377
	Sptbn1	0.13	0.57		Sh3bgrl	-0.475233	0.260013		Rpl34	0.511235	0.410829		Sv2a	-0.127744	0.462932		Col4a1	0.960988	0.623857
	Calm1	-0.2	0.57		Ipo9	0.458939	0.259829		Ap2b1	-0.111834	0.410058		Sgip1	0.180203	0.462847		Syt2	0.184707	0.623645
	Vps45	-0.15	0.57		Cat	-0.135457	0.259734		Rptor	-0.470027	0.409739		Cadm2	0.108616	0.462348		MAP11	0.546415	0.623345
	Ehd4	0.25	0.57		Pnpt1	-0.285629	0.259451		Uchl5	0.341885	0.409556		Sec24c	-0.108427	0.462191		Gsto1	0.153665	0.622802
	F8a	-0.51	0.57		Gsn	-0.186116	0.259309		Snx2	0.169802	0.409412		Ehbp1	0.432005	0.462185		Itpkb	0.582604	0.622638
	Ap2a1	-0.13	0.57		Rpl26	0.108931	0.259018		Uck1	0.165696	0.409147		Bpgm	-0.179503	0.462165		Arhgap35	-0.146594	0.622533
	Pdha1	-0.13	0.57		Rab8b	-0.122489	0.258894		Fxr2	-0.264517	0.408615		Cstb	0.100781	0.460969		Purb	-0.312879	0.622421
	Usp24	-0.86	0.56		Stxbp5	0.0770113	0.25867		Ppip5k1	-0.228507	0.408531		Nrxn2	0.668263	0.460954		Vps26a	0.179339	0.6224
	Epm2aip1	-0.26	0.56		Dtd1	0.11269	0.258664		Atp6ap1	0.154433	0.408358		Pkp4	0.159299	0.460853		Actbl2	-0.276021	0.621519
	Actr2	0.13	0.56		Sez6l2	-0.105034	0.258363		Smarca5	0.503738	0.408307		Chp1	-0.222661	0.460814		Ppia	-0.112842	0.620242
	Mbp	0.18	0.56		Sh3gl1	-0.184091	0.258323		Suox	-0.468945	0.408195		Rab3b	0.397636	0.46066		Smpd1	-0.199606	0.620092
	C2cd2l	-0.43	0.56		Nup93	-0.108185	0.257949		Serpinh1	0.72519	0.408037		Mtmr9	0.135173	0.460609		Fbxo2	-0.134359	0.619519
	Paip1	0.4	0.56		Zfr2	0.243571	0.257891		Pafah1b1	0.135553	0.407303		Snph	0.153947	0.46033		Nif3l1	-0.364478	0.619096
	Vps33b	0.48	0.56		Arhgap44	-0.176786	0.257754		Purb	0.161034	0.406894		Slc25a40	-0.140501	0.460183		Pisd	-0.234996	0.618634
	Atp6v1a	-0.14	0.56		Slc12a2	-0.120015	0.257387		Ethe1	0.138889	0.405942		Fahd1	0.158698	0.45972		Pdpr	0.907701	0.618264
	Zfyve1	-0.8	0.56		Ecpas	-0.180911	0.256186		Pick1	0.229598	0.405652		Faf1	-0.419347	0.45919		Map1a	-0.134263	0.618136
	Ywhab	-0.14	0.56		Xpo1	0.106505	0.255595		Syp	0.190629	0.405078		Pdcd5	0.24964	0.458837		Rptor	-0.135667	0.61796
	Cops8	-0.17	0.55		Dync1li1	-0.0621058	0.25547		Adcy2	0.277135	0.405015		Adck1	0.187253	0.458657		Glrx5	-0.181895	0.61727
	Arfgef1	-0.27	0.55		Atl2	-0.0849116	0.25528		Fnbp1	0.231733	0.404579		Slc39a12	-0.321801	0.458536		Nyap2	0.856176	0.616646
	Ndufs7	-0.19	0.55		Psmb6	0.131292	0.254883		Scai	0.481001	0.404187		Negr1	0.114564	0.4585		Slc12a6	0.153657	0.616141
	Cops3	0.16	0.55		Sirpa	0.119865	0.254666		Pcbd1	0.308426	0.403981		Lgi1	0.0969665	0.458275		Pycr3	0.203607	0.615956
	Cox5b	0.18	0.55		Etnppl	0.190774	0.254065		Rabgap1l	0.423032	0.40369		Sucla2	-0.0984681	0.457797		Cbr4	0.450693	0.614983
	Nid1	0.61	0.55		Rab24	0.139611	0.253574		Rab3b	-0.213902	0.403519		Slc12a2	-0.148287	0.457169		Slc25a1	-0.117069	0.614629
	Rbm39	-0.25	0.55		Dbnl	0.0900099	0.253289		Hhatl	0.326331	0.403382		NARS1	-0.109593	0.45669		Slc14a1	1.64856	0.614586
	Sod2	-0.16	0.55		Syt1	0.0935988	0.252996		Mars1	0.141786	0.403221		Actb	-0.322704	0.45668		Oscp1	-0.188628	0.614382
	Ndufc2	-0.21	0.55		Comtd1	0.112289	0.25271		Uqcrc2	0.173821	0.40261		Fxr2	0.133905	0.456097		Rab2a	0.124365	0.614224
	Tpp2	-0.14	0.55		Zc2hc1a	-0.171435	0.252425		Ablim2	-0.147788	0.40258		Snap91	-0.106187	0.456015		Rpl14	0.112482	0.613918
	Ppt1	0.14	0.55		Braf	0.0690513	0.251894		Syt12	-0.204826	0.402351		Myo1c	0.29246	0.45591		Ap3d1	-0.153517	0.613
	Cntfr	-0.23	0.55		Mpc2	0.0922627	0.251434		Arf6	0.234188	0.40234		Nup210	-0.417534	0.455548		Plcl1	0.339077	0.612643
	Igsf21	-0.43	0.55		Psma7	0.0731859	0.251432		Lta4h	-0.163847	0.401853		Ncstn	0.142802	0.45547		Uhrf1bp1l	-0.89342	0.612476
	Ndufs5	-0.18	0.55		Hint1	0.115479	0.251253		Gnb5	0.134822	0.401033		Acin1	0.173012	0.455198		Agpat5	-0.42824	0.612429
	Commd9	-0.26	0.55		Lta4h	0.107282	0.251235		Cntnap2	0.811301	0.40094		Lin7b	0.196284	0.455109		Retreg2	-0.253618	0.612116
	Gphn	-0.15	0.55		Hnrnpll	0.185575	0.251189		Dhcr7	-0.332566	0.400738		Slc12a5	0.125198	0.45497		Mta1	0.297804	0.611269
	Mtor	-0.16	0.55		Htt	0.120649	0.25039		Cd38	0.400346	0.400412		Rab10	0.104353	0.454828		Atp5md	-0.664962	0.610388
	Nbea	-0.23	0.55		Cacna2d1	0.0705501	0.249266		Celf2	-0.691518	0.400312		Tbcd	-0.22198	0.454222		Actr3	-0.130386	0.609855
	Prdx5	-0.14	0.55		Srm	0.0843214	0.24919		Mff	0.172204	0.400186		Frmd8	-0.468294	0.45406		Ppip5k1	0.333417	0.609488
	Suclg1	-0.33	0.55		Idh1	-0.0884005	0.249059		Mapk1	0.140118	0.39976		Braf	-0.310967	0.453681		Emc2	0.280815	0.609349
	Cpne1	-0.43	0.55		Ncam1	0.0746527	0.248962		Coro2b	0.147471	0.399511		Pzp	0.433869	0.453218		Ppme1	-0.137074	0.608684
	Cpne6	-0.14	0.55		Myo1d	-0.292141	0.248642		Rab5b	-0.126811	0.399462		Eif3i	0.111856	0.453076		Eloc	0.242908	0.607566
	Atp2b4	-0.15	0.55		Anxa6	0.250134	0.24849		Vma21	0.170423	0.398821		Bmpr1a	-0.257135	0.452933		Tbcb	-0.196795	0.607093
	Iscu	-0.23	0.55		Cadps	0.0724455	0.24737		Lgalsl	0.170875	0.398672		Rap2c	0.614575	0.452133		Acin1	0.248216	0.606998
	Snf8	0.55	0.54		Sv2a	-0.113497	0.247326		Cadm4	0.151402	0.398485		Isyna1	0.384391	0.451713		Slc8a2	0.214017	0.606932
	Adgrl3	-0.5	0.54		Cpe	0.104023	0.247013		Shank2	-0.352909	0.397897		Ptk2	0.223992	0.451581		Palm	-1.22264	0.606852
	Atp1a1	0.13	0.54		Lamc1	-0.213258	0.246942		Ncs1	0.14145	0.397808		Rcc2	0.591272	0.450739		Kit	0.437825	0.606271
	Atg3	-0.65	0.54		Rps5	-0.0722752	0.246919		Hnrnpu	0.295943	0.397796		Atp5f1a	0.111135	0.45049		Rmc1	0.294739	0.606203
	Hspe1	-0.14	0.54		Ptprn2	0.0811325	0.246897		Eif2b2	-0.181567	0.39778		Atp1a3	-0.112146	0.450402		Mrpl10	-0.282715	0.606196
	Eif2b1	0.55	0.54		Uba1	-0.0902718	0.246801		Enpp4	-0.347136	0.397408		Mrs2	-0.269979	0.450146		Rdh11	0.118017	0.605895
	Dmtn	-0.2	0.54		Psmd14	-0.105505	0.24673		Ppp2r2a	0.117057	0.396461		Pfdn4	0.29129	0.449054		Myl9	0.730482	0.605325
	Fam177a1	-0.59	0.54		Exoc7	-0.186239	0.246544		Rhoa	0.174304	0.396315		Prpsap2	0.16708	0.44905		Slc30a3	0.238679	0.604627
	Ssb	-0.19	0.54		Clstn1	-0.289497	0.246471		Esyt2	-0.298705	0.396295		Ccdc136	0.171341	0.44802		Uba6	-0.284835	0.604524
	Npepl1	1.39	0.54		Camkk1	0.205471	0.24639		Abca5	0.488831	0.395521		Paics	-0.134644	0.447148		Commd7	-0.190141	0.603366
	Nop58	-0.77	0.54		Tpd52	-0.233508	0.245595		Mterf2	0.70287	0.394446		Fads1	-1.10711	0.445731		Gnpda2	-0.299329	0.603279
	Emc3	0.17	0.54		Otub1	0.0686044	0.245026		Dctn5	-0.969881	0.394196		Ttyh1	0.252718	0.44534		Mapk1	0.132692	0.602693
	Asap1	-0.48	0.54		Wipi2	0.107055	0.244998		Cyp2j9	-0.313403	0.39385		S1pr1	-0.145021	0.444853		H1-0	0.670461	0.602045
	Slc13a3	0.29	0.54		Bsg	-0.128543	0.244806		Acad8	0.346127	0.393591		Rps20	0.115174	0.44448		Gmds	0.402463	0.601531
	Rabgap1	0.8	0.54		Ak2	0.266782	0.244287		Rab3c	-0.222095	0.393586		Phb	-0.246554	0.444457		Acaa1a	0.192082	0.601129
	Slc39a7	0.4	0.54		Map1s	0.189182	0.244247		Arl6	0.274113	0.393209		Iba57	-0.105281	0.444327		Bsg	0.409985	0.600909
	Tpi1	0.11	0.54		Aqp4	-0.123975	0.242712		Bckdhb	1.43389	0.39318		Plaa	-0.188022	0.444306		Prkcb	0.145584	0.599749
	Cops5	0.14	0.54		Rpl27a	0.134457	0.242625		Pdlim1	-0.525819	0.392773		Unc13a	0.168145	0.444289		Cpped1	-0.282395	0.598824
	Abi1	-0.16	0.54		Cpsf7	0.24214	0.242364		Twf1	0.108795	0.392683		Nbea	-0.113937	0.443783		Zfr2	0.533183	0.598583
	Snta1	0.29	0.53		Snap25	-0.108098	0.242339		Acss2	-0.68791	0.392331		Atg2b	-0.443066	0.443414		Dars1	-0.19684	0.598342
	Micu3	0.67	0.53		Acta2	0.276753	0.242177		Trappc6b	-1.13903	0.392202		Gng3	0.29624	0.443332		Slitrk5	-0.742343	0.59829
	Adgrg1	0.55	0.53		Elob	-0.157129	0.24214		Acat2	-0.395468	0.392127		Ap2m1	0.132118	0.442794			0.306574	0.596418
	Sparcl1	-0.43	0.53		Eno1	-0.0777898	0.24211		Dhrs13	0.256965	0.390158		Hspa2	-0.206163	0.442226		Sart3	0.259635	0.596189
	Kpna4	-0.66	0.53		Rpl28	0.128735	0.242009		Srpk2	-0.215613	0.389808		Aldh3a2	0.154039	0.442148		Caskin1	-0.165877	0.595935
	Cbr1	0.13	0.53		Pcsk1	0.116045	0.241593		Mark3	0.247476	0.389731		Zc2hc1a	-0.155784	0.44205		Rps21	0.321583	0.595493
	Pzp	0.31	0.53		Cox7a2	-0.144373	0.24155		Ndufa12	0.128256	0.389157		Sbf2	-0.30616	0.441828		Lrba	-0.464173	0.595228
	Dpp7	0.55	0.53		Lasp1	0.124392	0.241297		Cpox	-0.177536	0.389005		Adprs	-0.322639	0.441605		Carmil1	0.779185	0.595187
	Ndufs4	-0.28	0.53		Fbxo41	0.386625	0.241284		Prkacb	-0.149812	0.388879		Prdx6	0.266563	0.440344		Gdap2	-0.337247	0.594584
	Acaca	-0.29	0.53		Fkbp8	0.269289	0.241021		Sbds	0.152567	0.388781		Comt	-0.290288	0.43867		Mmgt1	1.42461	0.594291
	Acot9	-0.31	0.53		Nrp2	-0.153837	0.240508		Nup107	0.170415	0.388732		Map1lc3a	-0.16971	0.438443		Sec11a	0.149239	0.594223
	Pacs2	-0.13	0.53		H1fx	0.0869544	0.240348		Ubqln2	0.210081	0.388481		Fam136a	0.77262	0.437518		Abhd4	-0.518048	0.59392
	Lgi1	-0.24	0.53		Kpnb1	-0.093001	0.240048		Nudt16	0.123416	0.387938		Wdr37	0.0906379	0.43723		Ndufab1	-0.457893	0.591833
	Atad3	-0.21	0.53		Txnrd2	-0.183315	0.238106		Rab39b	-0.126039	0.387602		Prmt1	-0.345948	0.437213		Adcy8	-0.144659	0.590672
	Hmox2	0.2	0.53		Haghl	0.376886	0.237156		Pin1	-0.250153	0.387257		Lpcat3	0.372718	0.436967		Copz1	-0.155903	0.590097
	Krt34	0.75	0.52		Oxr1	0.46819	0.236992		Nrxn1	0.151708	0.38714		Sirt3	0.47496	0.436629		Preb	0.730085	0.589495
	Cd38	0.19	0.52		Rap1gds1	0.0884377	0.236339		Dctn4	0.130962	0.387095		Peak1	0.904861	0.436609		Gnao1	0.12366	0.589272
	Fh	-0.11	0.52		Myo5a	-0.0810397	0.235683		Gcdh	0.218239	0.386548		Ppp2r5e	-0.15537	0.436512		Slc8a1	0.423511	0.588859
	Wdr1	0.11	0.52		Hist3h2ba	0.119439	0.235017		Anxa7	0.117656	0.386195		Clybl	-0.125148	0.435937		Sf3b6	0.321537	0.588615
	Ric8a	-0.26	0.52		Gars	-0.100533	0.23492		Lgi3	-0.122654	0.385628		Mtatp8	0.136201	0.435488		Psip1	0.141976	0.588326
	Eif5b	-0.45	0.52		Eif3k	-0.247087	0.234727		Camk2g	-0.179039	0.384691		Rapgef4	0.103886	0.435		Serpini1	0.83338	0.588267
	Stim1	0.17	0.52		Tnpo2	-0.114412	0.234571		Gria4	-0.370386	0.384651		Timm44	0.100944	0.434791		Gclc	-0.15537	0.588184
	Mest	-0.37	0.52		2410002F23Rik	-0.311312	0.234356		Sec11c	0.161665	0.38464		Nudt2	0.265869	0.43453		Fnbp1	-0.194191	0.588098
	Stxbp6	0.4	0.52		Nceh1	-0.097919	0.234256		Nop56	-0.257345	0.384474		Sec14l2	-0.202832	0.434373		Ptp4a1	-0.222411	0.587963
	Rpsa	0.12	0.52		Yars	-0.106631	0.233809		Sec22b	-0.117412	0.384177		Tpmt	-0.613374	0.434255		Rbx1	-0.233392	0.587952
	Prrc2c	-0.31	0.52		Stxbp5l	0.179889	0.23378		Atp6v1g2	0.190435	0.383777		Chmp5	-0.418168	0.434133		Crnkl1	-0.560378	0.586988
	Cct2	-0.1	0.52		Uqcrc1	-0.0590718	0.233553		Ncan	0.197614	0.383394		Cdh2	0.103132	0.434071		Ubqln1	-0.301241	0.586746
	Armc8	0.77	0.52		Rps14	0.176987	0.233377		Abcf3	-0.920131	0.383224		Camk2d	0.22855	0.433761		Rwdd1	0.369676	0.585831
	Crk	0.15	0.52		Coq6	-0.275291	0.233308		Exoc8	-0.29208	0.382714		Afdn	-0.154732	0.43365		Serpine2	-0.322006	0.585346
	Trappc6b	-0.43	0.52		Dhx30	-0.480531	0.233107		Mrpl10	-1.48574	0.382608		Caprin1	0.166968	0.432968		Dmxl1	0.215684	0.584696
	Apeh	0.13	0.52		Map7d1	0.142604	0.233075		Dglucy	-0.52651	0.381793		Chd4	-0.227981	0.432931		Ndrg2	-0.360798	0.584567
	Eml1	-0.2	0.52		Atp8a2	-0.175348	0.232959		Tmem143	-0.20201	0.381685		Sult4a1	-0.244524	0.432505		Prune1	0.172083	0.584125
	Nt5dc3	-0.22	0.51		Eif3a	0.129399	0.232819		Ppp2r1a	0.119967	0.381466		Stk24	-0.138562	0.431767		Poglut1	0.156421	0.583803
	Aimp2	-0.22	0.51		Scamp2	-0.106446	0.232694		Rsu1	0.964619	0.380912		Rps25	0.11715	0.431577		Nfasc	0.249641	0.583346
	Rabggta	0.48	0.51		Map1lc3a	0.0867526	0.232523		Vps13a	-0.243168	0.380289		Eif3f	0.152644	0.431233		Rcn2	0.145335	0.583288
	Bpgm	0.6	0.51		Serbp1	0.118977	0.232343		Gnb1	-0.215003	0.38019		Ankmy2	0.367327	0.431147		Nrbp2	-0.200195	0.582582
	Ank2	-0.14	0.51		Bckdhb	0.121269	0.23181		Ppme1	0.104055	0.380083		Snx4	0.170918	0.431012		Nckap1	-0.117823	0.582541
	Skp1	0.2	0.51		Ap2s1	0.120159	0.231676		Sptbn4	-0.148522	0.37971		Sntb2	-0.576718	0.430433		Pycr2	0.23244	0.581749
	Ppp2r2d	-0.64	0.51		Rae1	0.203212	0.231637		Oxr1	-0.423589	0.379431		Ttc37	0.827418	0.429962		Asic4	-0.661458	0.581712
	Ogdh	-0.12	0.51		Erc1	-0.231312	0.231318		Ube2m	0.184778	0.379243		Vamp3	0.272252	0.429514		Coil	0.43955	0.581708
	Hibadh	-0.1	0.51		Prdx3	0.0721852	0.230879		Mcts1	-0.331914	0.377911		Neo1	0.356697	0.428865		Psmb5	-0.151306	0.58111
	Lsm3	-0.43	0.51		Dnajb2	-0.237843	0.230829		Scn1b	-0.139178	0.377528		Stxbp1	0.104171	0.428415		Vps52	0.268926	0.580388
	Acin1	-0.31	0.51		Clta	-0.11442	0.230715		Ctnna2	-0.121956	0.377218		Lnpep	-0.154278	0.428155		Anxa11	0.283051	0.580325
	Pald1	0.92	0.51		Stat5b	0.132935	0.230661		Atp6ap2	-0.655488	0.377082		Aarsd1	0.312055	0.427852		Vps33a	-0.806113	0.580294
	Mtss2	-0.16	0.51		Nckipsd	0.146073	0.230523		G3bp1	-0.200128	0.37702		Mpi	0.149279	0.427083		Ubap2l	-0.925776	0.58019
	Cdc37	-0.26	0.51		Sbf1	-0.0973206	0.229756		Baiap3	-0.158869	0.376758		Ptpn11	0.135962	0.426789		Atpaf2	0.333388	0.579689
	Tbc1d24	-0.46	0.51		Plaa	0.15765	0.229266		Camk2b	0.132056	0.376445		Mrps30	-0.334611	0.426053		Rbbp9	-0.2387	0.579662
	Blvra	0.3	0.51		Sptb	-0.167283	0.229072		Snf8	-0.717265	0.376276		Mcts1	-0.122244	0.425864		Mpdu1	0.27312	0.579407
	Clasp2	-0.12	0.51		Snx32	-0.209136	0.22889		C1qbp	-0.186366	0.376099		Wfs1	-0.22873	0.425862		Fam169a	-0.315816	0.578842
	Acot11	-0.21	0.51		Mtap	0.103107	0.228642		Cdk5	0.114892	0.375695		Arl1	0.167247	0.42584		Erlec1	0.361863	0.578509
	Prpsap1	-0.18	0.51		Nebl	-0.101757	0.22853		Dis3l2	0.211494	0.375669		Anapc5	0.258562	0.425563		Sec24b	-0.127591	0.57843
	Snrpb	0.21	0.51		Mtmr9	-0.154521	0.228408		Eif4a2	0.128742	0.375513		Oscp1	-0.129434	0.425265		Eif3h	0.201195	0.578321
	Rpl28	-0.21	0.51		Taldo1	0.0876762	0.228228		Plekhb1	-0.393062	0.374182		Kifap3	-0.481773	0.424954		Pccb	-0.333563	0.577728
	Gnb2	0.13	0.51		Itgav	-0.19033	0.227979		Uqcc1	-0.441125	0.373872		Rpn2	0.111241	0.424876		Tmem132e	-0.183783	0.577333
	Tsg101	-0.17	0.5		Cpne2	0.0748797	0.227672		Cdk18	0.158565	0.373751		Mrpl37	0.149874	0.424859		Heatr5b	-0.138805	0.577244
	Rufy3	-0.17	0.5		Slc32a1	-0.0859117	0.2271		Lrrc47	0.117704	0.373708		Kcna6	0.111118	0.424854		Plppr4	0.460312	0.577079
	Rps26	-0.13	0.5		Syt7	-0.101124	0.226561		Brox	0.222926	0.373544		Necap1	0.161229	0.424823		Ccdc177	0.18037	0.576928
	Ap2m1	-0.13	0.5		Ppfia3	-0.119269	0.226209		Sf1	-0.54703	0.37322		Lmna	0.121046	0.424655		Exoc2	-0.249418	0.576646
	Rdh14	-0.2	0.5		Cpsf6	-0.242612	0.226127		Slc16a1	0.168433	0.37304		Golt1b	0.315872	0.423124		Mrpl46	-0.337564	0.575948
	Fam169a	-1.01	0.5		Ap2m1	0.0600775	0.226126		Dnajc6	0.149752	0.372198		Got2	-0.103584	0.421958			0.293767	0.575622
	Cdc42bpb	-0.15	0.5		Ndufa8	-0.0826208	0.225969		Xpo1	-0.212729	0.372169		Ablim1	0.171898	0.421857		Arl3	-0.188817	0.575529
	Nek7	0.37	0.5		Srcin1	-0.0809334	0.225832		Mark1	0.215957	0.371757		Matn4	0.146388	0.421751		Lpgat1	-0.474391	0.575102
	Hectd4	-0.47	0.5		Trappc5	0.165897	0.225523		Ndufa7	0.159303	0.371002		Gnao1	0.120207	0.421451		Kctd16	0.471939	0.575032
	Slc25a13	0.48	0.5		Dnpep	0.0790708	0.22494		Tfam	0.18473	0.370955		Cab39	0.122374	0.420621		Fads1	0.54858	0.574842
	Cpt1c	-0.3	0.5		Ate1	-0.0636751	0.224366		Emc7	0.204175	0.370546		Rpl14	-0.247513	0.420127		Lrrc59	0.160629	0.574227
	Mpp3	0.32	0.5		Grk2	-0.093181	0.224027		Ddc	0.182924	0.370479		Upf2	-0.18106	0.419801		Phkg1	-0.286209	0.57387
	Gipc1	-0.54	0.49		Sqor	-0.334102	0.223391		Cox6b1	0.150374	0.370182		Prkaa2	-0.16658	0.419712		Ywhaz	-0.129677	0.572991
	Clip1	-0.28	0.49		Rab5a	0.0727243	0.223381		Tmem14c	-0.603603	0.370146		Nploc4	0.247435	0.419399		Hars	0.497985	0.572494
	Tial1	0.14	0.49		Ldhb	-0.0688818	0.223122		Ndufa6	0.13291	0.369863		Vav3	-0.169957	0.419143		Mest	-0.176454	0.572095
	Blmh	-0.21	0.49		Sos1	-0.252797	0.222783		Tmx2	-0.118388	0.369614		Evi5l	0.333389	0.418046		Ipo4	0.133673	0.571866
	Cfl1	0.11	0.49		Timm44	-0.0777377	0.222758		Dip2c	-0.191362	0.369288		Ppat	-0.239533	0.417131		Pgp	-0.266321	0.571563
	Srp68	0.43	0.49		Fasn	-0.084939	0.222432		Camsap3	-0.328914	0.368847		Sh3bgrl3	0.307234	0.416462		Msra	-0.178735	0.571369
	Fkbp3	-0.51	0.49		Vps13a	0.284544	0.22236		Ccp110	-0.380155	0.368819		Acly	-0.115901	0.416393		Mccc2	0.275382	0.571327
	Pithd1	-0.19	0.49		Gstk1	-0.0766838	0.22223		Jam3	0.10253	0.368572		Poglut1	0.354879	0.416246		Fbxo7	0.257052	0.570749
	Fibp	0.43	0.49		Pclo	-0.0947027	0.222129		Mrpl41	-0.633415	0.367902		Gpc1	-0.209871	0.416169		Upf2	0.142922	0.570512
	Nisch	0.23	0.49		Tom1l2	0.113983	0.221898		Rbfox3	-0.259824	0.36776		Pam	0.268467	0.416046		Clpx	0.177436	0.570121
	Them6	0.35	0.49		Myh10	-0.076636	0.221482		Ap1s2	0.197359	0.36665		Sptan1	0.140641	0.415694		Pcdh10	-0.412501	0.57002
	Plaa	0.13	0.49		Snx6	-0.0923647	0.221205		Grin1	0.208059	0.366601		Idh3g	0.0881861	0.415609		Dync1i2	-0.244851	0.569862
	Postn	0.71	0.49		Phf24	-0.0681789	0.221047		Wdr13	0.126048	0.366017		Gars1	-0.148962	0.414934		Camkk1	-0.252295	0.56931
	Cox6c	-0.41	0.49		Abhd10	0.154302	0.220375		Etf1	0.165081	0.365499		Ppp3cb	0.12815	0.414542		Atad1	0.195819	0.569146
	Myo18a	0.18	0.49		Ciapin1	-0.114006	0.220283		Atp5f1b	0.134084	0.364694		Pdap1	-0.536397	0.413805		Syngr3	0.152322	0.568381
	Aarsd1	-0.24	0.49		Micos13	0.108474	0.21958		Syt7	0.186448	0.364047		Mettl7a1	-0.514502	0.413797			-0.238497	0.568216
	Gsk3a	0.28	0.49		Cct2	-0.0570234	0.219455		Rps15a	0.114331	0.363586		Gcsh	-0.346392	0.41378		Afdn	-0.161665	0.567944
	Mapk8ip3	-0.55	0.49		Copb2	-0.193446	0.219005		Adgrl3	-0.251418	0.363531		Gpd1l	0.109324	0.413356		Sv2a	-0.118202	0.567834
	Dock7	0.87	0.49		Ogfrl1	0.194883	0.218907		Psph	0.301268	0.363435		Hdlbp	-0.275125	0.413337		Tsn	0.141146	0.56748
	Hspbp1	-0.41	0.49		Mtx1	-0.0905706	0.218786		Srcin1	-0.188489	0.362976		Tbc1d13	0.153874	0.412334		Dkc1	0.314753	0.566706
	Fam126b	-0.28	0.49		RtcA	0.0682535	0.21858		Lgi2	0.611852	0.362877		Atp1b2	-0.0910168	0.411897		Gfra1	0.424026	0.566375
		-0.12	0.49		Myef2	-0.088641	0.218144		Nt5m	-0.339043	0.362814		Bri3bp	-0.201221	0.411703		Sfxn1	-0.164727	0.5661
	Exoc8	-0.55	0.48		Aldh7a1	0.11049	0.217781		Gars1	-0.147939	0.36256		Nutf2	0.161564	0.411006		Snrpd1	0.190495	0.565805
	Rab21	0.13	0.48		Vac14	0.124096	0.217251		Yars2	-0.252833	0.362238		Gna13	0.09721	0.410734		Syn3	-0.217314	0.565509
	Washc4	-0.44	0.48		Amacr	-0.368009	0.217216		Gripap1	-0.153503	0.362156		Gnas	-0.0920214	0.410563		Nos1	0.139138	0.5655
	Aimp1	-0.22	0.48		Glrx	0.183681	0.217095		Pcbp1	0.113068	0.361677		Atad1	0.19993	0.410431		Sugt1	-0.122975	0.565122
	Hsd17b10	0.11	0.48		L2hgdh	0.0929066	0.217051		Pck2	0.165092	0.361495		Hax1	-0.525488	0.41039		Anapc5	-0.295383	0.56442
	2310061I04Rik	-0.13	0.48		Slc30a9	-0.0812164	0.216733		Arl6ip5	0.177746	0.361305		Vapa	0.135042	0.410131		Grhpr	0.147885	0.564088
	Cnp	0.41	0.48		Armc10	0.0972138	0.216681		Rps8	0.186612	0.361247		Ndufa2	0.125329	0.410048		Map2k1	-0.148474	0.562942
	Arxes1	0.32	0.48		Dpp3	-0.0837168	0.216314		Rab22a	-0.327151	0.361106		Ogdh	-0.0901257	0.409908		Nck2	-0.331567	0.562465
	Dtd1	-0.15	0.48		Rab3b	-0.131396	0.216166		Larp1	-0.68421	0.360807		Acot8	0.26545	0.409765		Dlgap3	0.219911	0.562029
	Elob	0.21	0.48		Sars	0.0776616	0.215252		Plch2	0.186766	0.360705		Pde1a	0.214147	0.409742		Rab2b	0.101658	0.561961
	Pip4k2b	-0.3	0.48		Ccny	0.139399	0.215108		Slc25a40	-0.249261	0.360665		Wdr77	-0.127632	0.40906		Slc25a3	-0.114245	0.561784
	Myh10	-0.15	0.48		Pgm2l1	0.0894019	0.214604		Tmem63a	-0.777593	0.360052		Nup155	0.228807	0.408432		Dclk2	-0.181854	0.561241
	Ktn1	0.41	0.48		Rpn2	0.115644	0.214526		Cops7b	-1.17091	0.360036		Hnrnph1	0.121132	0.408003		Twf1	-0.115187	0.561092
	Ankfy1	0.14	0.48		Hmox2	-0.0916587	0.214073		Fam91a1	0.283187	0.359935		Bles03	-0.386387	0.407902		Rufy2	-0.595539	0.559684
	Rbbp4	-0.26	0.47		Preb	-0.163368	0.213579		Dlg1	0.0974893	0.359898		Mgrn1	0.370908	0.407277		Gpam	0.377207	0.559563
	Ddx39b	-0.12	0.47		Mtnd5	-0.0680923	0.213113		Ddah1	0.149011	0.359802		RTRAF	-0.109012	0.407063		Elp4	-0.120384	0.559544
	Gdpd1	-0.57	0.47		Ndufs3	0.073932	0.212924		Armc8	-0.222557	0.359652		Rpl23a	-0.0931743	0.407042		Tpm1	0.210563	0.559498
	Cryzl1	0.24	0.47		Rdh14	-0.0575176	0.21216		Dcun1d1	0.29337	0.358137		Serpinb6	-0.210093	0.40671		Gripap1	0.187576	0.558661
	Psma1	0.11	0.47		Cops5	0.0728015	0.211405		Srsf3	-0.142332	0.358118		Gsn	-0.20039	0.406628		Immt	0.447844	0.55843
	Dynll1	0.23	0.47		Cope	0.163943	0.21139		Cnrip1	0.135329	0.358065		Csnk2b	0.238332	0.406511		Stk4	1.17237	0.558399
	Faf1	-0.62	0.47		Uba6	-0.176202	0.211222		Pakap	-0.611208	0.357898		Cldnd1	-0.42758	0.406424		Rexo2	-0.831434	0.558034
	Cntn2	0.13	0.47		Ctnnd1	-0.265314	0.210475		Mvk	0.505555	0.35681		Clip3	-0.289061	0.405665		Mars2	-0.192851	0.557733
	Lamtor1	0.26	0.47		Mdp1	-0.334908	0.209892		Hnrnpa0	-0.191317	0.356682		Taok2	0.298374	0.405648		Ufsp2	0.482182	0.557629
	Psmc3	-0.11	0.47		Hap1	0.0608494	0.208974		Cit	0.167594	0.355595		Homer1	0.0871113	0.405572		Vipas39	-0.30049	0.557536
	Vti1b	-0.16	0.47		Ipo7	0.0905555	0.208775		Nap1l1	-0.111268	0.355494		Stk11	-0.254293	0.40536		Clvs1	-0.117856	0.556609
	Lman2l	0.24	0.46		Sec23a	-0.0911069	0.208761		Gdi2	0.113966	0.355009		Ehd1	-0.167767	0.405165		Selenoo	-0.631098	0.55644
	Pitpnc1	0.19	0.46		Fry	-0.104462	0.208452		Dnah9	-0.748615	0.354981		Map2k1	0.13438	0.404917		Oga	-0.378484	0.556012
	Sf3a1	-0.17	0.46		Pgk1	0.0592816	0.208419		Atp2b3	-0.356627	0.354798		Kcna4	0.148757	0.404631		Ppox	0.216847	0.555004
	Hnrnph1	-0.13	0.46		Ampd2	0.0869172	0.208391		Farsa	0.175105	0.354549		Ccar2	-1.15008	0.404207		Cdh8	0.354437	0.553004
	Creld1	-0.33	0.46		Cpox	0.0821691	0.208348		Eif4g1	-0.185994	0.354423		Celf1	0.328531	0.403862		Csad	-0.210144	0.55295
	Pfdn1	-0.27	0.46		Psip1	0.178385	0.207745		Ctbp2	-0.189049	0.354291		Mrps35	0.094214	0.402966		Wdr1	-0.0955328	0.552304
	Sntb2	0.34	0.46		Tcaf1	0.18277	0.206946		Napg	0.140538	0.353265		Slc25a18	0.13773	0.402847		Ap1s1	-0.182287	0.551699
	Pdia3	0.14	0.46		Snx12	-0.164201	0.206774		Sparcl1	0.693361	0.353084		Isca2	-0.162207	0.402653		Slc20a2	0.240759	0.551343
	Kars	-0.14	0.46		Cox6b1	-0.106573	0.206679		Epha4	-0.227614	0.35287		Tpt1	0.116618	0.402419		Dlgap4	0.418227	0.551233
	Maged1	0.2	0.46		Hdac1	0.212893	0.206622		Hprt1	0.162282	0.352422		Hnmt	0.379362	0.402076		Uqcrfs1	0.108761	0.551203
	Cmpk2	0.24	0.46		Vcam1	0.22951	0.206553		Nme2	0.118891	0.352317		Prxl2b	0.341497	0.40173		Cttnbp2	0.142882	0.551169
	Tmod2	-0.1	0.46		Ufm1	-0.230222	0.20642		Ola1	-0.0984874	0.351869		Mtco2	0.10755	0.400506		Gm20521	-0.57985	0.550307
	Rab2a	-0.12	0.46		Homer1	-0.130338	0.205975		Echdc2	-0.1768	0.351702		Naga	-0.174788	0.400232		Ctnnd1	-0.156673	0.550182
	Farsa	-0.22	0.46		Hapln1	0.152343	0.205746		Lama2	-0.207536	0.351648		Abat	0.0915389	0.400103		Rtn1	-0.111198	0.549834
	Oxsm	0.45	0.46		Grm3	-0.193154	0.205484		Sfxn5	0.149303	0.351635		Clvs1	0.105588	0.399901		Larp1	0.331625	0.549402
	Erlin2	-0.11	0.46		Psmd13	-0.0681114	0.205445		Fbxo22	-0.296472	0.351622		Gdpd5	0.391123	0.399673		Lynx1	0.157082	0.54909
	Sik3	-0.27	0.46		Hspe1	0.136235	0.205409		Eif2b5	-0.852472	0.350948		Rdh13	1.21474	0.399667		Epdr1	0.165818	0.549073
	Eif3i	-0.32	0.46		Mat2a	0.0830396	0.205044		Armcx3	0.33476	0.350729		Dcps	-0.632414	0.399397		Vps13c	-0.192776	0.548758
	Cd2ap	-0.59	0.46		Ndufa12	-0.105548	0.204807		Shank3	0.193815	0.350623		Atp5mf	0.131296	0.399275		Tbce	0.560738	0.54866
	Rpl24	-0.14	0.46		Lamp2	-0.0800575	0.204719		Etfb	0.140113	0.350081		Hsd17b8	-0.146127	0.399274		Gpt2	0.357001	0.548487
	Nit1	-0.17	0.46		Vcp	-0.0686105	0.204579		Psmg1	-0.282947	0.349898		Hsph1	-0.0892602	0.398949		Dnm2	0.193699	0.548485
	Ndel1	-0.68	0.46		Tagln3	0.0895712	0.204366		Necap2	-0.502606	0.34969		Ahcy	0.151839	0.398132		Atg4b	-0.309377	0.548405
	Hspa12b	-0.19	0.46		Napb	0.0572663	0.203795		Nipa1	-0.406067	0.348999		Ttpal	0.675654	0.398112		Abcb7	-0.128519	0.548241
	Pde6d	-0.19	0.45		Crocc2	0.275295	0.203393		Gclc	0.15492	0.348833		Got1	-0.11072	0.397895		Thop1	0.190677	0.546134
	Smpd1	-0.16	0.45		Tst	-0.0973588	0.203049		Ndufaf2	0.203566	0.348538		Dctn2	0.0836514	0.396906		Cpne7	-0.399862	0.545449
	Ctps1	0.46	0.45			0.109818	0.202945		Wdr47	0.2697	0.347815		Gng7	0.387259	0.395885			-0.225473	0.545445
	Ap2a2	-0.11	0.45		Snx4	-0.0864066	0.202798		Wdr48	0.215458	0.347461		Ptpn5	0.370961	0.395883		Coro1b	-0.194935	0.545098
	Tjp2	0.57	0.45		Vbp1	-0.107775	0.202505		Fhit	0.301065	0.347012		Ndufb4	-0.136653	0.394207		Hnrnpa3	0.447216	0.545079
[truncated: 1,953 more rows]

## Sheet: Figure 3h
Figure 3h	Gene ontology analysis of DE proteins in Chiasm and vLGN, as analyzed with DAVID
		GO Term	Gene count	-log(FDR)
		Chiasm up
		Actin binding	26	13.2
		Cell-cell adherens junction	24	13.1
		Cadherin binding involved in cell-cell adhesion	23	12.2
		Cytoskeleton	23	3
		Extracellular matrix	22	11.9
		Proteinaceous extracellular matrix	16	6.1
		Cell-cell adhesion	15	6.2
		Chiasm down
		Transport	34	3.5
		Synapse	22	7.9
		Cell Junction	20	4.8
		Protein Transport	18	3.4
		Vesicle-Mediated Transport	10	2.2
		Inhibitory Synapse	6	5
		Presynaptic Active Zone	5	3
		Neuron Projection Terminus	3	1.1
		vLGN up
		Extracellular region	5	0.893708
		Immune system process	4	0.974112
		Innate immune response	4	0.974112
		Blood microparticle	3	1.48415
		Collagen trimer	3	1.71296
		vLGN down
		Axon	6	4
		Neuron Projection	4	1.5
		Intermediate Filament	3	1.5
		Microtubule Cytoskeleton Organization	3	1.3
		Neurofilament	3	3.4

## Sheet: Figure 3i
Figure 3i	Western blot analysis of Tenascin-C expression on independent biological replicates for intact and 28dpc optic chiasm and SCN
	Chiasm					SCN
	Pixel densitometry of Tenascin-C expression normalized to Actin expression, as analyzed by Western blot
	Chiasm				SCN
	Values	intact	28dpc		Values	intact	28dpc
		1.40927	1.18658			0.797653	0.571717
		0.837699	1.3863			0.848513	0.41715
		0.753029	0.651869			1.35383	0.438559
	Unpaired t test				Unpaired t test
	P value	0.8156			P value	0.0464
	P value summary	ns			P value summary	*
	Significantly different (P < 0.05)?	No			Significantly different (P < 0.05)?	Yes
	One- or two-tailed P value?	Two-tailed			One- or two-tailed P value?	Two-tailed
	t, df	t=0.2490, df=4			t, df	t=2.849, df=4
	How big is the difference?				How big is the difference?
	Mean of column A	1			Mean of column A	1
	Mean of column B	1.075			Mean of column B	0.4758
	Difference between means (B - A) ± SEM	0.07492 ± 0.3009			Difference between means (B - A) ± SEM	-0.5242 ± 0.1840
	95% confidence interval	-0.7605 to 0.9103			95% confidence interval	-1.035 to -0.01335
	R squared (eta squared)	0.01526			R squared (eta squared)	0.6699
	F test to compare variances				F test to compare variances
	F, DFn, Dfd	1.132, 2, 2			F, DFn, Dfd	13.48, 2, 2
	P value	0.9382			P value	0.1381
	P value summary	ns			P value summary	ns
	Significantly different (P < 0.05)?	No			Significantly different (P < 0.05)?	No
	Data analyzed				Data analyzed
	Sample size, column A	3			Sample size, column A	3
	Sample size, column B	3			Sample size, column B	3

## Sheet: Figure 3j
Figure 3j	Fluorescence intensity of GFAP expression in fixed-area regions of interest, as analyzed by immunofluorescence
	Chiasm				SCN
	Values	intact	28dpc		Values	intact	28dpc
		0.949614	2.74166			0.645139	0.761716
		1.03686	2.96002			1.63513	0.526227
		1.01352	3.52063			0.719732	0.549761
	Unpaired t test				Unpaired t test
	P value	0.0009			P value	0.3017
	P value summary	***			P value summary	ns
	Significantly different (P < 0.05)?	Yes			Significantly different (P < 0.05)?	No
	One- or two-tailed P value?	Two-tailed			One- or two-tailed P value?	Two-tailed
	t, df	t=8.885, df=4			t, df	t=1.185, df=4
	How big is the difference?				How big is the difference?
	Mean of column A	1			Mean of column A	1
	Mean of column B	3.074			Mean of column B	0.6126
	Difference between means (B - A) ± SEM	2.074 ± 0.2335			Difference between means (B - A) ± SEM	-0.3874 ± 0.3270
	95% confidence interval	1.426 to 2.722			95% confidence interval	-1.295 to 0.5204
	R squared (eta squared)	0.9518			R squared (eta squared)	0.2598
	F test to compare variances				F test to compare variances
	F, DFn, Dfd	79.14, 2, 2			F, DFn, Dfd	18.07, 2, 2
	P value	0.025			P value	0.1049
	P value summary	*			P value summary	ns
	Significantly different (P < 0.05)?	Yes			Significantly different (P < 0.05)?	No
	Data analyzed				Data analyzed
	Sample size, column A	3			Sample size, column A	3
	Sample size, column B	3			Sample size, column B	3

## Sheet: Figure 4f-j
Figure 4f-j	Western blot analysis of selected proteins on independent biological replicates of each visual targets
	Chiasm				SCN				vLGN				dLGN				SCol
	Pixel densitometry of guidance cue expression normalized to corresponding Actin expression, as analyzed by Western blot
	Chiasm				SCN				vLGN				dLGN				SCol
	Plexin-A4				NCAM1				NCAM1				Plexin-A4				NCAM1
	Values	intact	28dpc		Values	intact	28dpc		Values	intact	28dpc		Values	intact	28dpc		Values	intact	28dpc
		0.717777	1.06318			0.873885	0.924311			0.817172	1.14875			1.01546	0.917897			1.16319	1.48927
		1.8798	1.74219			1.01515	0.929056			1.18386	2.70737			1.15382	1.09218			0.810599	1.09454
		0.402419	1.72587			1.11096	1.02381			0.998971	2.04072			0.83072	0.848461			1.02621	1.23092
	Unpaired t test				Unpaired t test				Unpaired t test				Unpaired t test				Unpaired t test
	P value	0.3666			P value	0.6191			P value	0.1058			P value	0.7107			P value	0.154
	P value summary	ns			P value summary	ns			P value summary	ns			P value summary	ns			P value summary	ns
	Significantly different (P < 0.05)?	No			Significantly different (P < 0.05)?	No			Significantly different (P < 0.05)?	No			Significantly different (P < 0.05)?	No			Significantly different (P < 0.05)?	No
	One- or two-tailed P value?	Two-tailed			One- or two-tailed P value?	Two-tailed			One- or two-tailed P value?	Two-tailed			One- or two-tailed P value?	Two-tailed			One- or two-tailed P value?	Two-tailed
	t, df	t=1.017, df=4			t, df	t=0.5380, df=4			t, df	t=2.082, df=4			t, df	t=0.3983, df=4			t, df	t=1.756, df=4
	How big is the difference?				How big is the difference?				How big is the difference?				How big is the difference?				How big is the difference?
	Mean of column A	1			Mean of column A	1			Mean of column A	1			Mean of column A	1			Mean of column A	1
	Mean of column B	1.51			Mean of column B	0.9591			Mean of column B	1.966			Mean of column B	0.9528			Mean of column B	1.272
	Difference between means (B - A) ± SEM	0.5104 ± 0.5018			Difference between means (B - A) ± SEM	-0.04094 ± 0.07610			Difference between means (B - A) ± SEM	0.9656 ± 0.4637			Difference between means (B - A) ± SEM	-0.04715 ± 0.1184			Difference between means (B - A) ± SEM	0.2716 ± 0.1547
	95% confidence interval	-0.8829 to 1.904			95% confidence interval	-0.2522 to 0.1703			95% confidence interval	-0.3219 to 2.253			95% confidence interval	-0.3758 to 0.2815			95% confidence interval	-0.1579 to 0.7011
	R squared (eta squared)	0.2055			R squared (eta squared)	0.06748			R squared (eta squared)	0.5201			R squared (eta squared)	0.03815			R squared (eta squared)	0.4352
	F test to compare variances				F test to compare variances				F test to compare variances				F test to compare variances				F test to compare variances
	F, DFn, Dfd	4.034, 2, 2			F, DFn, Dfd	4.515, 2, 2			F, DFn, Dfd	18.19, 2, 2			F, DFn, Dfd	1.667, 2, 2			F, DFn, Dfd	1.272, 2, 2
	P value	0.3973			P value	0.3626			P value	0.1042			P value	0.75			P value	0.8802
	P value summary	ns			P value summary	ns			P value summary	ns			P value summary	ns			P value summary	ns
	Significantly different (P < 0.05)?	No			Significantly different (P < 0.05)?	No			Significantly different (P < 0.05)?	No			Significantly different (P < 0.05)?	No			Significantly different (P < 0.05)?	No
	Data analyzed				Data analyzed				Data analyzed				Data analyzed				Data analyzed
	Sample size, column A	3			Sample size, column A	3			Sample size, column A	3			Sample size, column A	3			Sample size, column A	3
	Sample size, column B	3			Sample size, column B	3			Sample size, column B	3			Sample size, column B	3			Sample size, column B	3
	Western blot analysis of selected proteins on independent biological replicates of each visual targets
	Chiasm				SCN				vLGN				dLGN				SCol
	Pixel densitometry of guidance cue expression normalized to corresponding Actin expression, as analyzed by Western blot
	Chiasm				SCN				vLGN				dLGN				SCol
	Neuropilin-2				Neuropilin-2				Sema7A				Neuropilin-1				Sema7A
	Values	intact	28dpc		Values	intact	28dpc		Values	intact	28dpc		Values	intact	28dpc		Values	intact	28dpc
		0.34762	1.14165			0.753049	1.26349			0.820585	0.711428			0.905947	1.53172			1.22278	1.04387
		1.81663	0.656401			1.13889	1.28526			0.942861	0.85722			1.22889	1.30523			0.805923	1.10045
		0.835749	1.20288			1.10806	1.31913			1.23655	0.92939			0.865159	0.914431			0.971301	1.05966
	Unpaired t test				Unpaired t test				Unpaired t test				Unpaired t test				Unpaired t test
	P value	0.9995			P value	0.0814			P value	0.2953			P value	0.3066			P value	0.608
	P value summary	ns			P value summary	ns			P value summary	ns			P value summary	ns			P value summary	ns
	Significantly different (P < 0.05)?	No			Significantly different (P < 0.05)?	No			Significantly different (P < 0.05)?	No			Significantly different (P < 0.05)?	No			Significantly different (P < 0.05)?	No
	One- or two-tailed P value?	Two-tailed			One- or two-tailed P value?	Two-tailed			One- or two-tailed P value?	Two-tailed			One- or two-tailed P value?	Two-tailed			One- or two-tailed P value?	Two-tailed
	t, df	t=0.0006712, df=4			t, df	t=2.317, df=4			t, df	t=1.203, df=4			t, df	t=1.171, df=4			t, df	t=0.5557, df=4
	How big is the difference?				How big is the difference?				How big is the difference?				How big is the difference?				How big is the difference?
	Mean of column A	1			Mean of column A	1			Mean of column A	1			Mean of column A	1			Mean of column A	1
	Mean of column B	1			Mean of column B	1.289			Mean of column B	0.8327			Mean of column B	1.25			Mean of column B	1.068
	Difference between means (B - A) ± SEM	0.0003123 ± 0.4653			Difference between means (B - A) ± SEM	0.2893 ± 0.1248			Difference between means (B - A) ± SEM	-0.1673 ± 0.1391			Difference between means (B - A) ± SEM	0.2505 ± 0.2139			Difference between means (B - A) ± SEM	0.06799 ± 0.1224
	95% confidence interval	-1.291 to 1.292			95% confidence interval	-0.05734 to 0.6359			95% confidence interval	-0.5535 to 0.2188			95% confidence interval	-0.3433 to 0.8443			95% confidence interval	-0.2717 to 0.4077
	R squared (eta squared)	1.126e-07			R squared (eta squared)	0.5731			R squared (eta squared)	0.2657			R squared (eta squared)	0.2553			R squared (eta squared)	0.07167
	F test to compare variances				F test to compare variances				F test to compare variances				F test to compare variances				F test to compare variances
	F, DFn, Dfd	6.244, 2, 2			F, DFn, Dfd	58.48, 2, 2			F, DFn, Dfd	3.707, 2, 2			F, DFn, Dfd	2.456, 2, 2			F, DFn, Dfd	51.68, 2, 2
	P value	0.2761			P value	0.0336			P value	0.4249			P value	0.5788			P value	0.038
	P value summary	ns			P value summary	*			P value summary	ns			P value summary	ns			P value summary	*
	Significantly different (P < 0.05)?	No			Significantly different (P < 0.05)?	Yes			Significantly different (P < 0.05)?	No			Significantly different (P < 0.05)?	No			Significantly different (P < 0.05)?	Yes
	Data analyzed				Data analyzed				Data analyzed				Data analyzed				Data analyzed
	Sample size, column A	3			Sample size, column A	3			Sample size, column A	3			Sample size, column A	3			Sample size, column A	3
	Sample size, column B	3			Sample size, column B	3			Sample size, column B	3			Sample size, column B	3			Sample size, column B	3

## Sheet: Figure 7e
Figure 7e	Quantification of axons growing out of retina explants cultured on a striped pattern of guidance cue
	Number of ougrowing axons per 10stripes
	Fc/Fc			Ephrin-B3-Fc/Fc			Sema4D-Fc/Fc			Sema7A-Fc/Fc
	Fc	Fc		Efnb3-Fc	Fc		Sema4D-Fc	Fc		Sema7A-Fc	Fc
	31.25	31.25		1.67	2.35		25.56	23		5	1.25
	23.75	25.71		3.08	4.62		5.83	15.45		8.57	12.5
	31.11	24.44		5	10.71		16.36	20		6.67	5
	18.33	20		4.17	7.27		14.55	14.55		15.45	10.91
	20	16.25		3	0		11.67	11.67		14	19
	18.57	21.67		4.44	6.67		11.25	16.25		8.33	11.67
	28.57	21.43		18.89	27		10	15.71		27.14	32.86
	18.57	18.57		8.75	11.25		34.29	44.29
	5.56	3.33		27.78	38.75		22.86	27.14
	15	20
	Paired t test			Paired t test			Paired t test			Paired t test
	P value	0.5469		P value	0.0343		P value	0.024		P value	0.5097
	P value summary	ns		P value summary	*		P value summary	*		P value summary	ns
	Significantly different (P < 0.05)?	No		Significantly different (P < 0.05)?	Yes		Significantly different (P < 0.05)?	Yes		Significantly different (P < 0.05)?	No
	One- or two-tailed P value?	Two-tailed		One- or two-tailed P value?	Two-tailed		One- or two-tailed P value?	Two-tailed		One- or two-tailed P value?	Two-tailed
	t, df	t=0.6259, df=9		t, df	t=2.549, df=8		t, df	t=2.778, df=8		t, df	t=0.7007, df=6
	Number of pairs	10		Number of pairs	9		Number of pairs	9		Number of pairs	7
	How big is the difference?			How big is the difference?			How big is the difference?			How big is the difference?
	Mean of differences (B - A)	-0.806		Mean of differences (B - A)	3.538		Mean of differences (B - A)	3.966		Mean of differences (B - A)	1.147
	SD of differences	4.072		SD of differences	4.164		SD of differences	4.283		SD of differences	4.331
	SEM of differences	1.288		SEM of differences	1.388		SEM of differences	1.428		SEM of differences	1.637
	95% confidence interval	-3.719 to 2.107		95% confidence interval	0.3367 to 6.739		95% confidence interval	0.6735 to 7.258		95% confidence interval	-2.859 to 5.153
	R squared (partial eta squared)	0.04171		R squared (partial eta squared)	0.4481		R squared (partial eta squared)	0.491		R squared (partial eta squared)	0.07564
	How effective was the pairing?			How effective was the pairing?			How effective was the pairing?			How effective was the pairing?
	Correlation coefficient (r)	0.8601		Correlation coefficient (r)	0.9863		Correlation coefficient (r)	0.903		Correlation coefficient (r)	0.927
	P value (one tailed)	0.0007		P value (one tailed)	<0.0001		P value (one tailed)	0.0004		P value (one tailed)	0.0013
	P value summary	***		P value summary	****		P value summary	***		P value summary	**
	Was the pairing significantly effective?	Yes		Was the pairing significantly effective?	Yes		Was the pairing significantly effective?	Yes		Was the pairing significantly effective?	Yes

## Sheet: Figure 8b
Figure 8b	Quantification of axons in long-distance regeneration model
	Number of axons reaching the distal part of the optic nerve			Number of axons entering the chiasm			Number of axons crossing the midline
	sh scrambled	sh EphA4 + sh EphB2		sh scrambled	sh EphA4 + sh EphB2		sh scrambled	sh EphA4 + sh EphB2
	39	70		18	46		8	27
	52	51		12	27		9	14
	62	67		20	44		8	11
		50			56			31
		47			33			22
	Unpaired t test			Unpaired t test			Unpaired t test
	P value	0.4816		P value	0.0129		P value	0.0459
	P value summary	ns		P value summary	*		P value summary	*
	Significantly different (P < 0.05)?	No		Significantly different (P < 0.05)?	Yes		Significantly different (P < 0.05)?	Yes
	One- or two-tailed P value?	Two-tailed		One- or two-tailed P value?	Two-tailed		One- or two-tailed P value?	Two-tailed
	t, df	t=0.7500, df=6		t, df	t=3.498, df=6		t, df	t=2.509, df=6
	How big is the difference?			How big is the difference?			How big is the difference?
	Mean of column A	51		Mean of column A	16.67		Mean of column A	8.333
	Mean of column B	57		Mean of column B	41.2		Mean of column B	21
	Difference between means (B - A) ± SEM	6.000 ± 8.000		Difference between means (B - A) ± SEM	24.53 ± 7.014		Difference between means (B - A) ± SEM	12.67 ± 5.048
	95% confidence interval	-13.58 to 25.58		95% confidence interval	7.371 to 41.70		95% confidence interval	0.3149 to 25.02
	R squared (eta squared)	0.08571		R squared (eta squared)	0.6709		R squared (eta squared)	0.5121
	F test to compare variances			F test to compare variances			F test to compare variances
	F, DFn, Dfd	1.172, 2, 4		F, DFn, Dfd	7.483, 4, 2		F, DFn, Dfd	214.5, 4, 2
	P value	0.7952		P value	0.2427		P value	0.0093
	P value summary	ns		P value summary	ns		P value summary	**
	Significantly different (P < 0.05)?	No		Significantly different (P < 0.05)?	No		Significantly different (P < 0.05)?	Yes
	Data analyzed			Data analyzed			Data analyzed
	Sample size, column A	3		Sample size, column A	3		Sample size, column A	3
	Sample size, column B	5		Sample size, column B	5		Sample size, column B	5
	Number of axons reaching the distal part of the optic nerve			Number of axons entering the chiasm			Number of axons crossing the midline
	sh scrambled	sh Plexin-B1		sh scrambled	sh Plexin-B1		sh scrambled	sh Plexin-B1
	39	53		18	57		8	32
	52	49		12	30		9	18
	62	41		20	19		8	17
		82			60			35
		65			57			22
	Unpaired t test			Unpaired t test			Unpaired t test
	P value	0.5369		P value	0.049		P value	0.0154
	P value summary	ns		P value summary	*		P value summary	*
	Significantly different (P < 0.05)?	No		Significantly different (P < 0.05)?	Yes		Significantly different (P < 0.05)?	Yes
	One- or two-tailed P value?	Two-tailed		One- or two-tailed P value?	Two-tailed		One- or two-tailed P value?	Two-tailed
	t, df	t=0.6547, df=6		t, df	t=2.462, df=6		t, df	t=3.352, df=6
	How big is the difference?			How big is the difference?			How big is the difference?
	Mean of column A	51		Mean of column A	16.67		Mean of column A	8.333
	Mean of column B	58		Mean of column B	44.6		Mean of column B	24.8
	Difference between means (B - A) ± SEM	7.000 ± 10.69		Difference between means (B - A) ± SEM	27.93 ± 11.34		Difference between means (B - A) ± SEM	16.47 ± 4.912
	95% confidence interval	-19.16 to 33.16		95% confidence interval	0.1742 to 55.69		95% confidence interval	4.447 to 28.49
	R squared (eta squared)	0.06668		R squared (eta squared)	0.5026		R squared (eta squared)	0.6519
	F test to compare variances			F test to compare variances			F test to compare variances
	F, DFn, Dfd	1.917, 4, 2		F, DFn, Dfd	20.38, 4, 2		F, DFn, Dfd	203.1, 4, 2
	P value	0.7418		P value	0.0946		P value	0.0098
	P value summary	ns		P value summary	ns		P value summary	**
	Significantly different (P < 0.05)?	No		Significantly different (P < 0.05)?	No		Significantly different (P < 0.05)?	Yes
	Data analyzed			Data analyzed			Data analyzed
	Sample size, column A	3		Sample size, column A	3		Sample size, column A	3
	Sample size, column B	5		Sample size, column B	5		Sample size, column B	5

## Sheet: Supp Figure 1a-e
Supp Figure 1a-e	Gene ontology analysis of proteins expressed in different brain regions, as analyzed by DAVID
	Label	GO Term	Count	-log10(p value)	Fold enrichment	Type
	Chiasm
	Cell-cell adhesion	GO:0098609~cell-cell adhesion	109	40.9935	3.89114	BP
	Protein folding	GO:0006457~protein folding	68	22.7082	3.58435	BP
	Vesicle-mediated transport	GO:0016192~vesicle-mediated transport	102	29.283	3.23096	BP
	Respiratory chain	GO:0070469~respiratory chain	51	33.8292	6.20122	CC
	Myelin sheath	GO:0043209~myelin sheath	168	113.981	6.17082	CC
	Melanosome	GO:0042470~melanosome	63	27.2328	4.399	CC
	Synaptic vesicle	GO:0008021~synaptic vesicle	76	31.5274	4.25381	CC
	Cell-cell adherens junction	GO:0005913~cell-cell adherens junction	177	67.3382	3.95022	CC
	Mitochondrial inner membrane	GO:0005743~mitochondrial inner membrane	215	81.2669	3.91798	CC
	Terminal bouton	GO:0043195~terminal bouton	61	21.8036	3.80703	CC
	Intracellular ribonucleoprotein complex	GO:0030529~intracellular ribonucleoprotein complex	155	47.8967	3.41599	CC
	Focal adhesion	GO:0005925~focal adhesion	188	57.6742	3.39091	CC
	Mitochondrial matrix	GO:0005759~mitochondrial matrix	89	26.4542	3.33862	CC
	Ribosome	GO:0005840~ribosome	84	22.8814	3.15106	CC
	Mitochondrial outer membrane	GO:0005741~mitochondrial outer membrane	67	17.7089	3.08829	CC
	Cadherin binding involved in cell-cell adhesion	GO:0098641~cadherin binding involved in cell-cell adhesion	167	66.5133	4.03189	MF
	SCN
	Protein folding	GO:0006457~protein folding	109	40.9935	3.89114	BP
	Cell-cell adhesion	GO:0098609~cell-cell adhesion	68	22.7082	3.58435	BP
	Vesicle-mediated transport	GO:0016192~vesicle-mediated transport	102	29.283	3.23096	BP
	Myelin sheath	GO:0043209~myelin sheath	51	33.8292	6.20122	CC
	Melanosome	GO:0042470~melanosome	168	113.981	6.17082	CC
	Synaptic vesicle	GO:0008021~synaptic vesicle	63	27.2328	4.399	CC
	Mitochondrial inner membrane	GO:0005743~mitochondrial inner membrane	76	31.5274	4.25381	CC
	Ribosome	GO:0005840~ribosome	177	67.3382	3.95022	CC
	Intracellular ribonucleoprotein complex	GO:0030529~intracellular ribonucleoprotein complex	215	81.2669	3.91798	CC
	Mitochondrial matrix	GO:0005759~mitochondrial matrix	61	21.8036	3.80703	CC
	Terminal bouton	GO:0043195~terminal bouton	155	47.8967	3.41599	CC
	Cell-cell adherens junction	GO:0005913~cell-cell adherens junction	188	57.6742	3.39091	CC
	Mitochondrial outer membrane	GO:0005741~mitochondrial outer membrane	89	26.4542	3.33862	CC
	Focal adhesion	GO:0005925~focal adhesion	84	22.8814	3.15106	CC
	Cadherin binding involved in cell-cell adhesion	GO:0098641~cadherin binding involved in cell-cell adhesion	67	17.7089	3.08829	CC
	GTPase activity	GO:0003924~GTPase activity	167	66.5133	4.03189	MF
	vLGN
	Cell-cell adhesion	GO:0098609~cell-cell adhesion	98	31.6312	3.49454	BP
	Protein folding	GO:0006457~protein folding	65	20.3158	3.42239	BP
	Vesicle-mediated transport	GO:0016192~vesicle-mediated transport	103	29.9745	3.25899	BP
	Myelin sheath	GO:0043209~myelin sheath	167	111.564	6.06663	CC
	Mitochondrial inner membrane	GO:0005743~mitochondrial inner membrane	231	95.319	4.16326	CC
	Focal adhesion	GO:0005925~focal adhesion	189	57.6741	3.37146	CC
	Cell-cell adherens junction	GO:0005913~cell-cell adherens junction	162	53.7215	3.5757	CC
	Intracellular ribonucleoprotein complex	GO:0030529~intracellular ribonucleoprotein complex	158	49.5865	3.44381	CC
	Respiratory chain	GO:0070469~respiratory chain	53	36.8371	6.37354	CC
	Synaptic vesicle	GO:0008021~synaptic vesicle	76	31.203	4.20703	CC
	Ribosome	GO:0005840~ribosome	95	30.6684	3.52451	CC
	Mitochondrial matrix	GO:0005759~mitochondrial matrix	94	29.8843	3.48741	CC
	Melanosome	GO:0042470~melanosome	63	26.9628	4.35063	CC
	Mitochondrial outer membrane	GO:0005741~mitochondrial outer membrane	73	21.6585	3.32785	CC
	Terminal bouton	GO:0043195~terminal bouton	59	19.91	3.64172	CC
	Cadherin binding involved in cell-cell adhesion	GO:0098641~cadherin binding involved in cell-cell adhesion	150	51.1694	3.61309	MF
	GTPase activity	GO:0003924~GTPase activity	99	27.8237	3.18332	MF
	dLGN
	Protein folding	GO:0006457~protein folding	67	22.0059	3.5462	BP
	Cell-cell adhesion	GO:0098609~cell-cell adhesion	95	29.4673	3.40533	BP
	Vesicle-mediated transport	GO:0016192~vesicle-mediated transport	99	27.278	3.14886	BP
	Myelin sheath	GO:0043209~myelin sheath	166	110.768	6.09736	CC
	Mitochondrial inner membrane	GO:0005743~mitochondrial inner membrane	225	90.5478	4.10021	CC
	Synapse	GO:0045202~synapse	215	54.7816	3.00249	CC
	Cell-cell adherens junction	GO:0005913~cell-cell adherens junction	159	51.9581	3.5485	CC
	Focal adhesion	GO:0005925~focal adhesion	179	50.9391	3.22858	CC
	Neuron projection	GO:0043005~neuron projection	181	46.8512	3.03923	CC
	Intracellular ribonucleoprotein complex	GO:0030529~intracellular ribonucleoprotein complex	146	41.1948	3.21764	CC
	Synaptic vesicle	GO:0008021~synaptic vesicle	84	39.6659	4.70158	CC
	Respiratory chain	GO:0070469~respiratory chain	52	35.4235	6.32281	CC
	Postsynaptic density	GO:0014069~postsynaptic density	112	32.826	3.30488	CC
	Mitochondrial matrix	GO:0005759~mitochondrial matrix	92	28.711	3.45116	CC
	Ribosome	GO:0005840~ribosome	91	27.9494	3.41365	CC
	Melanosome	GO:0042470~melanosome	60	24.3434	4.18953	CC
	Terminal bouton	GO:0043195~terminal bouton	63	23.5217	3.93185	CC
	Dendritic spine	GO:0043197~dendritic spine	71	21.5131	3.38323	CC
	Mitochondrial outer membrane	GO:0005741~mitochondrial outer membrane	72	21.2092	3.31876	CC
	Cadherin binding involved in cell-cell adhesion	GO:0098641~cadherin binding involved in cell-cell adhesion	149	50.6819	3.61126	MF
	GTPase activity	GO:0003924~GTPase activity	97	26.616	3.13835	MF
	SCol
	Protein folding	GO:0006457~protein folding	68	22.7082	3.58435	BP
	Vesicle-mediated transport	GO:0016192~vesicle-mediated transport	102	29.283	3.23096	BP
	Cell-cell adhesion	GO:0098609~cell-cell adhesion	89	24.8873	3.17717	BP
	Respiratory chain	GO:0070469~respiratory chain	53	37.0043	6.42137	CC
	Myelin sheath	GO:0043209~myelin sheath	162	104.312	5.92917	CC
	Mitochondrial inner membrane	GO:0005743~mitochondrial inner membrane	232	96.9943	4.21267	CC
	Synaptic vesicle	GO:0008021~synaptic vesicle	74	29.5372	4.12706	CC
	Melanosome	GO:0042470~melanosome	59	23.3358	4.10498	CC
	Terminal bouton	GO:0043195~terminal bouton	61	21.7229	3.79342	CC
	Mitochondrial matrix	GO:0005759~mitochondrial matrix	98	33.3481	3.6631	CC
	Cell-cell adherens junction	GO:0005913~cell-cell adherens junction	153	47.0398	3.40239	CC
	Ribosome	GO:0005840~ribosome	91	27.8324	3.40145	CC
	Intracellular ribonucleoprotein complex	GO:0030529~intracellular ribonucleoprotein complex	152	45.4144	3.3379	CC
	Mitochondrial outer membrane	GO:0005741~mitochondrial outer membrane	69	18.9891	3.16911	CC
	Focal adhesion	GO:0005925~focal adhesion	176	48.5527	3.16312	CC
	Cadherin binding involved in cell-cell adhesion	GO:0098641~cadherin binding involved in cell-cell adhesion	142	44.6878	3.42171	MF
	GTPase activity	GO:0003924~GTPase activity	96	25.7233	3.08804	MF

## Sheet: Supp Figure 5a
Supp Figure 5a	Western blot analysis of CSPG4, NCAM1, NrCAM, Sema7A and Ephrin-B3 in the dLGN during development.
	CSPG4
	NCAM1
	NrCAM
	Sema7A
	Ephrin-B3

## Sheet: Supp Figure 5b
Supp Figure 5b	Pixel densitometry of guidance cue expression normalized to corresponding Actin expression, as analyzed by Western blot
	CSPG4
	Values	E16	P0	P2	P4	P6	P10	P14
		2.04524	10.1649	23.1566	17.6537	23.9044	31.8666	22.4706
		0.72915	2.34118	26.7063	33.9832	29.5647	48.3929	34.86
		0.22561	12.7301	52.8212	71.1683	66.2694	38.5925	31.3716
	Theoretical mean	1	1	1	1	1	1	1
	Actual mean	1	8.412	34.23	40.94	39.91	39.62	29.57
	Number of values	3	3	3	3	3	3	3
	One sample t test
	t, df	t=0.000, df=2	t=2.372, df=2	t=3.553, df=2	t=2.522, df=2	t=2.930, df=2	t=8.048, df=2	t=7.745, df=2
	P value (two tailed)	>0.9999	0.141	0.0709	0.1278	0.0994	0.0151	0.0163
	P value summary	ns	ns	ns	ns	ns	*	*
	Significant (alpha=0.05)?	No	No	No	No	No	Yes	Yes
	How big is the discrepancy?
	Discrepancy	0	7.412	33.23	39.94	38.91	38.62	28.57
	SD of discrepancy	0.9396	5.412	16.2	27.43	23	8.311	6.389
	SEM of discrepancy	0.5425	3.124	9.353	15.83	13.28	4.798	3.689
	95% confidence interval	-2.334 to 2.334	-6.031 to 20.86	-7.014 to 73.47	-28.20 to 108.1	-18.22 to 96.05	17.97 to 59.26	12.70 to 44.44
	R squared (partial eta squared)	0	0.7378	0.8632	0.7608	0.8111	0.97	0.9677
	NCAM1
	Values	E16	P0	P2	P4	P6	P10	P14
		0.95054	1.50049	2.08359	1.38432	1.76596	2.00571	1.63724
		0.940888	1.32608	1.72016	1.09945	1.36118	1.5224	1.4353
		1.10857	1.46911	2.09215	2.5602	1.54626	1.3152	1.51329
	Theoretical mean	1	1	1	1	1	1	1
	Actual mean	1	1.432	1.965	1.681	1.558	1.614	1.529
	Number of values	3	3	3	3	3	3	3
	One sample t test
	t, df	t=6.132e-009, df=2	t=8.046, df=2	t=7.874, df=2	t=1.524, df=2	t=4.768, df=2	t=3.003, df=2	t=8.990, df=2
	P value (two tailed)	>0.9999	0.0151	0.0157	0.267	0.0413	0.0953	0.0121
	P value summary	ns	*	*	ns	*	ns	*
	Significant (alpha=0.05)?	No	Yes	Yes	No	Yes	No	Yes
	How big is the discrepancy?
	Discrepancy	-3.333e-10	0.4319	0.9653	0.6813	0.5578	0.6144	0.5286
	SD of discrepancy	0.09415	0.09297	0.2123	0.7743	0.2026	0.3543	0.1018
	SEM of discrepancy	0.05436	0.05368	0.1226	0.4471	0.117	0.2046	0.0588
	95% confidence interval	-0.2339 to 0.2339	0.2009 to 0.6628	0.4378 to 1.493	-1.242 to 2.605	0.05442 to 1.061	-0.2658 to 1.495	0.2756 to 0.7816
	R squared (partial eta squared)	1.88e-17	0.97	0.9687	0.5373	0.9191	0.8185	0.9759
	NrCAM
	Values	E16	P0	P2	P4	P6	P10	P14
		0.944427	0.748144	1.68101	1.38544	1.33791	2.56845	2.47927
		1.18576	1.10676	1.1375	1.43911	2.08093	1.3569	1.91003
		0.869818	0.809946	0.633628	1.5014	1.31922	1.21195	1.44962
	Theoretical mean	1	1	1	1	1	1	1
	Actual mean	1	0.8883	1.151	1.442	1.579	1.712	1.946
	Number of values	3	3	3	3	3	3	3
	One sample t test
	t, df	t=0.000, df=2	t=1.009, df=2	t=0.4983, df=2	t=13.19, df=2	t=2.310, df=2	t=1.657, df=2	t=3.178, df=2
	P value (two tailed)	>0.9999	0.4191	0.6676	0.0057	0.1472	0.2394	0.0864
	P value summary	ns	ns	ns	**	ns	ns	ns
	Significant (alpha=0.05)?	No	No	No	Yes	No	No	No
	How big is the discrepancy?
	Discrepancy	0	-0.1117	0.1507	0.442	0.5794	0.7124	0.9463
	SD of discrepancy	0.1651	0.1917	0.5238	0.05804	0.4345	0.7449	0.5158
	SEM of discrepancy	0.09534	0.1107	0.3024	0.03351	0.2508	0.43	0.2978
	95% confidence interval	-0.4102 to 0.4102	-0.5880 to 0.3645	-1.151 to 1.452	0.2978 to 0.5862	-0.5000 to 1.659	-1.138 to 2.563	-0.3350 to 2.228
	R squared (partial eta squared)	0	0.3375	0.1105	0.9886	0.7273	0.5785	0.8347
	Sema7A
	Values	E16	P0	P2	P4	P6	P10	P14
		1.59299	1.64607	8.54385	7.82244	4.48373	10.2203	5.41597
		0.884325	1.44972	5.86537	5.56407	6.0867	13.9008	9.42149
		0.522687	1.27603	1.57244	4.69922	4.49383	8.60289	8.74798
	Theoretical mean	1	1	1	1	1	1	1
	Actual mean	1	1.457	5.327	6.029	5.021	10.91	7.862
	Number of values	3	3	3	3	3	3	3
	One sample t test
	t, df	t=0.000, df=2	t=4.278, df=2	t=2.131, df=2	t=5.401, df=2	t=7.550, df=2	t=6.321, df=2	t=5.541, df=2
	P value (two tailed)	>0.9999	0.0505	0.1668	0.0326	0.0171	0.0241	0.0311
	P value summary	ns	ns	ns	*	*	*	*
	Significant (alpha=0.05)?	No	No	No	Yes	Yes	Yes	Yes
	How big is the discrepancy?
	Discrepancy	0	0.4573	4.327	5.029	4.021	9.908	6.862
	SD of discrepancy	0.5444	0.1851	3.517	1.613	0.9226	2.715	2.145
	SEM of discrepancy	0.3143	0.1069	2.03	0.931	0.5326	1.568	1.238
	95% confidence interval	-1.352 to 1.352	-0.002635 to 0.9172	-4.409 to 13.06	1.023 to 9.034	1.730 to 6.313	3.163 to 16.65	1.534 to 12.19
	R squared (partial eta squared)	0	0.9015	0.6943	0.9358	0.9661	0.9523	0.9389
	Ephrin-B3
	Values	E16	P0	P2	P4	P6	P10	P14
		0	0	0	0	0	0.672419	2.48099
		0	0	0	0	0	0.899656	2.30194
		0	0	0	0	0	1.42792	2.10387
	Theoretical mean	1	1	1	1	1	1	1
	Actual mean	0	0	0	0	0	1	2.296
	Number of values	3	3	3	3	3	3	3
	One sample t test	Sample difference has zero SD	Sample difference has zero SD	Sample difference has zero SD	Sample difference has zero SD	Sample difference has zero SD
	t, df						t=0.000, df=2	t=11.90, df=2
	P value (two tailed)						>0.9999	0.007
	P value summary						ns	**
	Significant (alpha=0.05)?						No	Yes
	How big is the discrepancy?
	Discrepancy						0	1.296
	SD of discrepancy						0.3876	0.1886
	SEM of discrepancy						0.2238	0.1089
	95% confidence interval						-0.9629 to 0.9629	0.8270 to 1.764
	R squared (partial eta squared)						0	0.9861

[truncated: 3 more sheets: Supp Figure 5c, Supp Figure 5d, Supp Figure 7c]
